# Supplementary material for: SOX2 is essential for astrocyte maturation and its deletion leads to hyperactive behavior in mice
Source: Cell Rep. Author manuscript; Available in PMC 2023 Jan 25. (PMC9875714; doi:10.1016/j.celrep.2022.111842)
Supplement: 4 [file NIHMS1860001-supplement-4.xlsx]

## Sheet: 9602 identified binding peaks
	peak_id	peak_chr	peak_start	peak_end	nearest_gene	nearest_gene_symbol
1	MACS2_peak_1	chr1	4857601	4857788	21399	Tcea1
2	MACS2_peak_2	chr1	4969866	4970012	58175	Rgs20
3	MACS2_peak_3	chr1	5022892	5023325	58175	Rgs20
4	MACS2_peak_4	chr1	5033255	5033655	58175	Rgs20
5	MACS2_peak_5	chr1	7088655	7088898	319263	Pcmtd1
6	MACS2_peak_6	chr1	9547965	9548221	76187	Adhfe1
7	MACS2_peak_7	chr1	9564568	9564715	76187	Adhfe1
8	MACS2_peak_8	chr1	9630269	9630612	72481	2610203C22Rik
9	MACS2_peak_9	chr1	10014493	10014650	69312	Ppp1r42
10	MACS2_peak_10	chr1	10990822	10991419	109294	Prex2
11	MACS2_peak_11	chr1	10993124	10993415	109294	Prex2
12	MACS2_peak_12	chr1	11066086	11066520	109294	Prex2
13	MACS2_peak_13	chr1	11090907	11091181	109294	Prex2
14	MACS2_peak_14	chr1	12641079	12641242	329096	Gm17644
15	MACS2_peak_15	chr1	13531712	13531890	72265	Tram1
16	MACS2_peak_16	chr1	13935964	13936169	433273	Gm5523
17	MACS2_peak_17	chr1	14108801	14109262	14048	Eya1
18	MACS2_peak_18	chr1	14192769	14192980	14048	Eya1
19	MACS2_peak_19	chr1	14218874	14219094	14048	Eya1
20	MACS2_peak_20	chr1	14244892	14245199	14048	Eya1
21	MACS2_peak_21	chr1	14292337	14292571	14048	Eya1
22	MACS2_peak_22	chr1	15913487	15913652	226866	Sbspon
23	MACS2_peak_23	chr1	16104352	16104692	19989	Rpl7
24	MACS2_peak_24	chr1	16656845	16657310	67923	Eloc
25	MACS2_peak_25	chr1	19350569	19350808	21419	Tfap2b
26	MACS2_peak_26	chr1	20058287	20058486	75028	4930486I03Rik
27	MACS2_peak_27	chr1	20820247	20820524	17215	Mcm3
28	MACS2_peak_28	chr1	20823877	20824292	17215	Mcm3
29	MACS2_peak_29	chr1	20845574	20846028	17215	Mcm3
30	MACS2_peak_30	chr1	20905478	20906095	74229	Paqr8
31	MACS2_peak_31	chr1	20908371	20908941	74229	Paqr8
32	MACS2_peak_32	chr1	20910471	20910655	74229	Paqr8
33	MACS2_peak_33	chr1	20919883	20920083	74229	Paqr8
34	MACS2_peak_34	chr1	21232110	21232333	14859	Gsta3
35	MACS2_peak_35	chr1	23834785	23835077	280645	B3gat2
36	MACS2_peak_36	chr1	24100402	24100548	68187	Fam135a
37	MACS2_peak_37	chr1	24938391	24938703	68421	Lmbrd1
38	MACS2_peak_38	chr1	25008559	25009210	100504323	Gm20172
39	MACS2_peak_39	chr1	25087924	25088322	100504323	Gm20172
40	MACS2_peak_40	chr1	25686233	25686382	210933	Adgrb3
41	MACS2_peak_41	chr1	25767105	25767330	210933	Adgrb3
42	MACS2_peak_42	chr1	25824666	25824992	210933	Adgrb3
43	MACS2_peak_43	chr1	25830816	25830986	210933	Adgrb3
44	MACS2_peak_44	chr1	28047481	28047714	210962	Gm597
45	MACS2_peak_45	chr1	31233611	31233962	74708	Pih1d3
46	MACS2_peak_46	chr1	33214770	33215183	19076	Prim2
47	MACS2_peak_47	chr1	33494854	33495104	19076	Prim2
48	MACS2_peak_48	chr1	34005430	34005962	13518	Dst
49	MACS2_peak_49	chr1	34150762	34151078	102466987	Mir6896
50	MACS2_peak_50	chr1	34583830	34584066	211383	Amer3
51	MACS2_peak_51	chr1	34664210	34664660	241051	AA619741
52	MACS2_peak_52	chr1	34665194	34665565	241051	AA619741
53	MACS2_peak_53	chr1	34666364	34666580	241051	AA619741
54	MACS2_peak_54	chr1	34690509	34690752	226970	Arhgef4
55	MACS2_peak_55	chr1	34696404	34696961	226970	Arhgef4
56	MACS2_peak_56	chr1	34838115	34838325	214469	Fam168b
57	MACS2_peak_57	chr1	34842022	34842301	214469	Fam168b
58	MACS2_peak_58	chr1	35697277	35697624	50785	Hs6st1
59	MACS2_peak_59	chr1	35749679	35749917	50785	Hs6st1
60	MACS2_peak_60	chr1	35869684	35869956	50785	Hs6st1
61	MACS2_peak_61	chr1	36064950	36065237	50785	Hs6st1
62	MACS2_peak_62	chr1	36309589	36309920	214855	Arid5a
63	MACS2_peak_63	chr1	36513431	36513631	94218	Cnnm3
64	MACS2_peak_64	chr1	36556543	36556779	20353	Sema4c
65	MACS2_peak_65	chr1	36920173	36920426	56030	Tmem131
66	MACS2_peak_66	chr1	37890349	37890563	69028	Mitd1
67	MACS2_peak_67	chr1	37956807	37956977	69541	Lyg1
68	MACS2_peak_68	chr1	37996998	37997484	98258	Txndc9
69	MACS2_peak_69	chr1	37997963	37998123	226982	Eif5b
70	MACS2_peak_70	chr1	38198467	38198771	56210	Rev1
71	MACS2_peak_71	chr1	38308643	38308822	56210	Rev1
72	MACS2_peak_72	chr1	38450682	38450981	16764	Aff3
73	MACS2_peak_73	chr1	38877035	38877252	98388	Chst10
74	MACS2_peak_74	chr1	38909382	38909731	98388	Chst10
75	MACS2_peak_75	chr1	38911448	38911663	98388	Chst10
76	MACS2_peak_76	chr1	39086294	39086678	68833	Pdcl3
77	MACS2_peak_77	chr1	39318076	39318389	114641	Rpl31
78	MACS2_peak_78	chr1	39535649	39535831	52846	Cnot11
79	MACS2_peak_79	chr1	39568228	39568401	67702	Rnf149
80	MACS2_peak_80	chr1	39774156	39774382	100042065	Gm3646
81	MACS2_peak_81	chr1	39900636	39900842	26921	Map4k4
82	MACS2_peak_82	chr1	39902647	39902799	26921	Map4k4
83	MACS2_peak_83	chr1	39943023	39943305	26921	Map4k4
84	MACS2_peak_84	chr1	39947732	39948021	26921	Map4k4
85	MACS2_peak_85	chr1	39977399	39977720	26921	Map4k4
86	MACS2_peak_86	chr1	40375258	40375437	107527	Il1rl2
87	MACS2_peak_87	chr1	41605142	41605341	74897	4930448I06Rik
88	MACS2_peak_88	chr1	41605806	41606037	74897	4930448I06Rik
89	MACS2_peak_89	chr1	41810469	41810653	74897	4930448I06Rik
90	MACS2_peak_90	chr1	42538991	42539387	66297	Pantr1
91	MACS2_peak_91	chr1	42540195	42540569	66297	Pantr1
92	MACS2_peak_92	chr1	42648393	42649083	66297	Pantr1
93	MACS2_peak_93	chr1	42667662	42668147	66297	Pantr1
94	MACS2_peak_94	chr1	42686787	42686960	66297	Pantr1
95	MACS2_peak_95	chr1	42694174	42694318	66297	Pantr1
96	MACS2_peak_96	chr1	42711082	42711313	66620	Pantr2
97	MACS2_peak_97	chr1	43285707	43285909	14200	Fhl2
98	MACS2_peak_98	chr1	43694708	43695180	78896	1500015O10Rik
99	MACS2_peak_99	chr1	43698643	43698906	78896	1500015O10Rik
100	MACS2_peak_100	chr1	43730519	43730771	78896	1500015O10Rik
101	MACS2_peak_101	chr1	46830022	46830398	227059	Slc39a10
102	MACS2_peak_102	chr1	46853701	46853912	227059	Slc39a10
103	MACS2_peak_103	chr1	47163901	47164220	102466969	Mir6350
104	MACS2_peak_104	chr1	51216270	51216606	20324	Cavin2
105	MACS2_peak_105	chr1	51607539	51607739	109019	Nabp1
106	MACS2_peak_106	chr1	51617489	51617684	109019	Nabp1
107	MACS2_peak_107	chr1	52113786	52114062	20846	Stat1
108	MACS2_peak_108	chr1	52119316	52119482	20846	Stat1
109	MACS2_peak_109	chr1	52956926	52957103	67080	1700019D03Rik
110	MACS2_peak_110	chr1	53740513	53740733	627872	Dnah7a
111	MACS2_peak_111	chr1	53740962	53741262	627872	Dnah7a
112	MACS2_peak_112	chr1	54250552	54250737	78016	Ccdc150
113	MACS2_peak_113	chr1	55088025	55088276	15528	Hspe1
114	MACS2_peak_114	chr1	55161130	55161477	19070	Mob4
115	MACS2_peak_115	chr1	55194526	55194749	74013	Rftn2
116	MACS2_peak_116	chr1	55205854	55206054	74013	Rftn2
117	MACS2_peak_117	chr1	55221511	55221669	74013	Rftn2
118	MACS2_peak_118	chr1	55225453	55225899	74013	Rftn2
119	MACS2_peak_119	chr1	55405743	55405887	227120	Plcl1
120	MACS2_peak_120	chr1	55489314	55489474	227120	Plcl1
121	MACS2_peak_121	chr1	56700854	56701264	71066	Hsfy2
122	MACS2_peak_122	chr1	57428925	57429147	68736	Tyw5
123	MACS2_peak_123	chr1	57995639	57995954	68549	Sgo2a
124	MACS2_peak_124	chr1	58030504	58030878	11761	Aox1
125	MACS2_peak_125	chr1	58392988	58393160	66882	Bzw1
126	MACS2_peak_126	chr1	58445427	58445636	70225	Ppil3
127	MACS2_peak_127	chr1	58586306	58586458	66495	Ndufb3
128	MACS2_peak_128	chr1	58610243	58610425	66495	Ndufb3
129	MACS2_peak_129	chr1	58973339	58973558	70827	Trak2
130	MACS2_peak_130	chr1	59309221	59309390	271697	Cdk15
131	MACS2_peak_131	chr1	59516285	59516556	381260	Gm973
132	MACS2_peak_132	chr1	59795367	59795674	12168	Bmpr2
133	MACS2_peak_133	chr1	59912852	59913058	72750	Fam117b
134	MACS2_peak_134	chr1	60683964	60684122	12487	Cd28
135	MACS2_peak_135	chr1	61379823	61380025	77341	9530026F06Rik
136	MACS2_peak_136	chr1	61540019	61540202	72823	Pard3b
137	MACS2_peak_137	chr1	62598037	62598200	18187	Nrp2
138	MACS2_peak_138	chr1	62934101	62934409	74992	4930487H11Rik
139	MACS2_peak_139	chr1	63459219	63459559	23792	Adam23
140	MACS2_peak_140	chr1	63763356	63763669	74426	4933402D24Rik
141	MACS2_peak_141	chr1	63819899	63820195	74426	4933402D24Rik
142	MACS2_peak_142	chr1	63929332	63929762	433315	Gm13749
143	MACS2_peak_143	chr1	63934940	63935176	433315	Gm13749
144	MACS2_peak_144	chr1	63994287	63994432	433315	Gm13749
145	MACS2_peak_145	chr1	63994694	63994900	433315	Gm13749
146	MACS2_peak_146	chr1	64020812	64020968	102466760	Mir6899
147	MACS2_peak_147	chr1	64066984	64067130	102466760	Mir6899
148	MACS2_peak_148	chr1	64120001	64120242	93691	Klf7
149	MACS2_peak_149	chr1	64121656	64121875	93691	Klf7
150	MACS2_peak_150	chr1	64122141	64122420	93691	Klf7
151	MACS2_peak_151	chr1	64198934	64199159	93691	Klf7
152	MACS2_peak_152	chr1	64220560	64220754	93691	Klf7
153	MACS2_peak_153	chr1	64362172	64362423	12912	Creb1
154	MACS2_peak_154	chr1	64409323	64409660	12912	Creb1
155	MACS2_peak_155	chr1	64779850	64780092	14367	Fzd5
156	MACS2_peak_156	chr1	64839362	64839525	14367	Fzd5
157	MACS2_peak_157	chr1	64853698	64854165	241075	Plekhm3
158	MACS2_peak_158	chr1	64916989	64917222	241075	Plekhm3
159	MACS2_peak_159	chr1	64975439	64975772	241075	Plekhm3
160	MACS2_peak_160	chr1	66226969	66227182	17756	Map2
161	MACS2_peak_161	chr1	66252010	66252294	17756	Map2
162	MACS2_peak_162	chr1	66320798	66321071	17756	Map2
163	MACS2_peak_163	chr1	66371529	66371691	329178	Unc80
164	MACS2_peak_164	chr1	66386747	66386981	329178	Unc80
165	MACS2_peak_165	chr1	66692782	66692961	66646	Rpe
166	MACS2_peak_166	chr1	66896283	66896460	11363	Acadl
167	MACS2_peak_167	chr1	67038795	67038953	14768	Lancl1
168	MACS2_peak_168	chr1	69241908	69242083	13869	Erbb4
169	MACS2_peak_169	chr1	70266056	70266284	66722	Spag16
170	MACS2_peak_170	chr1	71342171	71342425	74591	Abca12
171	MACS2_peak_171	chr1	72307289	72307467	22596	Xrcc5
172	MACS2_peak_172	chr1	72379883	72380092	22596	Xrcc5
173	MACS2_peak_173	chr1	72583060	72583317	54380	Smarcal1
174	MACS2_peak_174	chr1	72739681	72740047	19981	Rpl37a
175	MACS2_peak_175	chr1	72915032	72915273	16011	Igfbp5
176	MACS2_peak_176	chr1	72930808	72931204	16011	Igfbp5
177	MACS2_peak_177	chr1	72936759	72937088	16011	Igfbp5
178	MACS2_peak_178	chr1	73004847	73005126	21958	Tnp1
179	MACS2_peak_179	chr1	73017905	73018068	69449	1700027A15Rik
180	MACS2_peak_180	chr1	73077225	73077399	69449	1700027A15Rik
181	MACS2_peak_181	chr1	73153496	73153776	69449	1700027A15Rik
182	MACS2_peak_182	chr1	73265103	73265340	78718	D530049I02Rik
183	MACS2_peak_183	chr1	73642776	73642954	102465179	Mir6351
184	MACS2_peak_184	chr1	73943842	73944024	109198	6030407O03Rik
185	MACS2_peak_185	chr1	73944592	73944821	109198	6030407O03Rik
186	MACS2_peak_186	chr1	74104101	74104247	21961	Tns1
187	MACS2_peak_187	chr1	74295571	74296094	69660	Tmbim1
188	MACS2_peak_188	chr1	74311573	74311733	69660	Tmbim1
189	MACS2_peak_189	chr1	74340437	74340607	241112	Catip
190	MACS2_peak_190	chr1	74387000	74387262	227292	Ctdsp1
191	MACS2_peak_191	chr1	74391528	74391682	227292	Ctdsp1
192	MACS2_peak_192	chr1	74542499	74542714	18802	Plcd4
193	MACS2_peak_193	chr1	74544228	74544423	319651	Usp37
194	MACS2_peak_194	chr1	74588001	74588273	77264	Zfp142
195	MACS2_peak_195	chr1	74601368	74601547	269209	Stk36
196	MACS2_peak_196	chr1	74750647	74750978	241113	Prkag3
197	MACS2_peak_197	chr1	75124894	75125074	22626	Slc23a3
198	MACS2_peak_198	chr1	75191985	75192215	52231	Ankzf1
199	MACS2_peak_199	chr1	75214926	75215254	22145	Tuba4a
200	MACS2_peak_200	chr1	75317895	75318104	13437	Dnpep
201	MACS2_peak_201	chr1	75521592	75521814	71728	Stk11ip
202	MACS2_peak_202	chr1	75704630	75705105	20536	Slc4a3
203	MACS2_peak_203	chr1	75738605	75738872	20536	Slc4a3
204	MACS2_peak_204	chr1	75804620	75804787	20536	Slc4a3
205	MACS2_peak_205	chr1	75926019	75926324	20536	Slc4a3
206	MACS2_peak_206	chr1	76031245	76031433	620079	Gm17751
207	MACS2_peak_207	chr1	76039163	76039430	620079	Gm17751
208	MACS2_peak_208	chr1	76637293	76637669	102465175	Mir6343
209	MACS2_peak_209	chr1	76942739	76943099	102465175	Mir6343
210	MACS2_peak_210	chr1	77494063	77494270	102465180	Mir6352
211	MACS2_peak_211	chr1	77496810	77497178	102465180	Mir6352
212	MACS2_peak_212	chr1	77600657	77600804	13838	Epha4
213	MACS2_peak_213	chr1	78537564	78537779	68393	Mogat1
214	MACS2_peak_214	chr1	78568368	78568564	68393	Mogat1
215	MACS2_peak_215	chr1	78590580	78591001	195434	Utp14b
216	MACS2_peak_216	chr1	78593772	78594208	195434	Utp14b
217	MACS2_peak_217	chr1	78972162	78972492	57814	Kcne4
218	MACS2_peak_218	chr1	79357305	79357658	20254	Scg2
219	MACS2_peak_219	chr1	79640219	79640367	252903	Ap1s3
220	MACS2_peak_220	chr1	79775934	79776153	69163	Mrpl44
221	MACS2_peak_221	chr1	79824347	79824491	20720	Serpine2
222	MACS2_peak_222	chr1	79860762	79860949	20720	Serpine2
223	MACS2_peak_223	chr1	79861259	79861567	20720	Serpine2
224	MACS2_peak_224	chr1	79861720	79861973	20720	Serpine2
225	MACS2_peak_225	chr1	80096478	80096651	241128	Fam124b
226	MACS2_peak_226	chr1	80237419	80237743	241128	Fam124b
227	MACS2_peak_227	chr1	80408745	80408889	72208	1700016L21Rik
228	MACS2_peak_228	chr1	82243421	82243624	16367	Irs1
229	MACS2_peak_229	chr1	83076229	83076373	71386	Krtap28-13
230	MACS2_peak_230	chr1	84155343	84155489	102465181	Mir6353
231	MACS2_peak_231	chr1	84419449	84419798	98496	Pid1
232	MACS2_peak_232	chr1	84536065	84536409	100628595	Mir5126
233	MACS2_peak_233	chr1	84839395	84839598	66153	Fbxo36
234	MACS2_peak_234	chr1	85928275	85928544	71141	4933407L21Rik
235	MACS2_peak_235	chr1	86032230	86032822	70060	Spata3
236	MACS2_peak_236	chr1	86053398	86053662	72792	2810459M11Rik
237	MACS2_peak_237	chr1	86059468	86059622	70247	Psmd1
238	MACS2_peak_238	chr1	86359518	86359672	319336	C130036L24Rik
239	MACS2_peak_239	chr1	86434050	86434346	71863	Tex44
240	MACS2_peak_240	chr1	86434476	86434953	71863	Tex44
241	MACS2_peak_241	chr1	86442523	86442814	71863	Tex44
242	MACS2_peak_242	chr1	86487358	86487898	19231	Ptma
243	MACS2_peak_243	chr1	86504139	86504384	19231	Ptma
244	MACS2_peak_244	chr1	86526403	86526756	19231	Ptma
245	MACS2_peak_245	chr1	87270725	87270932	98363	Efhd1
246	MACS2_peak_246	chr1	87273602	87273805	98363	Efhd1
247	MACS2_peak_247	chr1	87493506	87493935	73234	3110079O15Rik
248	MACS2_peak_248	chr1	87574923	87575187	23956	Neu2
249	MACS2_peak_249	chr1	88134315	88134685	22236	Ugt1a2
250	MACS2_peak_250	chr1	88277450	88277646	381280	Hjurp
251	MACS2_peak_251	chr1	88623632	88623919	100503197	Gm19589
252	MACS2_peak_252	chr1	88658311	88658626	320982	Arl4c
253	MACS2_peak_253	chr1	88668462	88668606	320982	Arl4c
254	MACS2_peak_254	chr1	88840257	88840459	78650	Platr5
255	MACS2_peak_255	chr1	88924313	88924495	73475	1700067G17Rik
256	MACS2_peak_256	chr1	89400801	89400972	77331	C030007H22Rik
257	MACS2_peak_257	chr1	89510345	89510490	347722	Agap1
258	MACS2_peak_258	chr1	89671376	89671944	74403	4933400F21Rik
259	MACS2_peak_259	chr1	89739205	89739464	74403	4933400F21Rik
260	MACS2_peak_260	chr1	89751020	89751268	74403	4933400F21Rik
261	MACS2_peak_261	chr1	89934699	89934975	14472	Gbx2
262	MACS2_peak_262	chr1	90603321	90603498	108679	Cops8
263	MACS2_peak_263	chr1	90975031	90975238	19329	Rab17
264	MACS2_peak_264	chr1	90980773	90980917	19329	Rab17
265	MACS2_peak_265	chr1	91209395	91209607	51801	Ramp1
266	MACS2_peak_266	chr1	91209944	91210089	51801	Ramp1
267	MACS2_peak_267	chr1	91413245	91413413	55927	Hes6
268	MACS2_peak_268	chr1	91436432	91436677	18627	Per2
269	MACS2_peak_269	chr1	92061182	92061474	208727	Hdac4
270	MACS2_peak_270	chr1	92083664	92084090	208727	Hdac4
271	MACS2_peak_271	chr1	92100337	92100967	208727	Hdac4
272	MACS2_peak_272	chr1	92130425	92130924	208727	Hdac4
273	MACS2_peak_273	chr1	92177930	92178154	208727	Hdac4
274	MACS2_peak_274	chr1	92180403	92180718	208727	Hdac4
275	MACS2_peak_275	chr1	92216087	92216246	208727	Hdac4
276	MACS2_peak_276	chr1	92437803	92438142	102465542	Mir6900
277	MACS2_peak_277	chr1	93079696	93080078	16560	Kif1a
278	MACS2_peak_278	chr1	93101447	93101643	16560	Kif1a
279	MACS2_peak_279	chr1	93184238	93184664	381284	Crocc2
280	MACS2_peak_280	chr1	93207550	93207749	208777	Sned1
281	MACS2_peak_281	chr1	93342761	93342991	269224	Pask
282	MACS2_peak_282	chr1	93343452	93343669	66385	Ppp1r7
283	MACS2_peak_283	chr1	93540335	93540578	227377	Farp2
284	MACS2_peak_284	chr1	93609583	93609891	59041	Stk25
285	MACS2_peak_285	chr1	93635738	93635908	59041	Stk25
286	MACS2_peak_286	chr1	94503800	94504020	74689	4930440C22Rik
287	MACS2_peak_287	chr1	97553797	97554013	52392	D1Ertd622e
288	MACS2_peak_288	chr1	97660545	97660760	52392	D1Ertd622e
289	MACS2_peak_289	chr1	98190376	98190539	69030	1810006J02Rik
290	MACS2_peak_290	chr1	101056963	101057138	100504525	Gm20268
291	MACS2_peak_291	chr1	104772062	104772271	23836	Cdh20
292	MACS2_peak_292	chr1	104838165	104838458	23836	Cdh20
293	MACS2_peak_293	chr1	104848416	104848562	23836	Cdh20
294	MACS2_peak_294	chr1	105663622	105663967	227446	2310035C23Rik
295	MACS2_peak_295	chr1	106071324	106071485	227449	Zcchc2
296	MACS2_peak_296	chr1	106155333	106155691	626049	Gm20753
297	MACS2_peak_297	chr1	106171250	106171643	626049	Gm20753
298	MACS2_peak_298	chr1	106199654	106200188	98432	Phlpp1
299	MACS2_peak_299	chr1	106241067	106241415	98432	Phlpp1
300	MACS2_peak_300	chr1	106584843	106585042	102466254	Mir3473f
301	MACS2_peak_301	chr1	106759844	106760073	70750	Kdsr
302	MACS2_peak_302	chr1	106796652	106796882	20479	Vps4b
303	MACS2_peak_303	chr1	106870173	106870339	20724	Serpinb5
304	MACS2_peak_304	chr1	111020707	111021079	227485	Cdh19
305	MACS2_peak_305	chr1	118388847	118389132	76707	Clasp1
306	MACS2_peak_306	chr1	118389273	118389451	76707	Clasp1
307	MACS2_peak_307	chr1	118485640	118485881	68204	2900060B14Rik
308	MACS2_peak_308	chr1	118672246	118672477	81879	Tfcp2l1
309	MACS2_peak_309	chr1	118756210	118756402	81879	Tfcp2l1
310	MACS2_peak_310	chr1	118909156	118909452	102465176	Mir6346
311	MACS2_peak_311	chr1	118911068	118911459	102465176	Mir6346
312	MACS2_peak_312	chr1	119033930	119034208	14633	Gli2
313	MACS2_peak_313	chr1	119047503	119047714	14633	Gli2
314	MACS2_peak_314	chr1	119047975	119048121	14633	Gli2
315	MACS2_peak_315	chr1	119049939	119050147	14633	Gli2
316	MACS2_peak_316	chr1	119255479	119255784	16324	Inhbb
317	MACS2_peak_317	chr1	119256833	119257034	16324	Inhbb
318	MACS2_peak_318	chr1	119329034	119329256	16324	Inhbb
319	MACS2_peak_319	chr1	119390175	119390386	16324	Inhbb
320	MACS2_peak_320	chr1	119447794	119447993	16324	Inhbb
321	MACS2_peak_321	chr1	119557499	119557884	320069	3830432H09Rik
322	MACS2_peak_322	chr1	119837466	119837659	19258	Ptpn4
323	MACS2_peak_323	chr1	119878886	119879286	66343	Tmem177
324	MACS2_peak_324	chr1	120115526	120116118	13167	Dbi
325	MACS2_peak_325	chr1	120189319	120189689	73103	3110009E18Rik
326	MACS2_peak_326	chr1	120245843	120246176	68428	Steap3
327	MACS2_peak_327	chr1	120357463	120357698	226359	C1ql2
328	MACS2_peak_328	chr1	120817595	120818013	13798	En1
329	MACS2_peak_329	chr1	121087083	121087539	98452	Celrr
330	MACS2_peak_330	chr1	121180425	121180588	98452	Celrr
331	MACS2_peak_331	chr1	125381067	125381293	74117	Actr3
332	MACS2_peak_332	chr1	125435748	125435910	74117	Actr3
333	MACS2_peak_333	chr1	125639805	125639997	71111	Gpr39
334	MACS2_peak_334	chr1	126152384	126152655	72585	Lypd1
335	MACS2_peak_335	chr1	126683682	126684571	210356	Nckap5
336	MACS2_peak_336	chr1	126737771	126738273	210356	Nckap5
337	MACS2_peak_337	chr1	126830780	126831001	210356	Nckap5
338	MACS2_peak_338	chr1	126865519	126865852	210356	Nckap5
339	MACS2_peak_339	chr1	127159942	127160654	107895	Mgat5
340	MACS2_peak_340	chr1	127160855	127161116	107895	Mgat5
341	MACS2_peak_341	chr1	127348654	127348872	107895	Mgat5
342	MACS2_peak_342	chr1	127408937	127409245	107895	Mgat5
343	MACS2_peak_343	chr1	127414587	127414876	107895	Mgat5
344	MACS2_peak_344	chr1	127417065	127417339	107895	Mgat5
345	MACS2_peak_345	chr1	127773901	127774165	100502745	2900009J06Rik
346	MACS2_peak_346	chr1	127854855	127855224	226407	Rab3gap1
347	MACS2_peak_347	chr1	127905227	127905373	226407	Rab3gap1
348	MACS2_peak_348	chr1	128061541	128061717	226409	Zranb3
349	MACS2_peak_349	chr1	128551802	128551998	12767	Cxcr4
350	MACS2_peak_350	chr1	128649550	128649758	12767	Cxcr4
351	MACS2_peak_351	chr1	130715907	130716174	226418	Yod1
352	MACS2_peak_352	chr1	130717359	130717610	226418	Yod1
353	MACS2_peak_353	chr1	131078917	131079127	17164	Mapkapk2
354	MACS2_peak_354	chr1	131134184	131134438	226419	Dyrk3
355	MACS2_peak_355	chr1	131555245	131555497	108900	Fam72a
356	MACS2_peak_356	chr1	131770652	131770796	212933	Pm20d1
357	MACS2_peak_357	chr1	131827856	131828003	98396	Slc41a1
358	MACS2_peak_358	chr1	131910316	131910520	98415	Nucks1
359	MACS2_peak_359	chr1	132476988	132477323	213464	Rbbp5
360	MACS2_peak_360	chr1	132525952	132526173	21367	Cntn2
361	MACS2_peak_361	chr1	132640394	132640555	100038653	Gm10538
362	MACS2_peak_362	chr1	132678965	132679213	100038653	Gm10538
363	MACS2_peak_363	chr1	132727621	132727777	100038653	Gm10538
364	MACS2_peak_364	chr1	133129625	133129776	108954	Ppp1r15b
365	MACS2_peak_365	chr1	133397681	133398035	20668	Sox13
366	MACS2_peak_366	chr1	133434446	133434679	20668	Sox13
367	MACS2_peak_367	chr1	133492454	133492781	20668	Sox13
368	MACS2_peak_368	chr1	133596376	133596618	20643	Snrpe
369	MACS2_peak_369	chr1	134048778	134048922	14264	Fmod
370	MACS2_peak_370	chr1	134062776	134062967	12227	Btg2
371	MACS2_peak_371	chr1	134063486	134063656	12227	Btg2
372	MACS2_peak_372	chr1	134181957	134182217	12654	Chil1
373	MACS2_peak_373	chr1	134219624	134219871	11539	Adora1
374	MACS2_peak_374	chr1	134233055	134233200	11539	Adora1
375	MACS2_peak_375	chr1	134265798	134266063	17928	Myog
376	MACS2_peak_376	chr1	134530325	134530994	71001	Mgat4e
377	MACS2_peak_377	chr1	134556951	134557194	75605	Kdm5b
378	MACS2_peak_378	chr1	134860623	134860941	329251	Ppp1r12b
379	MACS2_peak_379	chr1	135019290	135019462	67196	Ube2t
380	MACS2_peak_380	chr1	135019850	135020060	67196	Ube2t
381	MACS2_peak_381	chr1	135158666	135158969	171469	Gpr37l1
382	MACS2_peak_382	chr1	135159143	135159577	171469	Gpr37l1
383	MACS2_peak_383	chr1	135162718	135163059	171469	Gpr37l1
384	MACS2_peak_384	chr1	135347450	135347814	93689	Lmod1
385	MACS2_peak_385	chr1	135374968	135375349	77552	Shisa4
386	MACS2_peak_386	chr1	135375437	135375639	77552	Shisa4
387	MACS2_peak_387	chr1	135426565	135426709	226432	Ipo9
388	MACS2_peak_388	chr1	135548879	135549136	215690	Nav1
389	MACS2_peak_389	chr1	135563848	135564054	215690	Nav1
390	MACS2_peak_390	chr1	135665484	135665795	215690	Nav1
391	MACS2_peak_391	chr1	135694314	135694489	13007	Csrp1
392	MACS2_peak_392	chr1	135734141	135734466	13007	Csrp1
393	MACS2_peak_393	chr1	135734718	135734921	13007	Csrp1
394	MACS2_peak_394	chr1	135735227	135735384	13007	Csrp1
395	MACS2_peak_395	chr1	135739531	135739723	13007	Csrp1
396	MACS2_peak_396	chr1	135852451	135852669	21956	Tnnt2
397	MACS2_peak_397	chr1	136131285	136131477	16565	Kif21b
398	MACS2_peak_398	chr1	136140275	136140652	16565	Kif21b
399	MACS2_peak_399	chr1	136362668	136362902	67886	Camsap2
400	MACS2_peak_400	chr1	137378564	137378895	26424	Nr5a2
401	MACS2_peak_401	chr1	137928077	137928250	735252	Mir181a-1
402	MACS2_peak_402	chr1	137966171	137966405	735252	Mir181a-1
403	MACS2_peak_403	chr1	139346525	139346985	170788	Crb1
404	MACS2_peak_404	chr1	139454637	139454804	12316	Aspm
405	MACS2_peak_405	chr1	143053199	143053543	26878	B3galt2
406	MACS2_peak_406	chr1	143053603	143054014	26878	B3galt2
407	MACS2_peak_407	chr1	143080309	143080662	26878	B3galt2
408	MACS2_peak_408	chr1	143189674	143189978	26878	B3galt2
409	MACS2_peak_409	chr1	143207119	143207265	26878	B3galt2
410	MACS2_peak_410	chr1	143777145	143777293	56207	Uchl5
411	MACS2_peak_411	chr1	144267754	144267995	50778	Rgs1
412	MACS2_peak_412	chr1	149402226	149402676	18783	Pla2g4a
413	MACS2_peak_413	chr1	151167773	151168002	402734	C730036E19Rik
414	MACS2_peak_414	chr1	151236547	151237058	402734	C730036E19Rik
415	MACS2_peak_415	chr1	151901019	151901179	66967	Edem3
416	MACS2_peak_416	chr1	152414655	152414921	269132	Colgalt2
417	MACS2_peak_417	chr1	152560491	152560798	19731	Rgl1
418	MACS2_peak_418	chr1	152811112	152811316	17970	Ncf2
419	MACS2_peak_419	chr1	152903113	152903275	226517	Smg7
420	MACS2_peak_420	chr1	153011801	153011952	226518	Nmnat2
421	MACS2_peak_421	chr1	153014773	153015032	226518	Nmnat2
422	MACS2_peak_422	chr1	153037707	153037968	226518	Nmnat2
423	MACS2_peak_423	chr1	153084177	153084389	16782	Lamc2
424	MACS2_peak_424	chr1	153506233	153506577	13211	Dhx9
425	MACS2_peak_425	chr1	153679046	153679593	67792	Rgs8
426	MACS2_peak_426	chr1	153703474	153703711	329271	C230024C17Rik
427	MACS2_peak_427	chr1	153749256	153749568	24014	Rnasel
428	MACS2_peak_428	chr1	153899678	153899909	102466257	Mir8114
429	MACS2_peak_429	chr1	153936059	153936282	14645	Glul
430	MACS2_peak_430	chr1	153961963	153962160	14645	Glul
431	MACS2_peak_431	chr1	153962250	153962484	14645	Glul
432	MACS2_peak_432	chr1	153978063	153978690	14645	Glul
433	MACS2_peak_433	chr1	154102778	154103375	100503355	Zfp648
434	MACS2_peak_434	chr1	154112494	154112771	100503355	Zfp648
435	MACS2_peak_435	chr1	154118261	154118416	100503355	Zfp648
436	MACS2_peak_436	chr1	154139584	154140088	100503355	Zfp648
437	MACS2_peak_437	chr1	154156494	154157065	100503355	Zfp648
438	MACS2_peak_438	chr1	154157181	154157353	100503355	Zfp648
439	MACS2_peak_439	chr1	154202712	154202905	100503355	Zfp648
440	MACS2_peak_440	chr1	155083159	155083415	15939	Ier5
441	MACS2_peak_441	chr1	155293546	155293714	19775	Xpr1
442	MACS2_peak_442	chr1	155302678	155302898	19775	Xpr1
443	MACS2_peak_443	chr1	155306995	155307233	19775	Xpr1
444	MACS2_peak_444	chr1	155427537	155427753	19775	Xpr1
445	MACS2_peak_445	chr1	155973317	155973464	74081	Cep350
446	MACS2_peak_446	chr1	156183308	156183523	329274	Fam163a
447	MACS2_peak_447	chr1	156183647	156183849	329274	Fam163a
448	MACS2_peak_448	chr1	156428383	156428782	20652	Soat1
449	MACS2_peak_449	chr1	156450559	156450848	20652	Soat1
450	MACS2_peak_450	chr1	156644268	156644435	30935	Tor3a
451	MACS2_peak_451	chr1	156748695	156748839	215015	Fam20b
452	MACS2_peak_452	chr1	157047668	157047890	73435	Tex35
453	MACS2_peak_453	chr1	157048321	157048465	73435	Tex35
454	MACS2_peak_454	chr1	157440454	157440618	226527	Cryzl2
455	MACS2_peak_455	chr1	157969557	157969995	240843	Brinp2
456	MACS2_peak_456	chr1	158463876	158464034	735253	Mir488
457	MACS2_peak_457	chr1	158464114	158464277	735253	Mir488
458	MACS2_peak_458	chr1	158547733	158548281	735253	Mir488
459	MACS2_peak_459	chr1	158554056	158554480	735253	Mir488
460	MACS2_peak_460	chr1	159570273	159570674	21960	Tnr
461	MACS2_peak_461	chr1	159594264	159594505	21960	Tnr
462	MACS2_peak_462	chr1	159632703	159632938	21960	Tnr
463	MACS2_peak_463	chr1	159661097	159661523	21960	Tnr
464	MACS2_peak_464	chr1	159670867	159671091	21960	Tnr
465	MACS2_peak_465	chr1	159741408	159741559	21960	Tnr
466	MACS2_peak_466	chr1	159763960	159764152	21960	Tnr
467	MACS2_peak_467	chr1	159865479	159865629	67647	4930523C07Rik
468	MACS2_peak_468	chr1	160194989	160195271	64659	Mrps14
469	MACS2_peak_469	chr1	160212914	160213234	12301	Cacybp
470	MACS2_peak_470	chr1	160351974	160352134	100316784	Mir1927
471	MACS2_peak_471	chr1	161070652	161071014	70454	Cenpl
472	MACS2_peak_472	chr1	161224848	161225201	11758	Prdx6
473	MACS2_peak_473	chr1	161248289	161248463	11758	Prdx6
474	MACS2_peak_474	chr1	161250166	161250334	11758	Prdx6
475	MACS2_peak_475	chr1	161269414	161269883	11758	Prdx6
476	MACS2_peak_476	chr1	161273443	161273932	11758	Prdx6
477	MACS2_peak_477	chr1	161380129	161380307	22164	Tnfsf4
478	MACS2_peak_478	chr1	161876805	161877049	226551	Suco
479	MACS2_peak_479	chr1	161903221	161903394	226551	Suco
480	MACS2_peak_480	chr1	161999982	162000500	72753	2810442N19Rik
481	MACS2_peak_481	chr1	162294141	162294333	474332	Dnm3os
482	MACS2_peak_482	chr1	162323181	162323399	474332	Dnm3os
483	MACS2_peak_483	chr1	162324429	162324661	474332	Dnm3os
484	MACS2_peak_484	chr1	162589590	162589786	53330	Vamp4
485	MACS2_peak_485	chr1	162611240	162611557	17926	Myoc
486	MACS2_peak_486	chr1	162643840	162644020	17926	Myoc
487	MACS2_peak_487	chr1	163257258	163257557	18933	Prrx1
488	MACS2_peak_488	chr1	163302485	163302629	18933	Prrx1
489	MACS2_peak_489	chr1	163313473	163313637	18933	Prrx1
490	MACS2_peak_490	chr1	163403652	163403832	98376	Gorab
491	MACS2_peak_491	chr1	163725350	163725643	240879	Mettl11b
492	MACS2_peak_492	chr1	164320767	164321030	66352	Blzf1
493	MACS2_peak_493	chr1	164458394	164458541	11931	Atp1b1
494	MACS2_peak_494	chr1	164532207	164532406	11931	Atp1b1
495	MACS2_peak_495	chr1	165185126	165185400	108735	Sft2d2
496	MACS2_peak_496	chr1	165302946	165303121	240888	Gpr161
497	MACS2_peak_497	chr1	165460461	165460712	74106	Dcaf6
498	MACS2_peak_498	chr1	165610649	165610830	68481	Mpzl1
499	MACS2_peak_499	chr1	165935009	165935606	18986	Pou2f1
500	MACS2_peak_500	chr1	166002782	166003036	18986	Pou2f1
501	MACS2_peak_501	chr1	166003301	166003445	18986	Pou2f1
502	MACS2_peak_502	chr1	166280668	166281039	100039795	Ildr2
503	MACS2_peak_503	chr1	166282632	166283140	100039795	Ildr2
504	MACS2_peak_504	chr1	166304417	166304737	100039795	Ildr2
505	MACS2_peak_505	chr1	167308508	167308771	68944	Tmco1
506	MACS2_peak_506	chr1	168384329	168384606	18514	Pbx1
507	MACS2_peak_507	chr1	168386253	168386397	18514	Pbx1
508	MACS2_peak_508	chr1	168392088	168392372	18514	Pbx1
509	MACS2_peak_509	chr1	168417752	168418034	18514	Pbx1
510	MACS2_peak_510	chr1	168550091	168550409	102465178	Mir6348
511	MACS2_peak_511	chr1	168908691	168908939	102465178	Mir6348
512	MACS2_peak_512	chr1	169093625	169093832	66977	Nuf2
513	MACS2_peak_513	chr1	169344252	169344599	66977	Nuf2
514	MACS2_peak_514	chr1	169467783	169468317	66977	Nuf2
515	MACS2_peak_515	chr1	169485350	169485900	66977	Nuf2
516	MACS2_peak_516	chr1	169928366	169928742	78465	Ccdc190
517	MACS2_peak_517	chr1	169969289	169969502	67303	3110045C21Rik
518	MACS2_peak_518	chr1	170136484	170136628	18214	Ddr2
519	MACS2_peak_519	chr1	170401726	170401895	76925	Spata46
520	MACS2_peak_520	chr1	170424590	170425006	76925	Spata46
521	MACS2_peak_521	chr1	170459881	170460180	70729	Nos1ap
522	MACS2_peak_522	chr1	170512571	170512728	70729	Nos1ap
523	MACS2_peak_523	chr1	170644345	170644598	320078	Olfml2b
524	MACS2_peak_524	chr1	170694716	170694957	320078	Olfml2b
525	MACS2_peak_525	chr1	170867731	170867964	226641	Atf6
526	MACS2_peak_526	chr1	171044814	171044965	14131	Fcgr3
527	MACS2_peak_527	chr1	171222530	171222702	641376	Tomm40l
528	MACS2_peak_528	chr1	171281153	171281327	19044	Ppox
529	MACS2_peak_529	chr1	172027356	172027540	93840	Vangl2
530	MACS2_peak_530	chr1	172201246	172201439	18611	Pea15a
531	MACS2_peak_531	chr1	172295765	172296152	98660	Atp1a2
532	MACS2_peak_532	chr1	172307977	172308182	98660	Atp1a2
533	MACS2_peak_533	chr1	172342660	172343143	16513	Kcnj10
534	MACS2_peak_534	chr1	172343843	172344068	16513	Kcnj10
535	MACS2_peak_535	chr1	172349894	172350172	16513	Kcnj10
536	MACS2_peak_536	chr1	172358973	172359167	67556	Pigm
537	MACS2_peak_537	chr1	172359271	172359602	67556	Pigm
538	MACS2_peak_538	chr1	172364850	172365074	67556	Pigm
539	MACS2_peak_539	chr1	173973235	173973444	15950	Ifi203
540	MACS2_peak_540	chr1	174522257	174522716	54418	Fmn2
541	MACS2_peak_541	chr1	174537328	174537503	54418	Fmn2
542	MACS2_peak_542	chr1	174648084	174648330	54418	Fmn2
543	MACS2_peak_543	chr1	175128707	175128862	23893	Grem2
544	MACS2_peak_544	chr1	175221844	175222320	24012	Rgs7
545	MACS2_peak_545	chr1	175360339	175360631	24012	Rgs7
546	MACS2_peak_546	chr1	176099015	176099325	319455	Pld5
547	MACS2_peak_547	chr1	176814097	176814329	76816	Sdccag8
548	MACS2_peak_548	chr1	176849523	176849722	15365	Hmga2-ps1
549	MACS2_peak_549	chr1	177014420	177014585	15365	Hmga2-ps1
550	MACS2_peak_550	chr1	177150483	177150931	23797	Akt3
551	MACS2_peak_551	chr1	177175360	177175792	23797	Akt3
552	MACS2_peak_552	chr1	177594502	177594750	75589	2310043L19Rik
553	MACS2_peak_553	chr1	177796673	177796837	11566	Adss
554	MACS2_peak_554	chr1	178201890	178202089	78825	Desi2
555	MACS2_peak_555	chr1	178318664	178319012	66359	Cox20
556	MACS2_peak_556	chr1	178336453	178336656	51810	Hnrnpu
557	MACS2_peak_557	chr1	179003513	179003839	269152	Kif26b
558	MACS2_peak_558	chr1	179106707	179106942	69726	Smyd3
559	MACS2_peak_559	chr1	179546240	179546439	15278	Tfb2m
560	MACS2_peak_560	chr1	179705171	179705430	109232	Sccpdh
561	MACS2_peak_561	chr1	179803601	179803901	226747	Ahctf1
562	MACS2_peak_562	chr1	180022006	180022173	226751	Cdc42bpa
563	MACS2_peak_563	chr1	180023638	180023854	226751	Cdc42bpa
564	MACS2_peak_564	chr1	180196019	180196228	67426	Coq8a
565	MACS2_peak_565	chr1	180377284	180377710	277333	Gm5069
566	MACS2_peak_566	chr1	180407916	180408088	381310	Stum
567	MACS2_peak_567	chr1	180641247	180641419	72568	Lin9
568	MACS2_peak_568	chr1	180848337	180848493	208768	Sde2
569	MACS2_peak_569	chr1	180850868	180851127	208768	Sde2
570	MACS2_peak_570	chr1	181144267	181144484	67459	Nvl
571	MACS2_peak_571	chr1	181308037	181308327	72978	Cnih3
572	MACS2_peak_572	chr1	181446086	181446230	403180	Ccdc121
573	MACS2_peak_573	chr1	181484751	181484922	403180	Ccdc121
574	MACS2_peak_574	chr1	181851537	181851765	98386	Lbr
575	MACS2_peak_575	chr1	181889007	181889151	98386	Lbr
576	MACS2_peak_576	chr1	181995739	181995990	13800	Enah
577	MACS2_peak_577	chr1	181998775	181999005	13800	Enah
578	MACS2_peak_578	chr1	182021056	182021568	13800	Enah
579	MACS2_peak_579	chr1	182024518	182024743	13800	Enah
580	MACS2_peak_580	chr1	182086851	182087158	27058	Srp9
581	MACS2_peak_581	chr1	182252751	182252942	13244	Degs1
582	MACS2_peak_582	chr1	182398285	182398449	209456	Trp53bp2
583	MACS2_peak_583	chr1	182448336	182448526	209456	Trp53bp2
584	MACS2_peak_584	chr1	182474991	182475368	12334	Capn2
585	MACS2_peak_585	chr1	182483622	182484244	12334	Capn2
586	MACS2_peak_586	chr1	182574060	182574505	170725	Capn8
587	MACS2_peak_587	chr1	182663744	182663996	433386	Ccdc185
588	MACS2_peak_588	chr1	183147474	183147621	68897	Disp1
589	MACS2_peak_589	chr1	183783805	183784154	73363	1700056E22Rik
590	MACS2_peak_590	chr1	184002455	184002880	73363	1700056E22Rik
591	MACS2_peak_591	chr1	184824554	184824875	100316821	Mir1981
592	MACS2_peak_592	chr1	185201102	185201348	98732	Rab3gap2
593	MACS2_peak_593	chr1	185484418	185484576	114668	5033404E19Rik
594	MACS2_peak_594	chr1	185493549	185494047	114668	5033404E19Rik
595	MACS2_peak_595	chr1	186655154	186655494	21808	Tgfb2
596	MACS2_peak_596	chr1	186685701	186685961	21808	Tgfb2
597	MACS2_peak_597	chr1	186693349	186693512	21808	Tgfb2
598	MACS2_peak_598	chr1	188118256	188118429	320272	9330162B11Rik
599	MACS2_peak_599	chr1	188456425	188456633	22283	Ush2a
600	MACS2_peak_600	chr1	189185368	189185636	226823	Kctd3
601	MACS2_peak_601	chr1	189187632	189188066	226823	Kctd3
602	MACS2_peak_602	chr1	189195877	189196024	226823	Kctd3
603	MACS2_peak_603	chr1	189217735	189217972	16526	Kcnk2
604	MACS2_peak_604	chr1	189507426	189507610	16526	Kcnk2
605	MACS2_peak_605	chr1	189645089	189645269	108000	Cenpf
606	MACS2_peak_606	chr1	189688030	189688330	108000	Cenpf
607	MACS2_peak_607	chr1	190682250	190682804	320119	Rps6kc1
608	MACS2_peak_608	chr1	190724766	190725326	320119	Rps6kc1
609	MACS2_peak_609	chr1	190728019	190728683	320119	Rps6kc1
610	MACS2_peak_610	chr1	190768377	190768604	320119	Rps6kc1
611	MACS2_peak_611	chr1	191062900	191063049	68972	Tatdn3
612	MACS2_peak_612	chr1	191468952	191469519	226849	Ppp2r5a
613	MACS2_peak_613	chr1	191470758	191471001	226849	Ppp2r5a
614	MACS2_peak_614	chr1	191575599	191575754	77065	Ints7
615	MACS2_peak_615	chr1	191821343	191821541	18005	Nek2
616	MACS2_peak_616	chr1	192834702	192834972	73455	1700065J18Rik
617	MACS2_peak_617	chr1	193089800	193089980	215193	Diexf
618	MACS2_peak_618	chr1	193090517	193090699	215193	Diexf
619	MACS2_peak_619	chr1	193173387	193173601	319266	A130010J15Rik
620	MACS2_peak_620	chr1	193317050	193317339	14373	G0s2
621	MACS2_peak_621	chr1	193368174	193368382	215303	Camk1g
622	MACS2_peak_622	chr1	193386337	193386524	215303	Camk1g
623	MACS2_peak_623	chr1	194226688	194227081	74942	4930503O07Rik
624	MACS2_peak_624	chr1	194361432	194361676	74942	4930503O07Rik
625	MACS2_peak_625	chr1	194747013	194747169	18845	Plxna2
626	MACS2_peak_626	chr1	194978209	194978431	320400	Gm16897
627	MACS2_peak_627	chr10	3573083	3573248	70337	Iyd
628	MACS2_peak_628	chr10	3696768	3697340	213783	Plekhg1
629	MACS2_peak_629	chr10	3819302	3819638	213783	Plekhg1
630	MACS2_peak_630	chr10	5310601	5310807	64009	Syne1
631	MACS2_peak_631	chr10	5500878	5501112	64009	Syne1
632	MACS2_peak_632	chr10	5550982	5551136	64009	Syne1
633	MACS2_peak_633	chr10	7667388	7667579	69912	Nup43
634	MACS2_peak_634	chr10	7912886	7913034	68652	Tab2
635	MACS2_peak_635	chr10	8038211	8038380	68652	Tab2
636	MACS2_peak_636	chr10	8059907	8060234	68652	Tab2
637	MACS2_peak_637	chr10	8063715	8064138	68652	Tab2
638	MACS2_peak_638	chr10	8391208	8391518	338362	Ust
639	MACS2_peak_639	chr10	8749605	8749912	70097	Sash1
640	MACS2_peak_640	chr10	8752371	8752812	70097	Sash1
641	MACS2_peak_641	chr10	8762348	8762531	70097	Sash1
642	MACS2_peak_642	chr10	8801192	8801517	70097	Sash1
643	MACS2_peak_643	chr10	8886261	8886539	70097	Sash1
644	MACS2_peak_644	chr10	8942947	8943248	70097	Sash1
645	MACS2_peak_645	chr10	8943769	8944167	70097	Sash1
646	MACS2_peak_646	chr10	9231826	9231976	70097	Sash1
647	MACS2_peak_647	chr10	11875382	11875695	13853	Epm2a
648	MACS2_peak_648	chr10	12867937	12868113	22288	Utrn
649	MACS2_peak_649	chr10	12869148	12869331	22288	Utrn
650	MACS2_peak_650	chr10	12922414	12922647	320273	B230208H11Rik
651	MACS2_peak_651	chr10	12923264	12923427	320273	B230208H11Rik
652	MACS2_peak_652	chr10	13016682	13016858	66125	Sf3b5
653	MACS2_peak_653	chr10	13108087	13108430	22634	Plagl1
654	MACS2_peak_654	chr10	13151227	13151635	75122	Zc2hc1b
655	MACS2_peak_655	chr10	14329229	14329398	215798	Adgrg6
656	MACS2_peak_656	chr10	14703289	14703520	66201	Vta1
657	MACS2_peak_657	chr10	14705482	14705742	69412	1700016L04Rik
658	MACS2_peak_658	chr10	17723120	17723341	17684	Cited2
659	MACS2_peak_659	chr10	17796166	17796310	378431	Txlnb
660	MACS2_peak_660	chr10	18070297	18070536	19707	Reps1
661	MACS2_peak_661	chr10	18235183	18235375	215814	Ccdc28a
662	MACS2_peak_662	chr10	18360012	18360712	215819	Nhsl1
663	MACS2_peak_663	chr10	18366641	18366864	215819	Nhsl1
664	MACS2_peak_664	chr10	18374774	18374987	215819	Nhsl1
665	MACS2_peak_665	chr10	18375282	18375471	215819	Nhsl1
666	MACS2_peak_666	chr10	18386325	18386658	215819	Nhsl1
667	MACS2_peak_667	chr10	18389228	18389775	215819	Nhsl1
668	MACS2_peak_668	chr10	18508687	18508953	56016	Hebp2
669	MACS2_peak_669	chr10	20312220	20312490	72567	Bclaf1
670	MACS2_peak_670	chr10	20312849	20313020	72567	Bclaf1
671	MACS2_peak_671	chr10	20673847	20674168	29863	Pde7b
672	MACS2_peak_672	chr10	20854990	20855240	52906	Ahi1
673	MACS2_peak_673	chr10	22731233	22731443	237336	Tbpl1
674	MACS2_peak_674	chr10	23354876	23355042	14051	Eya4
675	MACS2_peak_675	chr10	23674670	23675069	100529074	Snora33
676	MACS2_peak_676	chr10	23787327	23787553	20042	Rps12
677	MACS2_peak_677	chr10	24869871	24870100	70208	Med23
678	MACS2_peak_678	chr10	25023150	25023445	11846	Arg1
679	MACS2_peak_679	chr10	25023669	25024326	11846	Arg1
680	MACS2_peak_680	chr10	25170126	25170405	432442	Akap7
681	MACS2_peak_681	chr10	25280241	25280569	432442	Akap7
682	MACS2_peak_682	chr10	25361631	25361782	13822	Epb41l2
683	MACS2_peak_683	chr10	25596324	25596551	100504474	Smlr1
684	MACS2_peak_684	chr10	25608571	25608960	100504474	Smlr1
685	MACS2_peak_685	chr10	26327831	26328115	237339	L3mbtl3
686	MACS2_peak_686	chr10	26711126	26711359	667572	Gm8709
687	MACS2_peak_687	chr10	26772361	26772510	73910	Arhgap18
688	MACS2_peak_688	chr10	26890648	26890817	73910	Arhgap18
689	MACS2_peak_689	chr10	27103764	27104122	75855	4930579H20Rik
690	MACS2_peak_690	chr10	27322671	27322948	75855	4930579H20Rik
691	MACS2_peak_691	chr10	27387639	27387891	75855	4930579H20Rik
692	MACS2_peak_692	chr10	27468191	27468661	75855	4930579H20Rik
693	MACS2_peak_693	chr10	28493289	28493618	210757	Themis
694	MACS2_peak_694	chr10	29211625	29211813	212448	9330159F19Rik
695	MACS2_peak_695	chr10	29213697	29214071	212448	9330159F19Rik
696	MACS2_peak_696	chr10	29855712	29856305	72780	Rspo3
697	MACS2_peak_697	chr10	29897760	29898088	66311	Cenpw
698	MACS2_peak_698	chr10	30405919	30406201	73681	Trmt11
699	MACS2_peak_699	chr10	30618438	30618658	66847	Hint3
700	MACS2_peak_700	chr10	31173335	31173581	69692	Hddc2
701	MACS2_peak_701	chr10	31198417	31198580	69692	Hddc2
702	MACS2_peak_702	chr10	31504265	31504455	21987	Tpd52l1
703	MACS2_peak_703	chr10	32870781	32871029	432450	Nkain2
704	MACS2_peak_704	chr10	32881970	32882325	432450	Nkain2
705	MACS2_peak_705	chr10	34282007	34282248	22110	Tspyl1
706	MACS2_peak_706	chr10	37078483	37078730	17118	Marcks
707	MACS2_peak_707	chr10	37138861	37139167	17118	Marcks
708	MACS2_peak_708	chr10	37157202	37157524	17118	Marcks
709	MACS2_peak_709	chr10	37250913	37251076	17118	Marcks
710	MACS2_peak_710	chr10	37378011	37378316	17118	Marcks
711	MACS2_peak_711	chr10	38553578	38554033	215919	Rfpl4b
712	MACS2_peak_712	chr10	39171262	39171471	327743	Wisp3
713	MACS2_peak_713	chr10	39209318	39209474	327743	Wisp3
714	MACS2_peak_714	chr10	39209801	39210078	327743	Wisp3
715	MACS2_peak_715	chr10	39239903	39240066	327743	Wisp3
716	MACS2_peak_716	chr10	39266654	39266863	327743	Wisp3
717	MACS2_peak_717	chr10	39440250	39440432	14360	Fyn
718	MACS2_peak_718	chr10	39440537	39440701	14360	Fyn
719	MACS2_peak_719	chr10	39540970	39541282	103213	Traf3ip2
720	MACS2_peak_720	chr10	39659605	39659801	103213	Traf3ip2
721	MACS2_peak_721	chr10	39674949	39675206	327744	E130307A14Rik
722	MACS2_peak_722	chr10	40372494	40372660	78334	Cdk19
723	MACS2_peak_723	chr10	40444093	40444238	78334	Cdk19
724	MACS2_peak_724	chr10	40446125	40446274	78334	Cdk19
725	MACS2_peak_725	chr10	40499837	40500248	70840	Slc22a16
726	MACS2_peak_726	chr10	40516486	40516791	70840	Slc22a16
727	MACS2_peak_727	chr10	40883404	40883588	83767	Wasf1
728	MACS2_peak_728	chr10	40998306	40998513	140741	Gpr6
729	MACS2_peak_729	chr10	41501029	41501321	73075	Ppil6
730	MACS2_peak_730	chr10	41893691	41893958	140742	Sesn1
731	MACS2_peak_731	chr10	41934502	41934978	213402	Armc2
732	MACS2_peak_732	chr10	42014208	42014491	213402	Armc2
733	MACS2_peak_733	chr10	42089649	42090132	213402	Armc2
734	MACS2_peak_734	chr10	42251254	42251572	56484	Foxo3
735	MACS2_peak_735	chr10	42277630	42277889	56484	Foxo3
736	MACS2_peak_736	chr10	42339813	42340141	56484	Foxo3
737	MACS2_peak_737	chr10	42346380	42346867	56484	Foxo3
738	MACS2_peak_738	chr10	42346967	42347502	56484	Foxo3
739	MACS2_peak_739	chr10	42384853	42385327	215951	Afg1l
740	MACS2_peak_740	chr10	42417638	42417913	215951	Afg1l
741	MACS2_peak_741	chr10	42501832	42502121	54198	Snx3
742	MACS2_peak_742	chr10	42578473	42578838	21907	Nr2e1
743	MACS2_peak_743	chr10	42583632	42583810	21907	Nr2e1
744	MACS2_peak_744	chr10	42591697	42592030	21907	Nr2e1
745	MACS2_peak_745	chr10	42631022	42631292	21907	Nr2e1
746	MACS2_peak_746	chr10	42761461	42761610	140740	Sec63
747	MACS2_peak_747	chr10	42863590	42863830	268297	Scml4
748	MACS2_peak_748	chr10	43122134	43122360	109205	Sobp
749	MACS2_peak_749	chr10	43527406	43527846	67851	1700021F05Rik
750	MACS2_peak_750	chr10	44118631	44118819	70365	Speer5-ps1
751	MACS2_peak_751	chr10	44733224	44733461	12142	Prdm1
752	MACS2_peak_752	chr10	44873417	44874247	19072	Prep
753	MACS2_peak_753	chr10	44887399	44887599	19072	Prep
754	MACS2_peak_754	chr10	45009682	45009998	19072	Prep
755	MACS2_peak_755	chr10	45151791	45152194	19072	Prep
756	MACS2_peak_756	chr10	45324313	45324537	23828	Bves
757	MACS2_peak_757	chr10	45500380	45500605	380669	Lin28b
758	MACS2_peak_758	chr10	45850706	45850986	320363	D030045P18Rik
759	MACS2_peak_759	chr10	45871064	45871521	320363	D030045P18Rik
760	MACS2_peak_760	chr10	46016385	46016529	320363	D030045P18Rik
761	MACS2_peak_761	chr10	46045605	46045965	100302593	Snord14d
762	MACS2_peak_762	chr10	46698016	46698353	100302593	Snord14d
763	MACS2_peak_763	chr10	47102647	47102976	100302593	Snord14d
764	MACS2_peak_764	chr10	52274404	52274548	66686	Dcbld1
765	MACS2_peak_765	chr10	52530940	52531141	22639	Zfa-ps
766	MACS2_peak_766	chr10	52780056	52780213	215085	Slc35f1
767	MACS2_peak_767	chr10	53407583	53408061	100038725	Cep85l
768	MACS2_peak_768	chr10	53503093	53503878	100502868	Gm20597
769	MACS2_peak_769	chr10	53509131	53509350	100502868	Gm20597
770	MACS2_peak_770	chr10	53596751	53597047	66403	Asf1a
771	MACS2_peak_771	chr10	53679642	53680235	71567	Mcm9
772	MACS2_peak_772	chr10	53739143	53739315	75906	Fam184a
773	MACS2_peak_773	chr10	53984310	53984456	17155	Man1a
774	MACS2_peak_774	chr10	56003525	56003930	73390	Msl3l2
775	MACS2_peak_775	chr10	56373275	56373486	14609	Gja1
776	MACS2_peak_776	chr10	56500201	56500371	14609	Gja1
777	MACS2_peak_777	chr10	56526694	56526969	14609	Gja1
778	MACS2_peak_778	chr10	56546962	56547149	14609	Gja1
779	MACS2_peak_779	chr10	56754536	56754788	14609	Gja1
780	MACS2_peak_780	chr10	56839672	56839863	14609	Gja1
781	MACS2_peak_781	chr10	56893263	56893763	14609	Gja1
782	MACS2_peak_782	chr10	56898924	56899123	14609	Gja1
783	MACS2_peak_783	chr10	56899577	56900171	14609	Gja1
784	MACS2_peak_784	chr10	56962479	56962700	74928	4930467K11Rik
785	MACS2_peak_785	chr10	56962871	56963222	74928	4930467K11Rik
786	MACS2_peak_786	chr10	57046815	57047136	74928	4930467K11Rik
787	MACS2_peak_787	chr10	57127201	57127999	74928	4930467K11Rik
788	MACS2_peak_788	chr10	57743880	57744024	12140	Fabp7
789	MACS2_peak_789	chr10	57783277	57783520	12140	Fabp7
790	MACS2_peak_790	chr10	57784457	57784778	12140	Fabp7
791	MACS2_peak_791	chr10	57822595	57822813	57319	Smpdl3a
792	MACS2_peak_792	chr10	57828622	57829012	57319	Smpdl3a
793	MACS2_peak_793	chr10	58338484	58338637	110829	Lims1
794	MACS2_peak_794	chr10	58446657	58446849	19386	Ranbp2
795	MACS2_peak_795	chr10	58477176	58477768	76138	Ccdc138
796	MACS2_peak_796	chr10	58601471	58601768	13608	Edar
797	MACS2_peak_797	chr10	58672967	58673231	13608	Edar
798	MACS2_peak_798	chr10	59285582	59285742	18451	P4ha1
799	MACS2_peak_799	chr10	59439573	59439783	18302	Oit3
800	MACS2_peak_800	chr10	59538170	59538478	215999	Mcu
801	MACS2_peak_801	chr10	59628785	59629059	215999	Mcu
802	MACS2_peak_802	chr10	59677796	59678120	216001	Micu1
803	MACS2_peak_803	chr10	59899373	59899519	56709	Dnajb12
804	MACS2_peak_804	chr10	59899810	59900046	56709	Dnajb12
805	MACS2_peak_805	chr10	59921124	59921330	74747	Ddit4
806	MACS2_peak_806	chr10	59943156	59943387	74747	Ddit4
807	MACS2_peak_807	chr10	59974208	59974356	74747	Ddit4
808	MACS2_peak_808	chr10	60046772	60047073	52717	Anapc16
809	MACS2_peak_809	chr10	60202873	60203029	53374	Chst3
810	MACS2_peak_810	chr10	60285812	60286008	19156	Psap
811	MACS2_peak_811	chr10	60405891	60406187	100302688	Gm17455
812	MACS2_peak_812	chr10	60593026	60593319	22295	Cdh23
813	MACS2_peak_813	chr10	60732369	60732778	71279	Slc29a3
814	MACS2_peak_814	chr10	60794497	60794653	107449	Unc5b
815	MACS2_peak_815	chr10	60831530	60831693	107449	Unc5b
816	MACS2_peak_816	chr10	61591412	61591605	237362	Npffr1
817	MACS2_peak_817	chr10	61720406	61720653	71361	Aifm2
818	MACS2_peak_818	chr10	62194515	62194857	102465767	Mir7662
819	MACS2_peak_819	chr10	62231240	62231384	70423	Tspan15
820	MACS2_peak_820	chr10	62792295	62792606	67500	Ccar1
821	MACS2_peak_821	chr10	62865258	62865547	52463	Tet1
822	MACS2_peak_822	chr10	63023092	63023316	432467	Hnrnph3
823	MACS2_peak_823	chr10	63023906	63024204	432467	Hnrnph3
824	MACS2_peak_824	chr10	63352183	63352515	93759	Sirt1
825	MACS2_peak_825	chr10	63382750	63382909	30045	Dnajc12
826	MACS2_peak_826	chr10	63880495	63880650	216028	Lrrtm3
827	MACS2_peak_827	chr10	64090262	64090413	216028	Lrrtm3
828	MACS2_peak_828	chr10	66877202	66877504	102634101	Gm31763
829	MACS2_peak_829	chr10	66920423	66920739	102634101	Gm31763
830	MACS2_peak_830	chr10	66921411	66921576	102634101	Gm31763
831	MACS2_peak_831	chr10	67026057	67026213	102634101	Gm31763
832	MACS2_peak_832	chr10	67287940	67288341	641340	Nrbf2
833	MACS2_peak_833	chr10	67549012	67549156	211488	Ado
834	MACS2_peak_834	chr10	67559869	67560373	211488	Ado
835	MACS2_peak_835	chr10	69352911	69353085	12534	Cdk1
836	MACS2_peak_836	chr10	70183442	70183876	69563	Mrln
837	MACS2_peak_837	chr10	70380072	70380344	71721	Fam13c
838	MACS2_peak_838	chr10	70419612	70419798	71721	Fam13c
839	MACS2_peak_839	chr10	70458605	70458813	71721	Fam13c
840	MACS2_peak_840	chr10	70481802	70481959	71721	Fam13c
841	MACS2_peak_841	chr10	70484723	70485556	71721	Fam13c
842	MACS2_peak_842	chr10	70499043	70499402	71721	Fam13c
843	MACS2_peak_843	chr10	70648883	70649126	319646	D630013N20Rik
844	MACS2_peak_844	chr10	70686547	70686871	319646	D630013N20Rik
845	MACS2_peak_845	chr10	70717102	70717418	319646	D630013N20Rik
846	MACS2_peak_846	chr10	70806965	70807181	319646	D630013N20Rik
847	MACS2_peak_847	chr10	72071363	72071634	108950	1700049L16Rik
848	MACS2_peak_848	chr10	72099160	72099338	108950	1700049L16Rik
849	MACS2_peak_849	chr10	74023218	74023397	11994	Pcdh15
850	MACS2_peak_850	chr10	74848482	74848699	14687	Gnaz
851	MACS2_peak_851	chr10	75364381	75364572	544707	Gm5779
852	MACS2_peak_852	chr10	75439575	75439803	71125	4933407G14Rik
853	MACS2_peak_853	chr10	75517853	75518084	67332	Snrpd3
854	MACS2_peak_854	chr10	75556106	75556426	192734	Lrrc75b
855	MACS2_peak_855	chr10	75586346	75586504	23887	Ggt5
856	MACS2_peak_856	chr10	75853612	75853780	17319	Mif
857	MACS2_peak_857	chr10	75873710	75873859	17319	Mif
858	MACS2_peak_858	chr10	75921152	75921321	20587	Smarcb1
859	MACS2_peak_859	chr10	76442802	76442988	18541	Pcnt
860	MACS2_peak_860	chr10	77244039	77244186	100169878	Gm10941
861	MACS2_peak_861	chr10	78236960	78237195	216131	Trappc10
862	MACS2_peak_862	chr10	78388388	78388823	102465547	Mir6907
863	MACS2_peak_863	chr10	78471012	78471165	216134	Pdxk
864	MACS2_peak_864	chr10	79097508	79097766	72128	2610008E11Rik
865	MACS2_peak_865	chr10	79606649	79606793	237397	C2cd4c
866	MACS2_peak_866	chr10	79681696	79681846	216150	Cdc34
867	MACS2_peak_867	chr10	79794767	79794911	18483	Palm
868	MACS2_peak_868	chr10	79854065	79854589	19205	Ptbp1
869	MACS2_peak_869	chr10	79855363	79855546	414101	E130317F20Rik
870	MACS2_peak_870	chr10	79908568	79908779	216154	Med16
871	MACS2_peak_871	chr10	80039698	80039946	66420	Polr2e
872	MACS2_peak_872	chr10	80048504	80048814	625249	Gpx4
873	MACS2_peak_873	chr10	80128611	80128787	100503659	Cbarp
874	MACS2_peak_874	chr10	80149266	80149693	59090	Midn
875	MACS2_peak_875	chr10	80152124	80152440	59090	Midn
876	MACS2_peak_876	chr10	80159718	80159867	12696	Cirbp
877	MACS2_peak_877	chr10	80167436	80167661	12696	Cirbp
878	MACS2_peak_878	chr10	80190536	80190684	13637	Efna2
879	MACS2_peak_879	chr10	80249155	80249490	75406	Ndufs7
880	MACS2_peak_880	chr10	80264682	80264917	70248	Dazap1
881	MACS2_peak_881	chr10	80302571	80303034	23805	Apc2
882	MACS2_peak_882	chr10	80398721	80398977	17192	Mbd3
883	MACS2_peak_883	chr10	80399605	80399800	17192	Mbd3
884	MACS2_peak_884	chr10	80433968	80434192	21423	Tcf3
885	MACS2_peak_885	chr10	80622244	80622656	103236	Csnk1g2
886	MACS2_peak_886	chr10	80656602	80656756	208198	Btbd2
887	MACS2_peak_887	chr10	80676390	80676647	17347	Mknk2
888	MACS2_peak_888	chr10	80701904	80702105	208228	Mob3a
889	MACS2_peak_889	chr10	80742289	80742449	11776	Ap3d1
890	MACS2_peak_890	chr10	80826258	80826485	18245	Oaz1
891	MACS2_peak_891	chr10	80900764	80901148	30055	Timm13
892	MACS2_peak_892	chr10	80929876	80930116	17873	Gadd45b
893	MACS2_peak_893	chr10	80995349	80995493	14708	Gng7
894	MACS2_peak_894	chr10	81173218	81173375	13629	Eef2
895	MACS2_peak_895	chr10	81175067	81175298	13629	Eef2
896	MACS2_peak_896	chr10	81285846	81285996	27375	Tjp3
897	MACS2_peak_897	chr10	81320686	81320949	70312	Cactin
898	MACS2_peak_898	chr10	81321040	81321265	70312	Cactin
899	MACS2_peak_899	chr10	81384170	81384393	102115	Dohh
900	MACS2_peak_900	chr10	81401519	81401684	72273	Smim24
901	MACS2_peak_901	chr10	81435499	81435692	18029	Nfic
902	MACS2_peak_902	chr10	81496750	81496939	103425	Ncln
903	MACS2_peak_903	chr10	81570839	81571080	21886	Tle2
904	MACS2_peak_904	chr10	81606072	81606330	268319	BC025920
905	MACS2_peak_905	chr10	82047963	82048109	408062	Zfp873
906	MACS2_peak_906	chr10	82048214	82048498	408062	Zfp873
907	MACS2_peak_907	chr10	82629628	82629782	21665	Tdg
908	MACS2_peak_908	chr10	82858913	82859242	66341	Eid3
909	MACS2_peak_909	chr10	83106158	83106533	58250	Chst11
910	MACS2_peak_910	chr10	83108146	83108493	58250	Chst11
911	MACS2_peak_911	chr10	83140309	83140575	58250	Chst11
912	MACS2_peak_912	chr10	83162243	83162393	338365	Slc41a2
913	MACS2_peak_913	chr10	83631001	83631249	216190	Appl2
914	MACS2_peak_914	chr10	83637486	83637683	216190	Appl2
915	MACS2_peak_915	chr10	83640047	83640330	216190	Appl2
916	MACS2_peak_916	chr10	83645149	83645399	216190	Appl2
917	MACS2_peak_917	chr10	83861789	83862174	69784	1500009L16Rik
918	MACS2_peak_918	chr10	84392806	84393047	77976	Nuak1
919	MACS2_peak_919	chr10	84438037	84438245	77976	Nuak1
920	MACS2_peak_920	chr10	84658237	84658593	70428	Polr3b
921	MACS2_peak_921	chr10	84685984	84686266	70428	Polr3b
922	MACS2_peak_922	chr10	84754897	84755041	71137	Rfx4
923	MACS2_peak_923	chr10	84755837	84756182	71137	Rfx4
924	MACS2_peak_924	chr10	84778089	84778263	71137	Rfx4
925	MACS2_peak_925	chr10	84803492	84803753	71137	Rfx4
926	MACS2_peak_926	chr10	84852531	84852925	237422	Ric8b
927	MACS2_peak_927	chr10	84859231	84859450	237422	Ric8b
928	MACS2_peak_928	chr10	84917124	84917305	237422	Ric8b
929	MACS2_peak_929	chr10	85014790	85015013	14202	Fhl4
930	MACS2_peak_930	chr10	85023345	85023539	14202	Fhl4
931	MACS2_peak_931	chr10	86069341	86069633	78170	4930486F22Rik
932	MACS2_peak_932	chr10	86223340	86223582	21859	Timp3
933	MACS2_peak_933	chr10	86323252	86323574	21859	Timp3
934	MACS2_peak_934	chr10	86425835	86426022	27204	Syn3
935	MACS2_peak_935	chr10	86457290	86457510	27204	Syn3
936	MACS2_peak_936	chr10	86457834	86458123	27204	Syn3
937	MACS2_peak_937	chr10	86685390	86685536	66263	1810014B01Rik
938	MACS2_peak_938	chr10	86705768	86706083	103220	Ttc41
939	MACS2_peak_939	chr10	86728112	86728394	103220	Ttc41
940	MACS2_peak_940	chr10	86819724	86820220	103466	Nt5dc3
941	MACS2_peak_941	chr10	86880521	86880839	103466	Nt5dc3
942	MACS2_peak_942	chr10	86972139	86972283	192188	Stab2
943	MACS2_peak_943	chr10	87046552	87046775	76640	1700113H08Rik
944	MACS2_peak_944	chr10	87420098	87420354	17172	Ascl1
945	MACS2_peak_945	chr10	87447485	87448140	17172	Ascl1
946	MACS2_peak_946	chr10	87489729	87490020	17172	Ascl1
947	MACS2_peak_947	chr10	87821597	87821785	16000	Igf1
948	MACS2_peak_948	chr10	87927246	87927492	22172	Tyms-ps
949	MACS2_peak_949	chr10	88201006	88201206	67282	Washc3
950	MACS2_peak_950	chr10	88451398	88451548	20962	Sycp3
951	MACS2_peak_951	chr10	88591111	88591321	109272	Mybpc1
952	MACS2_peak_952	chr10	90939649	90939804	11783	Apaf1
953	MACS2_peak_953	chr10	91064313	91064523	11783	Apaf1
954	MACS2_peak_954	chr10	91135690	91136002	18674	Slc25a3
955	MACS2_peak_955	chr10	91181771	91181934	21917	Tmpo
956	MACS2_peak_956	chr10	91187891	91188127	21917	Tmpo
957	MACS2_peak_957	chr10	91384585	91384735	21917	Tmpo
958	MACS2_peak_958	chr10	91566454	91566688	21917	Tmpo
959	MACS2_peak_959	chr10	91719912	91720310	723955	Mir135a-2
960	MACS2_peak_960	chr10	91973952	91974446	723955	Mir135a-2
961	MACS2_peak_961	chr10	91974572	91974825	723955	Mir135a-2
962	MACS2_peak_962	chr10	91988392	91988610	723955	Mir135a-2
963	MACS2_peak_963	chr10	92036201	92036546	723955	Mir135a-2
964	MACS2_peak_964	chr10	92163070	92163573	110333	Rmst
965	MACS2_peak_965	chr10	92242889	92243116	110333	Rmst
966	MACS2_peak_966	chr10	92246795	92247461	110333	Rmst
967	MACS2_peak_967	chr10	92248563	92249059	110333	Rmst
968	MACS2_peak_968	chr10	92333101	92333310	627800	Gm20757
969	MACS2_peak_969	chr10	92556491	92556729	17997	Nedd1
970	MACS2_peak_970	chr10	92837625	92837880	17997	Nedd1
971	MACS2_peak_971	chr10	93255378	93255713	13713	Elk3
972	MACS2_peak_972	chr10	93263444	93263701	13713	Elk3
973	MACS2_peak_973	chr10	93275386	93275579	13713	Elk3
974	MACS2_peak_974	chr10	93276442	93276611	13713	Elk3
975	MACS2_peak_975	chr10	93432570	93432805	102465791	Mir7688
976	MACS2_peak_976	chr10	93453291	93453452	16993	Lta4h
977	MACS2_peak_977	chr10	93700678	93700850	100504069	Gm15915
978	MACS2_peak_978	chr10	93701185	93701348	100504069	Gm15915
979	MACS2_peak_979	chr10	93768446	93768670	327799	Usp44
980	MACS2_peak_980	chr10	93771955	93772305	327799	Usp44
981	MACS2_peak_981	chr10	94035828	94036088	13998	Fgd6
982	MACS2_peak_982	chr10	94077384	94077655	13998	Fgd6
983	MACS2_peak_983	chr10	94086350	94086636	13998	Fgd6
984	MACS2_peak_984	chr10	94087433	94087672	13998	Fgd6
985	MACS2_peak_985	chr10	94112292	94112511	22025	Nr2c1
986	MACS2_peak_986	chr10	94297171	94297394	215472	Gm4792
987	MACS2_peak_987	chr10	94416094	94416278	319880	Tmcc3
988	MACS2_peak_988	chr10	94416401	94416688	319880	Tmcc3
989	MACS2_peak_989	chr10	94426388	94426679	319880	Tmcc3
990	MACS2_peak_990	chr10	94442771	94442928	319880	Tmcc3
991	MACS2_peak_991	chr10	94466383	94466684	319880	Tmcc3
992	MACS2_peak_992	chr10	94494514	94494865	319880	Tmcc3
993	MACS2_peak_993	chr10	94531461	94531660	319880	Tmcc3
994	MACS2_peak_994	chr10	94829525	94829831	54712	Plxnc1
995	MACS2_peak_995	chr10	94990859	94991198	54712	Plxnc1
996	MACS2_peak_996	chr10	95142835	95143032	628062	Gm29684
997	MACS2_peak_997	chr10	95234724	95235018	628062	Gm29684
998	MACS2_peak_998	chr10	95239502	95239905	12905	Cradd
999	MACS2_peak_999	chr10	95514690	95514932	93765	Ube2n
1000	MACS2_peak_1000	chr10	96094359	96095000	74881	4930459C07Rik
1001	MACS2_peak_1001	chr10	96126040	96126193	74881	4930459C07Rik
1002	MACS2_peak_1002	chr10	96398041	96398339	74881	4930459C07Rik
1003	MACS2_peak_1003	chr10	96480480	96481158	12226	Btg1
1004	MACS2_peak_1004	chr10	96571257	96571401	12226	Btg1
1005	MACS2_peak_1005	chr10	96616710	96616944	12226	Btg1
1006	MACS2_peak_1006	chr10	96646420	96646690	12226	Btg1
1007	MACS2_peak_1007	chr10	96720481	96720770	12226	Btg1
1008	MACS2_peak_1008	chr10	97250250	97250535	100628616	Mir3966
1009	MACS2_peak_1009	chr10	97313139	97313315	100628616	Mir3966
1010	MACS2_peak_1010	chr10	97313550	97313961	100628616	Mir3966
1011	MACS2_peak_1011	chr10	98399963	98400153	667438	Gm8633
1012	MACS2_peak_1012	chr10	99076318	99076469	382406	Poc1b
1013	MACS2_peak_1013	chr10	99262530	99263469	67603	Dusp6
1014	MACS2_peak_1014	chr10	99265445	99265735	67603	Dusp6
1015	MACS2_peak_1015	chr10	99488168	99488369	100504202	Gm20110
1016	MACS2_peak_1016	chr10	99488799	99489046	100504202	Gm20110
1017	MACS2_peak_1017	chr10	100487361	100487565	237500	Tmtc3
1018	MACS2_peak_1018	chr10	100662034	100662313	66605	1700017N19Rik
1019	MACS2_peak_1019	chr10	100685504	100686095	66605	1700017N19Rik
1020	MACS2_peak_1020	chr10	100865572	100865744	66605	1700017N19Rik
1021	MACS2_peak_1021	chr10	103458056	103458237	103098	Slc6a15
1022	MACS2_peak_1022	chr10	104672071	104672280	102465222	Mir6411
1023	MACS2_peak_1023	chr10	104686600	104687014	102465222	Mir6411
1024	MACS2_peak_1024	chr10	105484810	105485122	278279	Tmtc2
1025	MACS2_peak_1025	chr10	105519224	105519390	278279	Tmtc2
1026	MACS2_peak_1026	chr10	105639021	105639237	327812	Gm15663
1027	MACS2_peak_1027	chr10	105783989	105784158	216292	Mettl25
1028	MACS2_peak_1028	chr10	105789116	105789366	216292	Mettl25
1029	MACS2_peak_1029	chr10	107359448	107359682	108030	Lin7a
1030	MACS2_peak_1030	chr10	108133822	108134038	17931	Ppp1r12a
1031	MACS2_peak_1031	chr10	108514662	108514870	114774	Pawr
1032	MACS2_peak_1032	chr10	108580882	108581376	368203	Gm5136
1033	MACS2_peak_1033	chr10	109684549	109684704	260315	Nav3
1034	MACS2_peak_1034	chr10	110192171	110192386	260315	Nav3
1035	MACS2_peak_1035	chr10	110647681	110647908	109335	9230102K24Rik
1036	MACS2_peak_1036	chr10	110953190	110953481	13008	Csrp2
1037	MACS2_peak_1037	chr10	111100110	111100317	237542	Osbpl8
1038	MACS2_peak_1038	chr10	111506438	111506617	21664	Phlda1
1039	MACS2_peak_1039	chr10	111566661	111567426	71321	4933440J02Rik
1040	MACS2_peak_1040	chr10	111815999	111816545	629206	Gm20758
1041	MACS2_peak_1041	chr10	111925522	111925716	52705	Krr1
1042	MACS2_peak_1042	chr10	114419379	114419596	237553	Trhde
1043	MACS2_peak_1043	chr10	116362277	116362667	67342	Kcnmb4os1
1044	MACS2_peak_1044	chr10	116562270	116562503	72068	Cnot2
1045	MACS2_peak_1045	chr10	116735629	116735805	75878	4930579P08Rik
1046	MACS2_peak_1046	chr10	117224121	117224265	64050	Yeats4
1047	MACS2_peak_1047	chr10	117224350	117224499	64050	Yeats4
1048	MACS2_peak_1048	chr10	117983013	117983158	71067	4933411E08Rik
1049	MACS2_peak_1049	chr10	118141528	118141748	17245	Mdm1
1050	MACS2_peak_1050	chr10	118970472	118970741	216377	Gm38403
1051	MACS2_peak_1051	chr10	119055116	119055687	73400	1700064J06Rik
1052	MACS2_peak_1052	chr10	119065357	119065502	73400	1700064J06Rik
1053	MACS2_peak_1053	chr10	119218137	119218487	71902	Cand1
1054	MACS2_peak_1054	chr10	119240186	119240670	71902	Cand1
1055	MACS2_peak_1055	chr10	119818515	119818792	78105	Grip1os1
1056	MACS2_peak_1056	chr10	120344975	120345167	320626	9230105E05Rik
1057	MACS2_peak_1057	chr10	120377401	120377900	320626	9230105E05Rik
1058	MACS2_peak_1058	chr10	120428458	120428610	791076	Mir763
1059	MACS2_peak_1059	chr10	120745204	120745548	70874	4921513I03Rik
1060	MACS2_peak_1060	chr10	121206012	121206563	74694	Tbc1d30
1061	MACS2_peak_1061	chr10	121318725	121318893	74694	Tbc1d30
1062	MACS2_peak_1062	chr10	122807215	122807361	102466884	Mir8104
1063	MACS2_peak_1063	chr10	122913099	122913574	387251	Mirlet7i
1064	MACS2_peak_1064	chr10	125174961	125175311	20503	Slc16a7
1065	MACS2_peak_1065	chr10	126718147	126718343	102465224	Mir378d
1066	MACS2_peak_1066	chr10	126809675	126809825	75813	4930484H19Rik
1067	MACS2_peak_1067	chr10	126814289	126814490	75813	4930484H19Rik
1068	MACS2_peak_1068	chr10	126822502	126822857	75813	4930484H19Rik
1069	MACS2_peak_1069	chr10	126828154	126828638	75813	4930484H19Rik
1070	MACS2_peak_1070	chr10	126845559	126845805	75813	4930484H19Rik
1071	MACS2_peak_1071	chr10	126957632	126958015	52468	Ctdsp2
1072	MACS2_peak_1072	chr10	126980328	126980582	52468	Ctdsp2
1073	MACS2_peak_1073	chr10	127070297	127070463	100504703	A730063M14Rik
1074	MACS2_peak_1074	chr10	127121172	127121326	216440	Os9
1075	MACS2_peak_1075	chr10	127614367	127614522	16971	Lrp1
1076	MACS2_peak_1076	chr10	127985735	127985913	27400	Hsd17b6
1077	MACS2_peak_1077	chr10	128303129	128303310	103135	Pan2
1078	MACS2_peak_1078	chr10	128303535	128303822	103135	Pan2
1079	MACS2_peak_1079	chr10	128322313	128322472	56530	Cnpy2
1080	MACS2_peak_1080	chr10	128343534	128343833	12974	Cs
1081	MACS2_peak_1081	chr10	128565971	128566184	18813	Pa2g4
1082	MACS2_peak_1082	chr10	128804662	128804835	73827	Tmem198b
1083	MACS2_peak_1083	chr10	128805388	128805597	74330	Dnajc14
1084	MACS2_peak_1084	chr10	128821631	128821825	66118	Sarnp
1085	MACS2_peak_1085	chr10	128891879	128892036	14561	Gdf11
1086	MACS2_peak_1086	chr10	128910781	128910943	12512	Cd63
1087	MACS2_peak_1087	chr10	128988779	128988991	18373	Olfr9
1088	MACS2_peak_1088	chr11	3266330	3266521	13494	Drg1
1089	MACS2_peak_1089	chr11	3290012	3290168	56218	Patz1
1090	MACS2_peak_1090	chr11	3337719	3337917	216505	Pik3ip1
1091	MACS2_peak_1091	chr11	3396620	3396978	16886	Limk2
1092	MACS2_peak_1092	chr11	3484109	3484619	237625	Pla2g3
1093	MACS2_peak_1093	chr11	3895084	3895278	67430	4921536K21Rik
1094	MACS2_peak_1094	chr11	3963709	3963886	64934	Pes1
1095	MACS2_peak_1095	chr11	4096627	4096893	67900	Mtfp1
1096	MACS2_peak_1096	chr11	4099523	4099842	67900	Mtfp1
1097	MACS2_peak_1097	chr11	4174515	4174844	103724	Tbc1d10a
1098	MACS2_peak_1098	chr11	4183557	4183804	103724	Tbc1d10a
1099	MACS2_peak_1099	chr11	4192885	4193171	103724	Tbc1d10a
1100	MACS2_peak_1100	chr11	4216301	4216469	71962	Gatsl3
1101	MACS2_peak_1101	chr11	4291591	4291853	16878	Lif
1102	MACS2_peak_1102	chr11	4296859	4297108	16878	Lif
1103	MACS2_peak_1103	chr11	4803017	4803407	18016	Nf2
1104	MACS2_peak_1104	chr11	4849527	4849807	18016	Nf2
1105	MACS2_peak_1105	chr11	5015871	5016052	75668	Rasl10a
1106	MACS2_peak_1106	chr11	5167422	5167646	140703	Emid1
1107	MACS2_peak_1107	chr11	5318040	5318352	84035	Kremen1
1108	MACS2_peak_1108	chr11	6000395	6000682	56418	Ykt6
1109	MACS2_peak_1109	chr11	6200417	6200603	209586	Nudcd3
1110	MACS2_peak_1110	chr11	6274879	6275115	103694	Tmed4
1111	MACS2_peak_1111	chr11	6276152	6276422	103694	Tmed4
1112	MACS2_peak_1112	chr11	6444360	6444859	77605	H2afv
1113	MACS2_peak_1113	chr11	8051682	8051828	319939	Tns3
1114	MACS2_peak_1114	chr11	8215742	8215992	319939	Tns3
1115	MACS2_peak_1115	chr11	8229802	8229993	319939	Tns3
1116	MACS2_peak_1116	chr11	8424427	8424636	319939	Tns3
1117	MACS2_peak_1117	chr11	8446069	8446450	319939	Tns3
1118	MACS2_peak_1118	chr11	8456565	8456936	319939	Tns3
1119	MACS2_peak_1119	chr11	8468488	8468817	319939	Tns3
1120	MACS2_peak_1120	chr11	8513851	8514103	319939	Tns3
1121	MACS2_peak_1121	chr11	8958538	8958825	15574	Hus1
1122	MACS2_peak_1122	chr11	9011045	9011353	15574	Hus1
1123	MACS2_peak_1123	chr11	9620086	9620251	268379	Abca13
1124	MACS2_peak_1124	chr11	12231509	12232091	14783	Grb10
1125	MACS2_peak_1125	chr11	16396485	16396641	20335	Sec61g
1126	MACS2_peak_1126	chr11	16591583	16591789	20335	Sec61g
1127	MACS2_peak_1127	chr11	16669890	16670281	13649	Egfr
1128	MACS2_peak_1128	chr11	16798254	16798586	13649	Egfr
1129	MACS2_peak_1129	chr11	16848656	16848831	13649	Egfr
1130	MACS2_peak_1130	chr11	16951149	16951380	72735	Eldr
1131	MACS2_peak_1131	chr11	17306059	17306607	57316	C1d
1132	MACS2_peak_1132	chr11	17352196	17352391	57316	C1d
1133	MACS2_peak_1133	chr11	17460326	17460605	57316	C1d
1134	MACS2_peak_1134	chr11	17951261	17951612	68145	Etaa1
1135	MACS2_peak_1135	chr11	18656491	18656677	17268	Meis1
1136	MACS2_peak_1136	chr11	19203992	19204197	74059	4933406G16Rik
1137	MACS2_peak_1137	chr11	19524069	19524500	114716	Spred2
1138	MACS2_peak_1138	chr11	20112870	20113122	66713	Actr2
1139	MACS2_peak_1139	chr11	20333004	20333257	55963	Slc1a4
1140	MACS2_peak_1140	chr11	20347527	20347771	55963	Slc1a4
1141	MACS2_peak_1141	chr11	20396152	20396484	55963	Slc1a4
1142	MACS2_peak_1142	chr11	20400799	20401021	55963	Slc1a4
1143	MACS2_peak_1143	chr11	20460567	20460953	58172	Sertad2
1144	MACS2_peak_1144	chr11	20477515	20477671	58172	Sertad2
1145	MACS2_peak_1145	chr11	20603131	20603343	58172	Sertad2
1146	MACS2_peak_1146	chr11	20655799	20656045	216549	Aftph
1147	MACS2_peak_1147	chr11	20858864	20859456	216551	Lgalsl
1148	MACS2_peak_1148	chr11	21090979	21091230	67245	Peli1
1149	MACS2_peak_1149	chr11	21091874	21092019	67245	Peli1
1150	MACS2_peak_1150	chr11	21365083	21365400	216558	Ugp2
1151	MACS2_peak_1151	chr11	21374186	21374407	216558	Ugp2
1152	MACS2_peak_1152	chr11	21571943	21572202	17449	Mdh1
1153	MACS2_peak_1153	chr11	22003015	22003271	18423	Otx1
1154	MACS2_peak_1154	chr11	22017440	22017783	18423	Otx1
1155	MACS2_peak_1155	chr11	22348635	22348935	216565	Ehbp1
1156	MACS2_peak_1156	chr11	22587961	22588131	103765	Tmem17
1157	MACS2_peak_1157	chr11	23007700	23007937	73873	Fam161a
1158	MACS2_peak_1158	chr11	23118971	23119149	76993	1700061J23Rik
1159	MACS2_peak_1159	chr11	24049358	24049511	14025	Bcl11a
1160	MACS2_peak_1160	chr11	24316280	24316527	71316	4933430M04Rik
1161	MACS2_peak_1161	chr11	24370478	24370832	71316	4933430M04Rik
1162	MACS2_peak_1162	chr11	25753262	25753414	71234	4933427E13Rik
1163	MACS2_peak_1163	chr11	26961575	26961786	654472	Gm12070
1164	MACS2_peak_1164	chr11	28422607	28422955	216613	Ccdc85a
1165	MACS2_peak_1165	chr11	29172670	29173032	104570	Ppp4r3b
1166	MACS2_peak_1166	chr11	29180765	29181156	104570	Ppp4r3b
1167	MACS2_peak_1167	chr11	29300660	29301132	216618	Cfap36
1168	MACS2_peak_1168	chr11	29373469	29373649	108686	Ccdc88a
1169	MACS2_peak_1169	chr11	29428280	29428587	108686	Ccdc88a
1170	MACS2_peak_1170	chr11	29428799	29429300	108686	Ccdc88a
1171	MACS2_peak_1171	chr11	29622352	29622703	68585	Rtn4
1172	MACS2_peak_1172	chr11	29693667	29693921	68585	Rtn4
1173	MACS2_peak_1173	chr11	30026076	30026299	237711	Eml6
1174	MACS2_peak_1174	chr11	30176129	30176332	20742	Sptbn1
1175	MACS2_peak_1175	chr11	30243764	30243951	20742	Sptbn1
1176	MACS2_peak_1176	chr11	30268468	30268668	20742	Sptbn1
1177	MACS2_peak_1177	chr11	30290028	30290287	20742	Sptbn1
1178	MACS2_peak_1178	chr11	30367382	30367898	75087	4930505A04Rik
1179	MACS2_peak_1179	chr11	30471730	30471962	75087	4930505A04Rik
1180	MACS2_peak_1180	chr11	30672899	30673072	75572	Acyp2
1181	MACS2_peak_1181	chr11	31671835	31672140	69556	Bod1
1182	MACS2_peak_1182	chr11	31679797	31680291	69556	Bod1
1183	MACS2_peak_1183	chr11	31712995	31714095	69556	Bod1
1184	MACS2_peak_1184	chr11	31771086	31771353	414116	D630024D03Rik
1185	MACS2_peak_1185	chr11	31807629	31807780	414116	D630024D03Rik
1186	MACS2_peak_1186	chr11	31830605	31830757	414116	D630024D03Rik
1187	MACS2_peak_1187	chr11	31838548	31838833	414116	D630024D03Rik
1188	MACS2_peak_1188	chr11	31846991	31847161	414116	D630024D03Rik
1189	MACS2_peak_1189	chr11	31847232	31847425	414116	D630024D03Rik
1190	MACS2_peak_1190	chr11	31907676	31907996	67579	Cpeb4
1191	MACS2_peak_1191	chr11	32136151	32136342	104692	Gm12108
1192	MACS2_peak_1192	chr11	32157791	32157946	16199	Il9r
1193	MACS2_peak_1193	chr11	32162299	32162490	16199	Il9r
1194	MACS2_peak_1194	chr11	32224565	32224712	268395	Mpg
1195	MACS2_peak_1195	chr11	32235785	32236033	268395	Mpg
1196	MACS2_peak_1196	chr11	32267609	32267802	17168	Nprl3
1197	MACS2_peak_1197	chr11	32363698	32363879	268396	Sh3pxd2b
1198	MACS2_peak_1198	chr11	32383169	32383410	268396	Sh3pxd2b
1199	MACS2_peak_1199	chr11	32383649	32384169	268396	Sh3pxd2b
1200	MACS2_peak_1200	chr11	32444367	32444582	327900	Ubtd2
1201	MACS2_peak_1201	chr11	32681474	32681675	103583	Fbxw11
1202	MACS2_peak_1202	chr11	32780866	32781024	69351	Smim23
1203	MACS2_peak_1203	chr11	32781728	32781909	69351	Smim23
1204	MACS2_peak_1204	chr11	33163004	33163346	18148	Npm1
1205	MACS2_peak_1205	chr11	34112954	34113336	16822	Lcp2
1206	MACS2_peak_1206	chr11	34169600	34169765	14233	Foxi1
1207	MACS2_peak_1207	chr11	34176331	34176592	14233	Foxi1
1208	MACS2_peak_1208	chr11	34271963	34272380	574403	Fam196b
1209	MACS2_peak_1209	chr11	34276760	34276973	574403	Fam196b
1210	MACS2_peak_1210	chr11	34833502	34833810	70385	Spdl1
1211	MACS2_peak_1211	chr11	34941702	34942042	70385	Spdl1
1212	MACS2_peak_1212	chr11	35022287	35022525	20564	Slit3
1213	MACS2_peak_1213	chr11	35231786	35232001	20564	Slit3
1214	MACS2_peak_1214	chr11	35283840	35284014	20564	Slit3
1215	MACS2_peak_1215	chr11	35769276	35769534	211347	Pank3
1216	MACS2_peak_1216	chr11	35856678	35857167	104458	Rars
1217	MACS2_peak_1217	chr11	35865135	35865333	104458	Rars
1218	MACS2_peak_1218	chr11	35888813	35889098	104458	Rars
1219	MACS2_peak_1219	chr11	35893163	35893326	104458	Rars
1220	MACS2_peak_1220	chr11	35927169	35927485	211652	Wwc1
1221	MACS2_peak_1221	chr11	35933651	35933970	211652	Wwc1
1222	MACS2_peak_1222	chr11	35976560	35976881	211652	Wwc1
1223	MACS2_peak_1223	chr11	36096299	36096538	211652	Wwc1
1224	MACS2_peak_1224	chr11	36109476	36109775	211652	Wwc1
1225	MACS2_peak_1225	chr11	37345997	37346236	100039148	Gm12128
1226	MACS2_peak_1226	chr11	38136619	38136866	100502917	Gm12130
1227	MACS2_peak_1227	chr11	38601134	38601311	100502917	Gm12130
1228	MACS2_peak_1228	chr11	39596432	39596792	75315	4930553C11Rik
1229	MACS2_peak_1229	chr11	40456477	40456899	108645	Mat2b
1230	MACS2_peak_1230	chr11	40694427	40694579	108645	Mat2b
1231	MACS2_peak_1231	chr11	40755476	40755630	12450	Ccng1
1232	MACS2_peak_1232	chr11	40927291	40927452	12450	Ccng1
1233	MACS2_peak_1233	chr11	41532527	41532770	14406	Gabrg2
1234	MACS2_peak_1234	chr11	41633799	41633950	14406	Gabrg2
1235	MACS2_peak_1235	chr11	42954490	42954661	319767	Atp10b
1236	MACS2_peak_1236	chr11	43059706	43059870	319767	Atp10b
1237	MACS2_peak_1237	chr11	43099074	43099230	319767	Atp10b
1238	MACS2_peak_1238	chr11	43270354	43270606	387164	Mir146
1239	MACS2_peak_1239	chr11	43548223	43548539	380694	Ccnjl
1240	MACS2_peak_1240	chr11	43681580	43681926	70802	Pwwp2a
1241	MACS2_peak_1241	chr11	43831438	43831705	11548	Adra1b
1242	MACS2_peak_1242	chr11	43989955	43990235	11548	Adra1b
1243	MACS2_peak_1243	chr11	44046106	44046303	11548	Adra1b
1244	MACS2_peak_1244	chr11	44784402	44784599	13591	Ebf1
1245	MACS2_peak_1245	chr11	44841815	44841968	13591	Ebf1
1246	MACS2_peak_1246	chr11	45103582	45103914	100504255	Gm12159
1247	MACS2_peak_1247	chr11	45116373	45116520	100504255	Gm12159
1248	MACS2_peak_1248	chr11	45256114	45256269	100504255	Gm12159
1249	MACS2_peak_1249	chr11	46361682	46361914	16428	Itk
1250	MACS2_peak_1250	chr11	48799927	48800088	14694	Rack1
1251	MACS2_peak_1251	chr11	48800231	48800395	14694	Rack1
1252	MACS2_peak_1252	chr11	48833743	48833907	94089	Trim7
1253	MACS2_peak_1253	chr11	48856723	48856891	15944	Irgm1
1254	MACS2_peak_1254	chr11	49203369	49203589	22720	Zfp62
1255	MACS2_peak_1255	chr11	49938836	49939050	74563	Rasgef1c
1256	MACS2_peak_1256	chr11	50174725	50174906	68067	Mrnip
1257	MACS2_peak_1257	chr11	50292262	50292456	103806	Maml1
1258	MACS2_peak_1258	chr11	50325680	50325870	12330	Canx
1259	MACS2_peak_1259	chr11	50377438	50377771	59013	Hnrnph1
1260	MACS2_peak_1260	chr11	50377833	50378076	59013	Hnrnph1
1261	MACS2_peak_1261	chr11	50744925	50745284	30944	Zfp354c
1262	MACS2_peak_1262	chr11	50887474	50887659	237758	Zfp454
1263	MACS2_peak_1263	chr11	50931557	50931756	27274	Zfp354b
1264	MACS2_peak_1264	chr11	51606806	51607000	15384	Hnrnpab
1265	MACS2_peak_1265	chr11	51689091	51689310	66050	0610009B22Rik
1266	MACS2_peak_1266	chr11	51960945	51961362	52626	Cdkn2aipnl
1267	MACS2_peak_1267	chr11	52231645	52231833	21402	Skp1a
1268	MACS2_peak_1268	chr11	52447294	52447516	213673	9530068E07Rik
1269	MACS2_peak_1269	chr11	52997424	52997625	790909	Gm11186
1270	MACS2_peak_1270	chr11	53300348	53300789	15525	Hspa4
1271	MACS2_peak_1271	chr11	53492069	53492294	237761	Sowaha
1272	MACS2_peak_1272	chr11	53495587	53495824	237761	Sowaha
1273	MACS2_peak_1273	chr11	53526259	53526529	20362	2020-09-08
1274	MACS2_peak_1274	chr11	54028852	54029027	30805	Slc22a4
1275	MACS2_peak_1275	chr11	54058369	54058558	30794	Pdlim4
1276	MACS2_peak_1276	chr11	54113075	54113329	18452	P4ha2
1277	MACS2_peak_1277	chr11	54122437	54122637	18452	P4ha2
1278	MACS2_peak_1278	chr11	54156045	54156281	18452	P4ha2
1279	MACS2_peak_1279	chr11	54311969	54312386	216739	Acsl6
1280	MACS2_peak_1280	chr11	54314850	54315000	216739	Acsl6
1281	MACS2_peak_1281	chr11	54353390	54353625	74847	Meikin
1282	MACS2_peak_1282	chr11	54522691	54522840	192786	Rapgef6
1283	MACS2_peak_1283	chr11	54940152	54940357	57783	Tnip1
1284	MACS2_peak_1284	chr11	55419338	55419535	20692	Sparc
1285	MACS2_peak_1285	chr11	55438089	55438409	20692	Sparc
1286	MACS2_peak_1286	chr11	55589566	55589831	14654	Glra1
1287	MACS2_peak_1287	chr11	55594379	55594561	14654	Glra1
1288	MACS2_peak_1288	chr11	55958524	55958717	216749	Nmur2
1289	MACS2_peak_1289	chr11	56753795	56754031	14799	Gria1
1290	MACS2_peak_1290	chr11	56762914	56763352	14799	Gria1
1291	MACS2_peak_1291	chr11	57600715	57601074	171212	Galnt10
1292	MACS2_peak_1292	chr11	57727695	57727908	76516	2010001A14Rik
1293	MACS2_peak_1293	chr11	57773863	57774186	76516	2010001A14Rik
1294	MACS2_peak_1294	chr11	57814568	57814763	50724	Sap30l
1295	MACS2_peak_1295	chr11	57814858	57815033	50724	Sap30l
1296	MACS2_peak_1296	chr11	57962477	57962632	73158	Larp1
1297	MACS2_peak_1297	chr11	58301844	58302243	103836	Zfp692
1298	MACS2_peak_1298	chr11	59839754	59840078	26572	Cops3
1299	MACS2_peak_1299	chr11	60177149	60177465	102465555	Mir6921
1300	MACS2_peak_1300	chr11	60210513	60210669	102465556	Mir6922
1301	MACS2_peak_1301	chr11	60245421	60245616	20787	Srebf1
1302	MACS2_peak_1302	chr11	60294323	60294592	216810	Tom1l2
1303	MACS2_peak_1303	chr11	60303539	60303852	216810	Tom1l2
1304	MACS2_peak_1304	chr11	60311778	60311964	216810	Tom1l2
1305	MACS2_peak_1305	chr11	60537452	60537596	268420	Alkbh5
1306	MACS2_peak_1306	chr11	60699584	60699739	16897	Llgl1
1307	MACS2_peak_1307	chr11	60703266	60703426	16897	Llgl1
1308	MACS2_peak_1308	chr11	60878892	60879069	216821	Tmem11
1309	MACS2_peak_1309	chr11	61175170	61175608	216825	Usp22
1310	MACS2_peak_1310	chr11	61529430	61529733	27078	B9d1
1311	MACS2_peak_1311	chr11	62069573	62069813	432572	Specc1
1312	MACS2_peak_1312	chr11	62076642	62077102	432572	Specc1
1313	MACS2_peak_1313	chr11	62326776	62326956	72795	Ttc19
1314	MACS2_peak_1314	chr11	62463629	62463856	327942	Pigl
1315	MACS2_peak_1315	chr11	62494800	62494972	327942	Pigl
1316	MACS2_peak_1316	chr11	62551048	62551204	22187	Ubb
1317	MACS2_peak_1317	chr11	62613757	62614045	100217444	Snord65
1318	MACS2_peak_1318	chr11	62983916	62984064	74884	Cdrt4os1
1319	MACS2_peak_1319	chr11	63135766	63136130	18858	Pmp22
1320	MACS2_peak_1320	chr11	63412372	63412685	18858	Pmp22
1321	MACS2_peak_1321	chr11	63952790	63952970	78883	9630013K17Rik
1322	MACS2_peak_1322	chr11	63969210	63969455	78883	9630013K17Rik
1323	MACS2_peak_1323	chr11	64051130	64051505	70383	Cox10
1324	MACS2_peak_1324	chr11	64489890	64490091	654805	F930015N05Rik
1325	MACS2_peak_1325	chr11	64500791	64501302	654805	F930015N05Rik
1326	MACS2_peak_1326	chr11	66312926	66313155	237806	Dnah9
1327	MACS2_peak_1327	chr11	67000775	67000988	338369	Tmem220
1328	MACS2_peak_1328	chr11	67501945	67502165	14457	Gas7
1329	MACS2_peak_1329	chr11	67588828	67589311	14457	Gas7
1330	MACS2_peak_1330	chr11	67599197	67599411	14457	Gas7
1331	MACS2_peak_1331	chr11	68030876	68031082	55943	Stx8
1332	MACS2_peak_1332	chr11	68145013	68145223	102465219	Mir6406
1333	MACS2_peak_1333	chr11	68146620	68146790	102465219	Mir6406
1334	MACS2_peak_1334	chr11	68205923	68206121	102465219	Mir6406
1335	MACS2_peak_1335	chr11	68399635	68399918	18208	Ntn1
1336	MACS2_peak_1336	chr11	68579749	68579944	276920	Ccdc42
1337	MACS2_peak_1337	chr11	68901397	68901633	19941	Rpl26
1338	MACS2_peak_1338	chr11	68939687	68939864	252868	Odf4
1339	MACS2_peak_1339	chr11	69035907	69036062	20877	Aurkb
1340	MACS2_peak_1340	chr11	69037876	69038054	20877	Aurkb
1341	MACS2_peak_1341	chr11	69059504	69059766	71923	Borcs6
1342	MACS2_peak_1342	chr11	69062935	69063288	71923	Borcs6
1343	MACS2_peak_1343	chr11	69070670	69070836	66910	Tmem107
1344	MACS2_peak_1344	chr11	69094772	69094944	18626	Per1
1345	MACS2_peak_1345	chr11	69095003	69095231	18626	Per1
1346	MACS2_peak_1346	chr11	69096987	69097389	18626	Per1
1347	MACS2_peak_1347	chr11	69097542	69097736	18626	Per1
1348	MACS2_peak_1348	chr11	69124336	69124485	23801	Aloxe3
1349	MACS2_peak_1349	chr11	69125022	69125222	23801	Aloxe3
1350	MACS2_peak_1350	chr11	69364876	69365212	216848	Chd3
1351	MACS2_peak_1351	chr11	69395377	69396129	78304	Naa38
1352	MACS2_peak_1352	chr11	69581086	69581271	22059	Trp53
1353	MACS2_peak_1353	chr11	69591891	69592191	22059	Trp53
1354	MACS2_peak_1354	chr11	69592331	69592705	22059	Trp53
1355	MACS2_peak_1355	chr11	69600229	69600420	11932	Atp1b2
1356	MACS2_peak_1356	chr11	69611013	69611192	11932	Atp1b2
1357	MACS2_peak_1357	chr11	69613844	69614151	20415	Shbg
1358	MACS2_peak_1358	chr11	69632558	69632896	23879	Fxr2
1359	MACS2_peak_1359	chr11	69662580	69662824	24070	Mpdu1
1360	MACS2_peak_1360	chr11	69671304	69671541	13681	Eif4a1
1361	MACS2_peak_1361	chr11	69685618	69686030	69583	Tnfsf13
1362	MACS2_peak_1362	chr11	69758416	69758571	20020	Polr2a
1363	MACS2_peak_1363	chr11	69846409	69846572	70310	Plscr3
1364	MACS2_peak_1364	chr11	69900929	69901096	70419	2810408A11Rik
1365	MACS2_peak_1365	chr11	69901606	69901812	216860	Neurl4
1366	MACS2_peak_1366	chr11	69921502	69921849	276770	Eif5a
1367	MACS2_peak_1367	chr11	69995375	69995661	78246	Phf23
1368	MACS2_peak_1368	chr11	70221033	70221216	69309	Slc16a13
1369	MACS2_peak_1369	chr11	70410037	70410212	75273	Pelp1
1370	MACS2_peak_1370	chr11	70432225	70432499	216869	Arrb2
1371	MACS2_peak_1371	chr11	70525143	70525426	19175	Psmb6
1372	MACS2_peak_1372	chr11	70541577	70541824	18806	Pld2
1373	MACS2_peak_1373	chr11	70573770	70574194	50932	Mink1
1374	MACS2_peak_1374	chr11	70647021	70647232	67863	Slc25a11
1375	MACS2_peak_1375	chr11	70647310	70647487	70510	Rnf167
1376	MACS2_peak_1376	chr11	70668860	70669116	216873	Spag7
1377	MACS2_peak_1377	chr11	70731218	70731549	102465557	Mir6925
1378	MACS2_peak_1378	chr11	70831251	70831606	54189	Rabep1
1379	MACS2_peak_1379	chr11	70860539	70860693	54189	Rabep1
1380	MACS2_peak_1380	chr11	71055008	71055403	103712	6330403K07Rik
1381	MACS2_peak_1381	chr11	71414630	71415100	627984	Nlrp1c-ps
1382	MACS2_peak_1382	chr11	71436807	71437118	627984	Nlrp1c-ps
1383	MACS2_peak_1383	chr11	71439889	71440211	627984	Nlrp1c-ps
1384	MACS2_peak_1384	chr11	71447856	71448246	627984	Nlrp1c-ps
1385	MACS2_peak_1385	chr11	71581784	71582086	216881	Wscd1
1386	MACS2_peak_1386	chr11	71758523	71758845	216881	Wscd1
1387	MACS2_peak_1387	chr11	71763201	71763470	216881	Wscd1
1388	MACS2_peak_1388	chr11	72065107	72065342	109212	Pimreg
1389	MACS2_peak_1389	chr11	72168265	72168424	327958	Pitpnm3
1390	MACS2_peak_1390	chr11	72226458	72226680	67279	Med31
1391	MACS2_peak_1391	chr11	72265428	72265832	73366	1700051A21Rik
1392	MACS2_peak_1392	chr11	72455774	72455995	18432	Mybbp1a
1393	MACS2_peak_1393	chr11	72608458	72608639	67128	Ube2g1
1394	MACS2_peak_1394	chr11	72689837	72690108	11736	Ankfy1
1395	MACS2_peak_1395	chr11	72795953	72796109	192986	Cyb5d2
1396	MACS2_peak_1396	chr11	73138223	73138446	14841	Haspin
1397	MACS2_peak_1397	chr11	73177082	73177312	76281	Tax1bp3
1398	MACS2_peak_1398	chr11	74409010	74409289	258153	Olfr412
1399	MACS2_peak_1399	chr11	74649253	74649447	74148	Cluh
1400	MACS2_peak_1400	chr11	74716115	74716318	18472	Pafah1b1
1401	MACS2_peak_1401	chr11	74735012	74735260	18472	Pafah1b1
1402	MACS2_peak_1402	chr11	74770683	74770946	67493	Mettl16
1403	MACS2_peak_1403	chr11	75134146	75134342	15248	Hic1
1404	MACS2_peak_1404	chr11	75268049	75268219	237847	Rtn4rl1
1405	MACS2_peak_1405	chr11	75291008	75291159	68275	Rpa1
1406	MACS2_peak_1406	chr11	75340842	75340991	68275	Rpa1
1407	MACS2_peak_1407	chr11	75431630	75431877	18816	Serpinf2
1408	MACS2_peak_1408	chr11	75459448	75459606	100042498	Mir22hg
1409	MACS2_peak_1409	chr11	75461300	75461453	100042498	Mir22hg
1410	MACS2_peak_1410	chr11	75531449	75531819	215113	Slc43a2
1411	MACS2_peak_1411	chr11	76255617	76255860	67390	Mrm3
1412	MACS2_peak_1412	chr11	76268022	76268493	67390	Mrm3
1413	MACS2_peak_1413	chr11	76384444	76384644	18230	Nxn
1414	MACS2_peak_1414	chr11	76406749	76406900	56322	Timm22
1415	MACS2_peak_1415	chr11	76494507	76494726	109934	Abr
1416	MACS2_peak_1416	chr11	76562264	76562896	109934	Abr
1417	MACS2_peak_1417	chr11	76849743	76849985	12874	Cpd
1418	MACS2_peak_1418	chr11	76945598	76945810	104184	Blmh
1419	MACS2_peak_1419	chr11	77216128	77216305	237860	Ssh2
1420	MACS2_peak_1420	chr11	77486938	77487139	268445	Ankrd13b
1421	MACS2_peak_1421	chr11	77493155	77493303	216963	Git1
1422	MACS2_peak_1422	chr11	77607822	77608025	216965	Taok1
1423	MACS2_peak_1423	chr11	77685406	77685626	68564	Nufip2
1424	MACS2_peak_1424	chr11	77791285	77791490	360013	Myo18a
1425	MACS2_peak_1425	chr11	77792370	77792619	360013	Myo18a
1426	MACS2_peak_1426	chr11	77890846	77891125	19193	Pipox
1427	MACS2_peak_1427	chr11	77893755	77894203	19193	Pipox
1428	MACS2_peak_1428	chr11	77894415	77894663	19193	Pipox
1429	MACS2_peak_1429	chr11	77965291	77965635	268448	Phf12
1430	MACS2_peak_1430	chr11	77981668	77982141	268448	Phf12
1431	MACS2_peak_1431	chr11	78113492	78113803	216971	Fam222b
1432	MACS2_peak_1432	chr11	78115317	78115516	216971	Fam222b
1433	MACS2_peak_1433	chr11	78152285	78152912	22032	Traf4
1434	MACS2_peak_1434	chr11	78183455	78183779	268449	Rpl23a
1435	MACS2_peak_1435	chr11	78189431	78189690	19376	Rab34
1436	MACS2_peak_1436	chr11	78215847	78216154	216974	Proca1
1437	MACS2_peak_1437	chr11	78318297	78318777	11676	Aldoc
1438	MACS2_peak_1438	chr11	78322428	78323005	11676	Aldoc
1439	MACS2_peak_1439	chr11	78324064	78324315	11676	Aldoc
1440	MACS2_peak_1440	chr11	78550765	78550913	69071	Tmem97
1441	MACS2_peak_1441	chr11	78697749	78698096	18099	Nlk
1442	MACS2_peak_1442	chr11	78887248	78887511	18126	Nos2
1443	MACS2_peak_1443	chr11	79095839	79096067	16706	Ksr1
1444	MACS2_peak_1444	chr11	79099054	79099311	16706	Ksr1
1445	MACS2_peak_1445	chr11	79182843	79183104	16706	Ksr1
1446	MACS2_peak_1446	chr11	79461161	79461381	104522	AU040972
1447	MACS2_peak_1447	chr11	79502925	79503222	18377	Omg
1448	MACS2_peak_1448	chr11	79503919	79504086	18377	Omg
1449	MACS2_peak_1449	chr11	79584363	79584575	268451	Rab11fip4
1450	MACS2_peak_1450	chr11	79646531	79647312	790912	Rab11fip4os1
1451	MACS2_peak_1451	chr11	79650488	79650703	72218	Rab11fip4os2
1452	MACS2_peak_1452	chr11	79660523	79660710	72218	Rab11fip4os2
1453	MACS2_peak_1453	chr11	79676179	79676359	72218	Rab11fip4os2
1454	MACS2_peak_1454	chr11	79704663	79704885	387188	Mir193a
1455	MACS2_peak_1455	chr11	79718298	79718549	387188	Mir193a
1456	MACS2_peak_1456	chr11	79729648	79730001	723853	Mir365-2
1457	MACS2_peak_1457	chr11	79792654	79792991	723853	Mir365-2
1458	MACS2_peak_1458	chr11	79966056	79966286	216987	Utp6
1459	MACS2_peak_1459	chr11	79972758	79973256	216987	Utp6
1460	MACS2_peak_1460	chr11	80062119	80062667	54394	Crlf3
1461	MACS2_peak_1461	chr11	80335828	80336021	246104	Rhbdl3
1462	MACS2_peak_1462	chr11	80476496	80476653	12569	Cdk5r1
1463	MACS2_peak_1463	chr11	80877307	80877505	75622	Spaca3
1464	MACS2_peak_1464	chr11	80961437	80961631	75622	Spaca3
1465	MACS2_peak_1465	chr11	80974768	80974989	75622	Spaca3
1466	MACS2_peak_1466	chr11	81118298	81118474	75622	Spaca3
1467	MACS2_peak_1467	chr11	81135117	81135520	75622	Spaca3
1468	MACS2_peak_1468	chr11	81148450	81148670	75622	Spaca3
1469	MACS2_peak_1469	chr11	81449388	81449571	237880	1700071K01Rik
1470	MACS2_peak_1470	chr11	81613105	81613313	237880	1700071K01Rik
1471	MACS2_peak_1471	chr11	81767723	81768043	71388	5530401A14Rik
1472	MACS2_peak_1472	chr11	81860610	81860885	71388	5530401A14Rik
1473	MACS2_peak_1473	chr11	82035445	82035654	20296	Ccl2
1474	MACS2_peak_1474	chr11	82473271	82473505	270893	Tmem132e
1475	MACS2_peak_1475	chr11	82662149	82662370	791422	Gm11426
1476	MACS2_peak_1476	chr11	83371421	83371633	276952	Rasl10b
1477	MACS2_peak_1477	chr11	83472952	83473096	70439	Taf15
1478	MACS2_peak_1478	chr11	84205823	84206021	628813	Gm11437
1479	MACS2_peak_1479	chr11	84513629	84513774	56321	Aatf
1480	MACS2_peak_1480	chr11	84780565	84780844	217038	Mrm1
1481	MACS2_peak_1481	chr11	84947300	84947599	12351	Car4
1482	MACS2_peak_1482	chr11	85097262	85097417	237898	Usp32
1483	MACS2_peak_1483	chr11	85352919	85353079	192197	Bcas3
1484	MACS2_peak_1484	chr11	85678501	85679029	71489	Bcas3os1
1485	MACS2_peak_1485	chr11	85714660	85714922	71489	Bcas3os1
1486	MACS2_peak_1486	chr11	85738433	85738774	71489	Bcas3os1
1487	MACS2_peak_1487	chr11	85766597	85766843	100628627	Mir5110
1488	MACS2_peak_1488	chr11	86201143	86201317	237911	Brip1
1489	MACS2_peak_1489	chr11	86257454	86257624	70422	Ints2
1490	MACS2_peak_1490	chr11	86757548	86757745	67300	Cltc
1491	MACS2_peak_1491	chr11	87074035	87074281	66569	Gdpd1
1492	MACS2_peak_1492	chr11	87108735	87109221	270906	Prr11
1493	MACS2_peak_1493	chr11	87423022	87423312	83560	Tex14
1494	MACS2_peak_1494	chr11	87426872	87427157	83560	Tex14
1495	MACS2_peak_1495	chr11	87595595	87595745	170749	Mtmr4
1496	MACS2_peak_1496	chr11	87828381	87828750	76113	Lpo
1497	MACS2_peak_1497	chr11	88087004	88087212	70393	2210416O15Rik
1498	MACS2_peak_1498	chr11	88118749	88119011	103841	Cuedc1
1499	MACS2_peak_1499	chr11	88119288	88119632	103841	Cuedc1
1500	MACS2_peak_1500	chr11	88126505	88126743	103841	Cuedc1
1501	MACS2_peak_1501	chr11	88139332	88139573	103841	Cuedc1
1502	MACS2_peak_1502	chr11	88149003	88149234	64656	Mrps23
1503	MACS2_peak_1503	chr11	88161270	88161506	64656	Mrps23
1504	MACS2_peak_1504	chr11	88276547	88276776	74297	Ccdc182
1505	MACS2_peak_1505	chr11	88356810	88357199	100628571	Mir378b
1506	MACS2_peak_1506	chr11	88392827	88393024	100628571	Mir378b
1507	MACS2_peak_1507	chr11	88471990	88472398	100628571	Mir378b
1508	MACS2_peak_1508	chr11	88482328	88482895	100628571	Mir378b
1509	MACS2_peak_1509	chr11	88506288	88506504	68397	0610039H22Rik
1510	MACS2_peak_1510	chr11	88524872	88525041	68397	0610039H22Rik
1511	MACS2_peak_1511	chr11	88540147	88540367	68397	0610039H22Rik
1512	MACS2_peak_1512	chr11	88564743	88564946	68397	0610039H22Rik
1513	MACS2_peak_1513	chr11	88583043	88583670	68397	0610039H22Rik
1514	MACS2_peak_1514	chr11	88585138	88585550	68397	0610039H22Rik
1515	MACS2_peak_1515	chr11	88607977	88608214	68397	0610039H22Rik
1516	MACS2_peak_1516	chr11	88629723	88630094	68397	0610039H22Rik
1517	MACS2_peak_1517	chr11	88644596	88645200	68397	0610039H22Rik
1518	MACS2_peak_1518	chr11	88646453	88646690	68397	0610039H22Rik
1519	MACS2_peak_1519	chr11	88650356	88650626	68397	0610039H22Rik
1520	MACS2_peak_1520	chr11	88654917	88655236	68397	0610039H22Rik
1521	MACS2_peak_1521	chr11	88683139	88683347	76626	Msi2
1522	MACS2_peak_1522	chr11	88702323	88702617	76626	Msi2
1523	MACS2_peak_1523	chr11	88716104	88716528	76626	Msi2
1524	MACS2_peak_1524	chr11	88718601	88718830	193280	C030037D09Rik
1525	MACS2_peak_1525	chr11	88848710	88848924	75285	4930556N13Rik
1526	MACS2_peak_1526	chr11	88955463	88955628	74617	Scpep1
1527	MACS2_peak_1527	chr11	89620175	89620331	382543	Ankfn1
1528	MACS2_peak_1528	chr11	89765825	89766224	382543	Ankfn1
1529	MACS2_peak_1529	chr11	89841934	89842205	18559	Pctp
1530	MACS2_peak_1530	chr11	89932236	89932768	18559	Pctp
1531	MACS2_peak_1531	chr11	90109854	90109998	67468	Mmd
1532	MACS2_peak_1532	chr11	90155564	90155742	67468	Mmd
1533	MACS2_peak_1533	chr11	90168484	90168720	67468	Mmd
1534	MACS2_peak_1534	chr11	90347701	90348005	217082	Hlf
1535	MACS2_peak_1535	chr11	90440900	90441204	217082	Hlf
1536	MACS2_peak_1536	chr11	90548425	90548894	20913	Stxbp4
1537	MACS2_peak_1537	chr11	90552518	90552699	20913	Stxbp4
1538	MACS2_peak_1538	chr11	90637857	90638297	20913	Stxbp4
1539	MACS2_peak_1539	chr11	90665429	90665591	71943	Tom1l1
1540	MACS2_peak_1540	chr11	90688057	90688224	71943	Tom1l1
1541	MACS2_peak_1541	chr11	92451442	92451729	72605	Car10
1542	MACS2_peak_1542	chr11	93011674	93012039	72605	Car10
1543	MACS2_peak_1543	chr11	93045045	93045287	72605	Car10
1544	MACS2_peak_1544	chr11	93829331	93829553	217109	Utp18
1545	MACS2_peak_1545	chr11	93968249	93968488	18102	Nme1
1546	MACS2_peak_1546	chr11	94043898	94044388	70834	Spag9
1547	MACS2_peak_1547	chr11	94055044	94055221	70834	Spag9
1548	MACS2_peak_1548	chr11	94160433	94160795	22057	Tob1
1549	MACS2_peak_1549	chr11	94327825	94328030	71452	Ankrd40
1550	MACS2_peak_1550	chr11	94328717	94329099	71452	Ankrd40
1551	MACS2_peak_1551	chr11	94329597	94329851	71452	Ankrd40
1552	MACS2_peak_1552	chr11	94913573	94913734	12842	Col1a1
1553	MACS2_peak_1553	chr11	94968233	94968495	54388	Hils1
1554	MACS2_peak_1554	chr11	94978951	94979243	20391	Sgca
1555	MACS2_peak_1555	chr11	94987702	94987963	217124	Ppp1r9b
1556	MACS2_peak_1556	chr11	94989800	94990015	217124	Ppp1r9b
1557	MACS2_peak_1557	chr11	94990668	94990945	217124	Ppp1r9b
1558	MACS2_peak_1558	chr11	94998405	94998560	217124	Ppp1r9b
1559	MACS2_peak_1559	chr11	95384479	95384655	110172	Slc35b1
1560	MACS2_peak_1560	chr11	95414697	95415018	20747	Spop
1561	MACS2_peak_1561	chr11	95642613	95642869	18673	Phb
1562	MACS2_peak_1562	chr11	96075920	96076118	11951	Atp5g1
1563	MACS2_peak_1563	chr11	96301950	96302099	15413	Hoxb5
1564	MACS2_peak_1564	chr11	96789000	96789292	12412	Cbx1
1565	MACS2_peak_1565	chr11	96873582	96873869	387170	Mir152
1566	MACS2_peak_1566	chr11	96902891	96903158	80280	Cdk5rap3
1567	MACS2_peak_1567	chr11	96946673	96946884	319371	D030028A08Rik
1568	MACS2_peak_1568	chr11	97041333	97041607	69297	Lrrc46
1569	MACS2_peak_1569	chr11	97157433	97157610	73174	Tbkbp1
1570	MACS2_peak_1570	chr11	97289981	97290313	19155	Npepps
1571	MACS2_peak_1571	chr11	97350182	97350420	217143	Gpr179
1572	MACS2_peak_1572	chr11	97422569	97422862	58996	Arhgap23
1573	MACS2_peak_1573	chr11	97540814	97540966	56013	Srcin1
1574	MACS2_peak_1574	chr11	97619294	97619591	103551	Epop
1575	MACS2_peak_1575	chr11	97694856	97695097	22658	Pcgf2
1576	MACS2_peak_1576	chr11	97818602	97818863	16796	Lasp1
1577	MACS2_peak_1577	chr11	97884359	97884536	72973	Fbxo47
1578	MACS2_peak_1578	chr11	97950180	97950327	72324	Plxdc1
1579	MACS2_peak_1579	chr11	98047941	98048145	217154	Stac2
1580	MACS2_peak_1580	chr11	98193183	98193425	19014	Med1
1581	MACS2_peak_1581	chr11	98202488	98202843	69131	Cdk12
1582	MACS2_peak_1582	chr11	98339159	98339317	19049	Ppp1r1b
1583	MACS2_peak_1583	chr11	98721600	98721760	23989	Med24
1584	MACS2_peak_1584	chr11	98773927	98774226	217166	Nr1d1
1585	MACS2_peak_1585	chr11	98775239	98775610	217166	Nr1d1
1586	MACS2_peak_1586	chr11	98783271	98783584	217166	Nr1d1
1587	MACS2_peak_1587	chr11	98788981	98789166	74026	Msl1
1588	MACS2_peak_1588	chr11	98867322	98867587	68524	Wipf2
1589	MACS2_peak_1589	chr11	98925194	98925437	19401	Rara
1590	MACS2_peak_1590	chr11	98951686	98951977	19401	Rara
1591	MACS2_peak_1591	chr11	99024190	99024415	21973	Top2a
1592	MACS2_peak_1592	chr11	99113222	99113407	217169	Tns4
1593	MACS2_peak_1593	chr11	99230339	99230602	57376	Smarce1
1594	MACS2_peak_1594	chr11	100397688	100397857	16480	Jup
1595	MACS2_peak_1595	chr11	100428602	100428847	68106	Nt5c3b
1596	MACS2_peak_1596	chr11	100527842	100528006	104112	Acly
1597	MACS2_peak_1597	chr11	100577901	100578060	12799	Cnp
1598	MACS2_peak_1598	chr11	100589445	100589651	12799	Cnp
1599	MACS2_peak_1599	chr11	100592425	100592640	12799	Cnp
1600	MACS2_peak_1600	chr11	100738193	100738370	19345	Rab5c
1601	MACS2_peak_1601	chr11	100790912	100791150	80860	Ghdc
1602	MACS2_peak_1602	chr11	100791598	100791780	80860	Ghdc
1603	MACS2_peak_1603	chr11	100939544	100939828	20848	Stat3
1604	MACS2_peak_1604	chr11	101009279	101009448	11975	Atp6v0a1
1605	MACS2_peak_1605	chr11	101119819	101120156	103733	Tubg1
1606	MACS2_peak_1606	chr11	101395091	101395320	69684	Aarsd1
1607	MACS2_peak_1607	chr11	101479310	101479561	26949	Vat1
1608	MACS2_peak_1608	chr11	101552569	101552850	17966	Nbr1
1609	MACS2_peak_1609	chr11	101627616	101627929	66599	Rdm1
1610	MACS2_peak_1610	chr11	101658434	101658617	80981	Arl4d
1611	MACS2_peak_1611	chr11	101687351	101687505	80981	Arl4d
1612	MACS2_peak_1612	chr11	101696249	101696479	80981	Arl4d
1613	MACS2_peak_1613	chr11	101700558	101700743	217207	Dhx8
1614	MACS2_peak_1614	chr11	101732786	101733042	217207	Dhx8
1615	MACS2_peak_1615	chr11	101783212	101783568	18612	Etv4
1616	MACS2_peak_1616	chr11	101783673	101783872	18612	Etv4
1617	MACS2_peak_1617	chr11	101785160	101785493	18612	Etv4
1618	MACS2_peak_1618	chr11	102040182	102040464	52685	Cd300lg
1619	MACS2_peak_1619	chr11	102087561	102087807	50997	Mpp2
1620	MACS2_peak_1620	chr11	102189552	102189716	68401	G6pc3
1621	MACS2_peak_1621	chr11	102320227	102320419	21429	Ubtf
1622	MACS2_peak_1622	chr11	102430233	102430478	14824	Grn
1623	MACS2_peak_1623	chr11	102579481	102580050	100040792	Gm11627
1624	MACS2_peak_1624	chr11	102603572	102603784	57265	Fzd2
1625	MACS2_peak_1625	chr11	102604345	102604498	57265	Fzd2
1626	MACS2_peak_1626	chr11	102742055	102742364	11488	Adam11
1627	MACS2_peak_1627	chr11	102898479	102898750	14580	Gfap
1628	MACS2_peak_1628	chr11	102925087	102925237	70218	Kif18b
1629	MACS2_peak_1629	chr11	103016948	103017102	68087	Dcakd
1630	MACS2_peak_1630	chr11	103028308	103028546	18107	Nmt1
1631	MACS2_peak_1631	chr11	103033289	103033513	18107	Nmt1
1632	MACS2_peak_1632	chr11	103115531	103115686	192231	Hexim1
1633	MACS2_peak_1633	chr11	103116004	103116221	192231	Hexim1
1634	MACS2_peak_1634	chr11	103132876	103133126	71059	Hexim2
1635	MACS2_peak_1635	chr11	103142502	103142674	71059	Hexim2
1636	MACS2_peak_1636	chr11	103201824	103201999	69441	1700023F06Rik
1637	MACS2_peak_1637	chr11	103372286	103372431	544817	Arhgap27
1638	MACS2_peak_1638	chr11	103840985	103841321	22415	Wnt3
1639	MACS2_peak_1639	chr11	103966359	103966537	11841	Arf2
1640	MACS2_peak_1640	chr11	104053376	104053526	12921	Crhr1
1641	MACS2_peak_1641	chr11	104231044	104231300	17762	Mapt
1642	MACS2_peak_1642	chr11	104271911	104272117	17762	Mapt
1643	MACS2_peak_1643	chr11	104272261	104272692	17762	Mapt
1644	MACS2_peak_1644	chr11	104289479	104289632	17762	Mapt
1645	MACS2_peak_1645	chr11	105364879	105365050	17534	Mrc2
1646	MACS2_peak_1646	chr11	106065942	106066116	70207	Taco1
1647	MACS2_peak_1647	chr11	106216382	106216587	67163	Ccdc47
1648	MACS2_peak_1648	chr11	106268481	106268631	83796	Smarcd2
1649	MACS2_peak_1649	chr11	106674813	106674961	21763	Tex2
1650	MACS2_peak_1650	chr11	106787562	106787837	13207	Ddx5
1651	MACS2_peak_1651	chr11	106981837	106982122	16647	Kpna2
1652	MACS2_peak_1652	chr11	107079101	107079272	69066	1810010H24Rik
1653	MACS2_peak_1653	chr11	107130944	107131088	207165	Bptf
1654	MACS2_peak_1654	chr11	107189196	107189424	68979	Nol11
1655	MACS2_peak_1655	chr11	107376621	107376779	71795	Pitpnc1
1656	MACS2_peak_1656	chr11	107379524	107379777	71795	Pitpnc1
1657	MACS2_peak_1657	chr11	107390544	107390895	71795	Pitpnc1
1658	MACS2_peak_1658	chr11	107413024	107413722	71795	Pitpnc1
1659	MACS2_peak_1659	chr11	107416572	107416992	71795	Pitpnc1
1660	MACS2_peak_1660	chr11	107419915	107420273	71795	Pitpnc1
1661	MACS2_peak_1661	chr11	107876069	107876235	140723	Cacng5
1662	MACS2_peak_1662	chr11	107904052	107904253	140723	Cacng5
1663	MACS2_peak_1663	chr11	107965447	107965956	102465705	Mir7223
1664	MACS2_peak_1664	chr11	108025921	108026094	102465705	Mir7223
1665	MACS2_peak_1665	chr11	108150507	108150827	102465705	Mir7223
1666	MACS2_peak_1666	chr11	108221600	108221756	18750	Prkca
1667	MACS2_peak_1667	chr11	108425107	108425300	76380	Cep112
1668	MACS2_peak_1668	chr11	108894165	108894357	12006	Axin2
1669	MACS2_peak_1669	chr11	108901733	108901933	12006	Axin2
1670	MACS2_peak_1670	chr11	108935311	108935589	12006	Axin2
1671	MACS2_peak_1671	chr11	108973540	108973816	12006	Axin2
1672	MACS2_peak_1672	chr11	109032740	109033082	268498	E030025P04Rik
1673	MACS2_peak_1673	chr11	109320413	109320833	19739	Rgs9
1674	MACS2_peak_1674	chr11	109358456	109358976	14674	Gna13
1675	MACS2_peak_1675	chr11	109359130	109359314	14674	Gna13
1676	MACS2_peak_1676	chr11	109360494	109360939	14674	Gna13
1677	MACS2_peak_1677	chr11	109497303	109497768	104681	Slc16a6
1678	MACS2_peak_1678	chr11	109611840	109612027	52639	Wipi1
1679	MACS2_peak_1679	chr11	109753899	109754700	208659	Fam20a
1680	MACS2_peak_1680	chr11	109831554	109831795	69324	1700012B07Rik
1681	MACS2_peak_1681	chr11	110416828	110416975	26399	Map2k6
1682	MACS2_peak_1682	chr11	110448953	110449311	26399	Map2k6
1683	MACS2_peak_1683	chr11	110479045	110479339	26399	Map2k6
1684	MACS2_peak_1684	chr11	110781748	110782006	16517	Kcnj16
1685	MACS2_peak_1685	chr11	110997256	110997501	16517	Kcnj16
1686	MACS2_peak_1686	chr11	111022983	111023142	16518	Kcnj2
1687	MACS2_peak_1687	chr11	112501782	112502227	217294	BC006965
1688	MACS2_peak_1688	chr11	112811159	112811482	100038732	Gm11681
1689	MACS2_peak_1689	chr11	112839747	112840000	76393	1700012H19Rik
1690	MACS2_peak_1690	chr11	112976911	112977447	76393	1700012H19Rik
1691	MACS2_peak_1691	chr11	112983256	112983686	76393	1700012H19Rik
1692	MACS2_peak_1692	chr11	113017141	113017314	72386	2610035D17Rik
1693	MACS2_peak_1693	chr11	113143919	113144213	72386	2610035D17Rik
1694	MACS2_peak_1694	chr11	113188263	113188825	72386	2610035D17Rik
1695	MACS2_peak_1695	chr11	113277181	113277352	319871	4732490B19Rik
1696	MACS2_peak_1696	chr11	113725358	113725502	52670	Cpsf4l
1697	MACS2_peak_1697	chr11	113785282	113785603	56699	Cdc42ep4
1698	MACS2_peak_1698	chr11	113785780	113786242	56699	Cdc42ep4
1699	MACS2_peak_1699	chr11	113791958	113792250	56699	Cdc42ep4
1700	MACS2_peak_1700	chr11	113806336	113806613	56699	Cdc42ep4
1701	MACS2_peak_1701	chr11	113819095	113819265	56699	Cdc42ep4
1702	MACS2_peak_1702	chr11	113971910	113972054	237979	Sdk2
1703	MACS2_peak_1703	chr11	114448856	114449036	319819	4932435O22Rik
1704	MACS2_peak_1704	chr11	114597245	114597400	67671	Rpl38
1705	MACS2_peak_1705	chr11	114704318	114704623	432611	Dnaic2
1706	MACS2_peak_1706	chr11	114795932	114796438	72014	Btbd17
1707	MACS2_peak_1707	chr11	115163090	115163302	26941	Slc9a3r1
1708	MACS2_peak_1708	chr11	115179278	115179509	66176	Nat9
1709	MACS2_peak_1709	chr11	115225395	115225659	320534	Tmem104
1710	MACS2_peak_1710	chr11	115232036	115232319	14813	Grin2c
1711	MACS2_peak_1711	chr11	115233661	115233910	14813	Grin2c
1712	MACS2_peak_1712	chr11	115277179	115277402	14149	Fdxr
1713	MACS2_peak_1713	chr11	115282879	115283059	14149	Fdxr
1714	MACS2_peak_1714	chr11	115428026	115428196	70382	Kctd2
1715	MACS2_peak_1715	chr11	115536408	115536596	170930	Sumo2
1716	MACS2_peak_1716	chr11	115603848	115603992	260302	Gga3
1717	MACS2_peak_1717	chr11	115628214	115628433	67283	Slc25a19
1718	MACS2_peak_1718	chr11	115779265	115779524	71947	Tmem94
1719	MACS2_peak_1719	chr11	116024532	116024865	15081	H3f3b
1720	MACS2_peak_1720	chr11	116146079	116146356	60441	Mrpl38
1721	MACS2_peak_1721	chr11	116470080	116470453	217341	Qrich2
1722	MACS2_peak_1722	chr11	116592641	116592823	11298	Aanat
1723	MACS2_peak_1723	chr11	116671479	116671701	66293	1810032O08Rik
1724	MACS2_peak_1724	chr11	116843494	116843645	74319	Mettl23
1725	MACS2_peak_1725	chr11	116918762	116918936	268510	Mgat5b
1726	MACS2_peak_1726	chr11	117060073	117060345	76972	Snhg20
1727	MACS2_peak_1727	chr11	117276079	117276321	53860	2020-09-09
1728	MACS2_peak_1728	chr11	117332279	117332496	105827746	Gm11729
1729	MACS2_peak_1729	chr11	117341266	117341582	105827746	Gm11729
1730	MACS2_peak_1730	chr11	117407692	117407876	105827746	Gm11729
1731	MACS2_peak_1731	chr11	117410072	117410270	105827746	Gm11729
1732	MACS2_peak_1732	chr11	117552008	117552336	78403	2900041M22Rik
1733	MACS2_peak_1733	chr11	117779751	117779897	217353	Tmc6
1734	MACS2_peak_1734	chr11	117849098	117849353	11799	Birc5
1735	MACS2_peak_1735	chr11	117939686	117940018	12702	Socs3
1736	MACS2_peak_1736	chr11	117969248	117969506	12702	Socs3
1737	MACS2_peak_1737	chr11	118198136	118198372	19157	Cyth1
1738	MACS2_peak_1738	chr11	118202481	118202677	19157	Cyth1
1739	MACS2_peak_1739	chr11	118211900	118212078	19157	Cyth1
1740	MACS2_peak_1740	chr11	118220929	118221195	19157	Cyth1
1741	MACS2_peak_1741	chr11	118249134	118249315	19157	Cyth1
1742	MACS2_peak_1742	chr11	118327711	118327856	58251	Cep295nl
1743	MACS2_peak_1743	chr11	118355366	118355548	21858	Timp2
1744	MACS2_peak_1744	chr11	118419019	118419205	76025	Cant1
1745	MACS2_peak_1745	chr11	118875465	118875666	52897	Rbfox3
1746	MACS2_peak_1746	chr11	119078689	119078873	12418	Cbx4
1747	MACS2_peak_1747	chr11	119190608	119190782	102465563	Mir6934
1748	MACS2_peak_1748	chr11	119267190	119267509	14387	Gaa
1749	MACS2_peak_1749	chr11	119300007	119300309	192170	Eif4a3
1750	MACS2_peak_1750	chr11	119739567	119739944	319454	Rptoros
1751	MACS2_peak_1751	chr11	120102526	120102670	208501	Ndufaf8
1752	MACS2_peak_1752	chr11	120189997	120190214	100042332	2810410L24Rik
1753	MACS2_peak_1753	chr11	120231460	120231786	268515	Bahcc1
1754	MACS2_peak_1754	chr11	120232660	120233052	268515	Bahcc1
1755	MACS2_peak_1755	chr11	120269752	120270111	268515	Bahcc1
1756	MACS2_peak_1756	chr11	120316182	120316418	102465564	Mir6935
1757	MACS2_peak_1757	chr11	120484437	120484697	56282	Mrpl12
1758	MACS2_peak_1758	chr11	120491372	120491559	27376	Slc25a10
1759	MACS2_peak_1759	chr11	120572934	120573102	18453	P4hb
1760	MACS2_peak_1760	chr11	120633542	120633740	17134	Mafg
1761	MACS2_peak_1761	chr11	120799994	120800218	68730	Dus1l
1762	MACS2_peak_1762	chr11	121237118	121237330	67608	Narf
1763	MACS2_peak_1763	chr12	3308728	3308889	19325	Rab10
1764	MACS2_peak_1764	chr12	3372105	3372400	16570	Kif3c
1765	MACS2_peak_1765	chr12	3518798	3518974	13528	Dtnb
1766	MACS2_peak_1766	chr12	3990098	3990278	18976	Pomc
1767	MACS2_peak_1767	chr12	4004579	4005057	668212	Efr3b
1768	MACS2_peak_1768	chr12	4006298	4006486	668212	Efr3b
1769	MACS2_peak_1769	chr12	4038786	4038934	668212	Efr3b
1770	MACS2_peak_1770	chr12	4233860	4234024	69709	Ptrhd1
1771	MACS2_peak_1771	chr12	4507442	4507939	17977	Ncoa1
1772	MACS2_peak_1772	chr12	4509846	4510042	17977	Ncoa1
1773	MACS2_peak_1773	chr12	4665391	4665560	20403	Itsn2
1774	MACS2_peak_1774	chr12	4768634	4768879	207921	Fam228b
1775	MACS2_peak_1775	chr12	4992657	4992911	320817	Atad2b
1776	MACS2_peak_1776	chr12	5213467	5213719	208439	Klhl29
1777	MACS2_peak_1777	chr12	5220030	5220460	208439	Klhl29
1778	MACS2_peak_1778	chr12	5245315	5245490	208439	Klhl29
1779	MACS2_peak_1779	chr12	5428685	5429032	72669	2810032G03Rik
1780	MACS2_peak_1780	chr12	5443871	5444137	72669	2810032G03Rik
1781	MACS2_peak_1781	chr12	8326077	8326276	58240	Hs1bp3
1782	MACS2_peak_1782	chr12	8326952	8327201	58240	Hs1bp3
1783	MACS2_peak_1783	chr12	8345003	8345212	58240	Hs1bp3
1784	MACS2_peak_1784	chr12	8364128	8364642	58240	Hs1bp3
1785	MACS2_peak_1785	chr12	8453316	8453661	11852	Rhob
1786	MACS2_peak_1786	chr12	8454769	8454926	11852	Rhob
1787	MACS2_peak_1787	chr12	8495986	8496421	11852	Rhob
1788	MACS2_peak_1788	chr12	8498120	8498313	11852	Rhob
1789	MACS2_peak_1789	chr12	8921475	8921771	17775	Laptm4a
1790	MACS2_peak_1790	chr12	8921884	8922128	17775	Laptm4a
1791	MACS2_peak_1791	chr12	9029896	9030058	75516	Ttc32
1792	MACS2_peak_1792	chr12	9030109	9030309	75516	Ttc32
1793	MACS2_peak_1793	chr12	11265745	11265924	209334	Gen1
1794	MACS2_peak_1794	chr12	11727397	11727651	627110	Tubb2a-ps2
1795	MACS2_peak_1795	chr12	12179415	12179591	76820	Fam49a
1796	MACS2_peak_1796	chr12	12318212	12318368	76820	Fam49a
1797	MACS2_peak_1797	chr12	12496951	12497128	70858	4921511I17Rik
1798	MACS2_peak_1798	chr12	12676694	12676895	18109	Mycn
1799	MACS2_peak_1799	chr12	12871366	12871596	18109	Mycn
1800	MACS2_peak_1800	chr12	12876416	12876608	18109	Mycn
1801	MACS2_peak_1801	chr12	12904559	12904992	18109	Mycn
1802	MACS2_peak_1802	chr12	14089061	14089265	105005	Fam84a
1803	MACS2_peak_1803	chr12	14152102	14152246	105005	Fam84a
1804	MACS2_peak_1804	chr12	14260397	14260684	791361	Gm16497
1805	MACS2_peak_1805	chr12	14927668	14927851	73972	4930448C13Rik
1806	MACS2_peak_1806	chr12	14997433	14997649	73972	4930448C13Rik
1807	MACS2_peak_1807	chr12	15731357	15731571	102465204	Mir6387
1808	MACS2_peak_1808	chr12	15816155	15816354	217410	Trib2
1809	MACS2_peak_1809	chr12	15816786	15816952	217410	Trib2
1810	MACS2_peak_1810	chr12	15897586	15897879	217410	Trib2
1811	MACS2_peak_1811	chr12	16083268	16083535	217410	Trib2
1812	MACS2_peak_1812	chr12	16151154	16151315	217410	Trib2
1813	MACS2_peak_1813	chr12	16434237	16434588	14245	Lpin1
1814	MACS2_peak_1814	chr12	16509299	16509503	14245	Lpin1
1815	MACS2_peak_1815	chr12	16532514	16532679	14245	Lpin1
1816	MACS2_peak_1816	chr12	16533313	16533534	14245	Lpin1
1817	MACS2_peak_1817	chr12	16551377	16551580	14245	Lpin1
1818	MACS2_peak_1818	chr12	16589692	16589866	14245	Lpin1
1819	MACS2_peak_1819	chr12	16591537	16591690	14245	Lpin1
1820	MACS2_peak_1820	chr12	16643654	16643827	18217	Ntsr2
1821	MACS2_peak_1821	chr12	16657096	16657382	18217	Ntsr2
1822	MACS2_peak_1822	chr12	16663251	16663528	18217	Ntsr2
1823	MACS2_peak_1823	chr12	17746881	17747096	53602	Hpcal1
1824	MACS2_peak_1824	chr12	21136391	21136749	211914	Asap2
1825	MACS2_peak_1825	chr12	21190325	21190541	211914	Asap2
1826	MACS2_peak_1826	chr12	21286239	21286397	54451	Cpsf3
1827	MACS2_peak_1827	chr12	24521157	24521398	21340	Taf1b
1828	MACS2_peak_1828	chr12	24538033	24538182	195733	Grhl1
1829	MACS2_peak_1829	chr12	24642332	24642652	194655	Klf11
1830	MACS2_peak_1830	chr12	24708107	24708285	20135	Rrm2
1831	MACS2_peak_1831	chr12	24893853	24894450	67216	Mboat2
1832	MACS2_peak_1832	chr12	24965447	24965849	77480	Kidins220
1833	MACS2_peak_1833	chr12	25034058	25034316	77480	Kidins220
1834	MACS2_peak_1834	chr12	25096030	25096458	15902	Id2
1835	MACS2_peak_1835	chr12	25098850	25099031	15902	Id2
1836	MACS2_peak_1836	chr12	25100907	25101117	15902	Id2
1837	MACS2_peak_1837	chr12	25161068	25161354	432641	Gm17746
1838	MACS2_peak_1838	chr12	25240765	25241084	432641	Gm17746
1839	MACS2_peak_1839	chr12	25248928	25249229	432641	Gm17746
1840	MACS2_peak_1840	chr12	25250931	25251111	432641	Gm17746
1841	MACS2_peak_1841	chr12	25253272	25253504	432641	Gm17746
1842	MACS2_peak_1842	chr12	25294242	25294390	432641	Gm17746
1843	MACS2_peak_1843	chr12	26112468	26112668	629481	Gm29687
1844	MACS2_peak_1844	chr12	26115379	26115535	629481	Gm29687
1845	MACS2_peak_1845	chr12	26115797	26116074	629481	Gm29687
1846	MACS2_peak_1846	chr12	26126442	26126621	629481	Gm29687
1847	MACS2_peak_1847	chr12	26331044	26331449	75243	4930549C15Rik
1848	MACS2_peak_1848	chr12	26351360	26351701	75243	4930549C15Rik
1849	MACS2_peak_1849	chr12	26370054	26370343	75243	4930549C15Rik
1850	MACS2_peak_1850	chr12	26471351	26471547	22169	Cmpk2
1851	MACS2_peak_1851	chr12	26488415	26488795	22169	Cmpk2
1852	MACS2_peak_1852	chr12	27311399	27311578	20666	Sox11
1853	MACS2_peak_1853	chr12	28432499	28432683	68511	Dcdc2c
1854	MACS2_peak_1854	chr12	28460871	28461164	68511	Dcdc2c
1855	MACS2_peak_1855	chr12	28635754	28636125	20115	Rps7
1856	MACS2_peak_1856	chr12	28797021	28797257	380752	Eipr1
1857	MACS2_peak_1857	chr12	28817463	28817693	380752	Eipr1
1858	MACS2_peak_1858	chr12	29291018	29291423	17933	Myt1l
1859	MACS2_peak_1859	chr12	29368499	29368710	17933	Myt1l
1860	MACS2_peak_1860	chr12	29664687	29664891	328075	C630031E19Rik
1861	MACS2_peak_1861	chr12	29698062	29698335	328075	C630031E19Rik
1862	MACS2_peak_1862	chr12	30034701	30034867	69675	Pxdn
1863	MACS2_peak_1863	chr12	30036716	30037129	22018	Tpo
1864	MACS2_peak_1864	chr12	30071675	30071819	22018	Tpo
1865	MACS2_peak_1865	chr12	30584309	30584478	211986	Tmem18
1866	MACS2_peak_1866	chr12	31812410	31812631	73010	Gpr22
1867	MACS2_peak_1867	chr12	31949331	31949688	73389	Hbp1
1868	MACS2_peak_1868	chr12	31950298	31950467	73389	Hbp1
1869	MACS2_peak_1869	chr12	31950555	31950777	73389	Hbp1
1870	MACS2_peak_1870	chr12	32378619	32378796	72123	Ccdc71l
1871	MACS2_peak_1871	chr12	32633034	32633385	59027	Nampt
1872	MACS2_peak_1872	chr12	32717534	32717770	59027	Nampt
1873	MACS2_peak_1873	chr12	32878004	32878297	100504486	Gdap10
1874	MACS2_peak_1874	chr12	32953653	32953835	74076	4933406C10Rik
1875	MACS2_peak_1875	chr12	33035429	33036073	68764	Cdhr3
1876	MACS2_peak_1876	chr12	33111070	33111302	68764	Cdhr3
1877	MACS2_peak_1877	chr12	33220448	33220696	380753	Atxn7l1
1878	MACS2_peak_1878	chr12	33225128	33225410	380753	Atxn7l1
1879	MACS2_peak_1879	chr12	34528831	34529110	79221	Hdac9
1880	MACS2_peak_1880	chr12	35005963	35006213	75456	Prps1l1
1881	MACS2_peak_1881	chr12	35847312	35847566	403205	Agr3
1882	MACS2_peak_1882	chr12	35848039	35848311	403205	Agr3
1883	MACS2_peak_1883	chr12	36095278	36095422	432649	Gm5434
1884	MACS2_peak_1884	chr12	36156672	36156821	66912	Bzw2
1885	MACS2_peak_1885	chr12	37241624	37242080	319660	Agmo
1886	MACS2_peak_1886	chr12	37814170	37814361	217480	Dgkb
1887	MACS2_peak_1887	chr12	37881535	37881861	217480	Dgkb
1888	MACS2_peak_1888	chr12	38508221	38508509	73867	4930428E07Rik
1889	MACS2_peak_1889	chr12	38778559	38778846	14009	Etv1
1890	MACS2_peak_1890	chr12	39956509	39956711	11861	Arl4a
1891	MACS2_peak_1891	chr12	40222437	40222721	100316693	Mir1938
1892	MACS2_peak_1892	chr12	40399960	40400369	246196	Zfp277
1893	MACS2_peak_1893	chr12	40445945	40446202	238130	Dock4
1894	MACS2_peak_1894	chr12	40462960	40463116	238130	Dock4
1895	MACS2_peak_1895	chr12	40464394	40464641	238130	Dock4
1896	MACS2_peak_1896	chr12	40484343	40484540	238130	Dock4
1897	MACS2_peak_1897	chr12	40991743	40991980	93757	Immp2l
1898	MACS2_peak_1898	chr12	41351409	41351652	16981	Lrrn3
1899	MACS2_peak_1899	chr12	41727374	41727718	16981	Lrrn3
1900	MACS2_peak_1900	chr12	43310321	43310587	27362	Dnajb9
1901	MACS2_peak_1901	chr12	43803917	43804090	27362	Dnajb9
1902	MACS2_peak_1902	chr12	43813625	43813783	27362	Dnajb9
1903	MACS2_peak_1903	chr12	43962775	43962941	27362	Dnajb9
1904	MACS2_peak_1904	chr12	44210114	44210279	100885842	Mir5627
1905	MACS2_peak_1905	chr12	44245775	44246177	67452	Pnpla8
1906	MACS2_peak_1906	chr12	44330505	44330735	319504	Nrcam
1907	MACS2_peak_1907	chr12	44338048	44338381	319504	Nrcam
1908	MACS2_peak_1908	chr12	44343110	44343409	319504	Nrcam
1909	MACS2_peak_1909	chr12	44371666	44371931	319504	Nrcam
1910	MACS2_peak_1910	chr12	44378826	44379083	319504	Nrcam
1911	MACS2_peak_1911	chr12	44381010	44381174	319504	Nrcam
1912	MACS2_peak_1912	chr12	44437113	44437362	319504	Nrcam
1913	MACS2_peak_1913	chr12	44458143	44458331	319504	Nrcam
1914	MACS2_peak_1914	chr12	44498939	44499155	319504	Nrcam
1915	MACS2_peak_1915	chr12	45466196	45466418	217517	Stxbp6
1916	MACS2_peak_1916	chr12	45614911	45615099	217517	Stxbp6
1917	MACS2_peak_1917	chr12	46521104	46521290	664883	Nova1
1918	MACS2_peak_1918	chr12	46818695	46819062	664883	Nova1
1919	MACS2_peak_1919	chr12	47164419	47164573	664883	Nova1
1920	MACS2_peak_1920	chr12	48222479	48222724	15228	Foxg1
1921	MACS2_peak_1921	chr12	48284562	48284790	15228	Foxg1
1922	MACS2_peak_1922	chr12	49401034	49401356	67293	3110039M20Rik
1923	MACS2_peak_1923	chr12	49827871	49828033	69054	1810007C17Rik
1924	MACS2_peak_1924	chr12	49828104	49828409	69054	1810007C17Rik
1925	MACS2_peak_1925	chr12	50120093	50121024	18760	Prkd1
1926	MACS2_peak_1926	chr12	50549799	50550286	18760	Prkd1
1927	MACS2_peak_1927	chr12	50560647	50560909	18760	Prkd1
1928	MACS2_peak_1928	chr12	50893662	50893872	75494	1700008C04Rik
1929	MACS2_peak_1929	chr12	50943852	50944007	75494	1700008C04Rik
1930	MACS2_peak_1930	chr12	51002018	51002506	75494	1700008C04Rik
1931	MACS2_peak_1931	chr12	51117949	51118653	75494	1700008C04Rik
1932	MACS2_peak_1932	chr12	51692003	51692165	94186	Strn3
1933	MACS2_peak_1933	chr12	51736851	51737297	94186	Strn3
1934	MACS2_peak_1934	chr12	52010645	52010805	328092	Dtd2
1935	MACS2_peak_1935	chr12	52346658	52347057	11855	Arhgap5
1936	MACS2_peak_1936	chr12	52360188	52360428	11855	Arhgap5
1937	MACS2_peak_1937	chr12	52389562	52390086	11855	Arhgap5
1938	MACS2_peak_1938	chr12	52390325	52390501	11855	Arhgap5
1939	MACS2_peak_1939	chr12	52412912	52413372	11855	Arhgap5
1940	MACS2_peak_1940	chr12	52440835	52441018	11855	Arhgap5
1941	MACS2_peak_1941	chr12	52474276	52474792	11855	Arhgap5
1942	MACS2_peak_1942	chr12	52493555	52493724	11855	Arhgap5
1943	MACS2_peak_1943	chr12	52503543	52503687	11855	Arhgap5
1944	MACS2_peak_1944	chr12	52726567	52726711	238161	Akap6
1945	MACS2_peak_1945	chr12	52919070	52919232	238161	Akap6
1946	MACS2_peak_1946	chr12	53033356	53033732	27386	Npas3
1947	MACS2_peak_1947	chr12	53124759	53125024	27386	Npas3
1948	MACS2_peak_1948	chr12	53292651	53292839	27386	Npas3
1949	MACS2_peak_1949	chr12	53405971	53406161	27386	Npas3
1950	MACS2_peak_1950	chr12	53410748	53410927	27386	Npas3
1951	MACS2_peak_1951	chr12	53448059	53448428	27386	Npas3
1952	MACS2_peak_1952	chr12	53561782	53562146	27386	Npas3
1953	MACS2_peak_1953	chr12	53587886	53588129	27386	Npas3
1954	MACS2_peak_1954	chr12	53623842	53624004	27386	Npas3
1955	MACS2_peak_1955	chr12	53677382	53677549	27386	Npas3
1956	MACS2_peak_1956	chr12	53749382	53749707	112407	Egln3
1957	MACS2_peak_1957	chr12	53918731	53918938	112407	Egln3
1958	MACS2_peak_1958	chr12	53981523	53982154	112407	Egln3
1959	MACS2_peak_1959	chr12	54364765	54364938	665239	Gm7550
1960	MACS2_peak_1960	chr12	55386074	55386260	26443	Psma6
1961	MACS2_peak_1961	chr12	55446696	55447068	18035	Nfkbia
1962	MACS2_peak_1962	chr12	55456962	55457259	18035	Nfkbia
1963	MACS2_peak_1963	chr12	55484874	55485116	18035	Nfkbia
1964	MACS2_peak_1964	chr12	55536677	55536856	79459	Aldoart2
1965	MACS2_peak_1965	chr12	56004522	56004874	52592	Brms1l
1966	MACS2_peak_1966	chr12	56415360	56415639	217588	Mbip
1967	MACS2_peak_1967	chr12	57211964	57212160	217593	Slc25a21
1968	MACS2_peak_1968	chr12	57903204	57903424	217601	BC042761
1969	MACS2_peak_1969	chr12	59456431	59456609	70611	Fbxo33
1970	MACS2_peak_1970	chr12	64229698	64230032	623046	Fscb
1971	MACS2_peak_1971	chr12	65075470	65075639	104806	Fancm
1972	MACS2_peak_1972	chr12	66471025	66471172	238217	Rpl10l
1973	MACS2_peak_1973	chr12	66707754	66707941	238217	Rpl10l
1974	MACS2_peak_1974	chr12	67212727	67213189	320772	Mdga2
1975	MACS2_peak_1975	chr12	69497191	69497446	76062	5830428M24Rik
1976	MACS2_peak_1976	chr12	69502039	69502193	76062	5830428M24Rik
1977	MACS2_peak_1977	chr12	69538643	69538806	207965	Vcpkmt
1978	MACS2_peak_1978	chr12	70283275	70283710	414124	F730035M05Rik
1979	MACS2_peak_1979	chr12	70293607	70293965	94090	Trim9
1980	MACS2_peak_1980	chr12	70294501	70294684	94090	Trim9
1981	MACS2_peak_1981	chr12	70333456	70333602	94090	Trim9
1982	MACS2_peak_1982	chr12	70350705	70350855	94090	Trim9
1983	MACS2_peak_1983	chr12	70354996	70355223	94090	Trim9
1984	MACS2_peak_1984	chr12	70714283	70714478	319710	Frmd6
1985	MACS2_peak_1985	chr12	71048195	71048507	238247	Arid4a
1986	MACS2_peak_1986	chr12	71136989	71137165	76967	2700049A03Rik
1987	MACS2_peak_1987	chr12	71565577	71565727	73815	4930404H11Rik
1988	MACS2_peak_1988	chr12	71840467	71840987	208846	Daam1
1989	MACS2_peak_1989	chr12	71934330	71934504	208846	Daam1
1990	MACS2_peak_1990	chr12	71937913	71938148	208846	Daam1
1991	MACS2_peak_1991	chr12	71954194	71954473	238252	Gpr135
1992	MACS2_peak_1992	chr12	71976432	71976641	238252	Gpr135
1993	MACS2_peak_1993	chr12	72085596	72085816	104771	Jkamp
1994	MACS2_peak_1994	chr12	72304451	72304679	104001	Rtn1
1995	MACS2_peak_1995	chr12	72438189	72438337	78257	Lrrc9
1996	MACS2_peak_1996	chr12	72482303	72482531	78257	Lrrc9
1997	MACS2_peak_1997	chr12	72670496	72670640	66375	Dhrs7
1998	MACS2_peak_1998	chr12	73340709	73340874	625098	Slc38a6
1999	MACS2_peak_1999	chr12	73754384	73754650	15251	Hif1a
[truncated: 7,603 more rows]
[truncated: 1 more columns]
