# Supplementary material for: SOX2 is essential for astrocyte maturation and its deletion leads to hyperactive behavior in mice
Source: Cell Rep. Author manuscript; Available in PMC 2023 Jan 25. (PMC9875714; doi:10.1016/j.celrep.2022.111842)
Supplement: 5 [file NIHMS1860001-supplement-5.xlsx]

## Sheet: Top1059 peaks with FE>10  
	peak_id	peak_chr	peak_start	peak_end	tss_distances	nearest_gene	nearest_gene_symbol	Regulation in RNA-seq Sox2 cKO vs Sox2 Ctrl
1	MACS2_peak_3	chr1	5022892	5023325	47177	58175	Rgs20
2	MACS2_peak_4	chr1	5033255	5033655	36831	58175	Rgs20
3	MACS2_peak_10	chr1	10990822	10991419	-2345	109294	Prex2	down
4	MACS2_peak_20	chr1	14244892	14245199	65154	14048	Eya1
5	MACS2_peak_27	chr1	20820247	20820524	-172	17215	Mcm3
6	MACS2_peak_29	chr1	20845574	20846028	-25587	17215	Mcm3
7	MACS2_peak_30	chr1	20905478	20906095	15164	74229	Paqr8	down
8	MACS2_peak_31	chr1	20908371	20908941	18034	74229	Paqr8
9	MACS2_peak_38	chr1	25008559	25009210	269070	100504323	Gm20172
10	MACS2_peak_49	chr1	34150762	34151078	33561	102466987	Mir6896
11	MACS2_peak_51	chr1	34664210	34664660	-28224	241051	AA619741
12	MACS2_peak_52	chr1	34665194	34665565	-29169	241051	AA619741
13	MACS2_peak_55	chr1	34696404	34696961	-25242	226970	Arhgef4
14	MACS2_peak_62	chr1	36309589	36309920	2021	214855	Arid5a
15	MACS2_peak_74	chr1	38909382	38909731	-11396	98388	Chst10
16	MACS2_peak_76	chr1	39086294	39086678	98672	68833	Pdcl3	down
17	MACS2_peak_84	chr1	39947732	39948021	46963	26921	Map4k4	down
18	MACS2_peak_85	chr1	39977399	39977720	76646	26921	Map4k4
19	MACS2_peak_90	chr1	42538991	42539387	155637	66297	Pantr1
20	MACS2_peak_150	chr1	64122141	64122420	-854	93691	Klf7
21	MACS2_peak_157	chr1	64853698	64854165	102893	241075	Plekhm3	down
22	MACS2_peak_178	chr1	73004847	73005126	10913	21958	Tnp1
23	MACS2_peak_182	chr1	73265103	73265340	-133747	78718	D530049I02Rik
24	MACS2_peak_215	chr1	78590580	78591001	-67035	195434	Utp14b	down
25	MACS2_peak_216	chr1	78593772	78594208	-63835	195434	Utp14b
26	MACS2_peak_240	chr1	86434476	86434953	8385	71863	Tex44
27	MACS2_peak_241	chr1	86442523	86442814	16339	71863	Tex44
28	MACS2_peak_242	chr1	86487358	86487898	-39108	19231	Ptma
29	MACS2_peak_244	chr1	86526403	86526756	-157	19231	Ptma
30	MACS2_peak_247	chr1	87493506	87493935	23456	73234	3110079O15Rik
31	MACS2_peak_270	chr1	92083664	92084090	96465	208727	Hdac4	down
32	MACS2_peak_271	chr1	92100337	92100967	79689	208727	Hdac4
33	MACS2_peak_281	chr1	93342761	93342991	589	269224	Pask
34	MACS2_peak_282	chr1	93343452	93343669	-85	66385	Ppp1r7	down
35	MACS2_peak_292	chr1	104838165	104838458	69492	23836	Cdh20
36	MACS2_peak_298	chr1	106199654	106200188	28051	98432	Phlpp1	down
37	MACS2_peak_299	chr1	106241067	106241415	69371	98432	Phlpp1
38	MACS2_peak_304	chr1	111020707	111021079	-43520	227485	Cdh19	down
39	MACS2_peak_311	chr1	118911068	118911459	-42957	102465176	Mir6346
40	MACS2_peak_312	chr1	119033930	119034208	19551	14633	Gli2
41	MACS2_peak_316	chr1	119255479	119255784	166617	16324	Inhbb
42	MACS2_peak_318	chr1	119329034	119329256	93104	16324	Inhbb
43	MACS2_peak_323	chr1	119878886	119879286	34082	66343	Tmem177
44	MACS2_peak_324	chr1	120115526	120116118	5274	13167	Dbi	up
45	MACS2_peak_329	chr1	121087083	121087539	-95	98452	Celrr
46	MACS2_peak_335	chr1	126683682	126684571	146506	210356	Nckap5
47	MACS2_peak_339	chr1	127159942	127160654	-44688	107895	Mgat5	down
48	MACS2_peak_343	chr1	127414587	127414876	209745	107895	Mgat5
49	MACS2_peak_345	chr1	127773901	127774165	22	100502745	2900009J06Rik
50	MACS2_peak_352	chr1	130717359	130717610	157	226418	Yod1	down
51	MACS2_peak_376	chr1	134530325	134530994	19023	71001	Mgat4e
52	MACS2_peak_393	chr1	135734718	135734921	5622	13007	Csrp1	down
53	MACS2_peak_400	chr1	137378564	137378895	-418281	26424	Nr5a2
54	MACS2_peak_403	chr1	139346525	139346985	30322	170788	Crb1
55	MACS2_peak_407	chr1	143080309	143080662	-560212	26878	B3galt2
56	MACS2_peak_416	chr1	152414655	152414921	14921	269132	Colgalt2
57	MACS2_peak_422	chr1	153037707	153037968	82736	226518	Nmnat2
58	MACS2_peak_424	chr1	153506233	153506577	-18744	13211	Dhx9
59	MACS2_peak_432	chr1	153978063	153978690	78447	14645	Glul	down
60	MACS2_peak_433	chr1	154102778	154103375	-98111	100503355	Zfp648
61	MACS2_peak_436	chr1	154139584	154140088	-61351	100503355	Zfp648
62	MACS2_peak_437	chr1	154156494	154157065	-44408	100503355	Zfp648
63	MACS2_peak_455	chr1	157969557	157969995	386484	240843	Brinp2	down
64	MACS2_peak_460	chr1	159570273	159570674	46704	21960	Tnr	down
65	MACS2_peak_463	chr1	159661097	159661523	137541	21960	Tnr
66	MACS2_peak_471	chr1	161070652	161071014	65	70454	Cenpl
67	MACS2_peak_475	chr1	161269414	161269883	-18438	11758	Prdx6	up
68	MACS2_peak_476	chr1	161273443	161273932	-22477	11758	Prdx6
69	MACS2_peak_487	chr1	163257258	163257557	56243	18933	Prrx1
70	MACS2_peak_502	chr1	166280668	166281039	26714	100039795	Ildr2	down
71	MACS2_peak_505	chr1	167308508	167308771	-31	68944	Tmco1	up
72	MACS2_peak_520	chr1	170424590	170425006	115937	76925	Spata46
73	MACS2_peak_521	chr1	170459881	170460180	129819	70729	Nos1ap	down
74	MACS2_peak_531	chr1	172295765	172296152	2106	98660	Atp1a2	down
75	MACS2_peak_535	chr1	172349894	172350172	8822	16513	Kcnj10	down
76	MACS2_peak_544	chr1	175221844	175222320	270463	24012	Rgs7
77	MACS2_peak_551	chr1	177175360	177175792	73191	23797	Akt3	down
78	MACS2_peak_555	chr1	178318664	178319012	-315	66359	Cox20
79	MACS2_peak_565	chr1	180377284	180377710	-46947	277333	Gm5069
80	MACS2_peak_578	chr1	182021056	182021568	-1332	13800	Enah	down
81	MACS2_peak_585	chr1	182483622	182484244	33551	12334	Capn2
82	MACS2_peak_586	chr1	182574060	182574505	9275	170725	Capn8
83	MACS2_peak_594	chr1	185493549	185494047	-3508	114668	5033404E19Rik
84	MACS2_peak_601	chr1	189187632	189188066	-180008	226823	Kctd3
85	MACS2_peak_608	chr1	190724766	190725326	186724	320119	Rps6kc1	down
86	MACS2_peak_612	chr1	191468952	191469519	-72194	226849	Ppp2r5a	down
87	MACS2_peak_616	chr1	192834702	192834972	-6869	73455	1700065J18Rik
88	MACS2_peak_628	chr10	3696768	3697340	-43323	213783	Plekhg1	down
89	MACS2_peak_643	chr10	8886261	8886539	-330	70097	Sash1	down
90	MACS2_peak_647	chr10	11875382	11875695	532093	13853	Epm2a
91	MACS2_peak_653	chr10	13108087	13108430	47754	22634	Plagl1
92	MACS2_peak_662	chr10	18360012	18360712	-47276	215819	Nhsl1	down
93	MACS2_peak_667	chr10	18389228	18389775	-18137	215819	Nhsl1
94	MACS2_peak_675	chr10	23674670	23675069	110582	100529074	Snora33
95	MACS2_peak_679	chr10	25023669	25024326	-96527	11846	Arg1
96	MACS2_peak_684	chr10	25608571	25608960	-72493	100504474	Smlr1
97	MACS2_peak_698	chr10	30405919	30406201	194689	73681	Trmt11
98	MACS2_peak_707	chr10	37138861	37139167	-88	17118	Marcks
99	MACS2_peak_719	chr10	39540970	39541282	-71808	103213	Traf3ip2
100	MACS2_peak_726	chr10	40516486	40516791	-53724	70840	Slc22a16
101	MACS2_peak_744	chr10	42591697	42592030	-8275	21907	Nr2e1
102	MACS2_peak_755	chr10	45151791	45152194	84778	19072	Prep
103	MACS2_peak_768	chr10	53503093	53503878	15504	100502868	Gm20597
104	MACS2_peak_781	chr10	56893263	56893763	516239	14609	Gja1
105	MACS2_peak_783	chr10	56899577	56900171	522601	14609	Gja1
106	MACS2_peak_785	chr10	56962871	56963222	523307	74928	4930467K11Rik
107	MACS2_peak_790	chr10	57784457	57784778	-306	12140	Fabp7
108	MACS2_peak_800	chr10	59538170	59538478	78368	215999	Mcu	down
109	MACS2_peak_818	chr10	62194515	62194857	-459	102465767	Mir7662
110	MACS2_peak_820	chr10	62792295	62792606	-82	67500	Ccar1
111	MACS2_peak_834	chr10	67559869	67560373	-11165	211488	Ado	down
112	MACS2_peak_841	chr10	70484723	70485556	44471	71721	Fam13c
113	MACS2_peak_844	chr10	70686547	70686871	-30745	319646	D630013N20Rik
114	MACS2_peak_861	chr10	78236960	78237195	7565	216131	Trappc10	down
115	MACS2_peak_862	chr10	78388388	78388823	19940	102465547	Mir6907
116	MACS2_peak_870	chr10	79908568	79908779	265	216154	Med16	down
117	MACS2_peak_892	chr10	80929876	80930116	-95	17873	Gadd45b	up
118	MACS2_peak_923	chr10	84755837	84756182	-39	71137	Rfx4
119	MACS2_peak_926	chr10	84852531	84852925	-64885	237422	Ric8b
120	MACS2_peak_935	chr10	86457290	86457510	41496	27204	Syn3	down
121	MACS2_peak_945	chr10	87447485	87448140	45848	17172	Ascl1
122	MACS2_peak_954	chr10	91135690	91136002	-11883	18674	Slc25a3	up
123	MACS2_peak_994	chr10	94829525	94829831	114900	54712	Plxnc1
124	MACS2_peak_1000	chr10	96094359	96095000	-131528	74881	4930459C07Rik
125	MACS2_peak_1003	chr10	96480480	96481158	-136183	12226	Btg1
126	MACS2_peak_1013	chr10	99262530	99263469	-232	67603	Dusp6
127	MACS2_peak_1019	chr10	100685504	100686095	93413	66605	1700017N19Rik
128	MACS2_peak_1059	chr10	120745204	120745548	-20356	70874	4921513I03Rik
129	MACS2_peak_1060	chr10	121206012	121206563	104902	74694	Tbc1d30	down
130	MACS2_peak_1068	chr10	126822502	126822857	-28969	75813	4930484H19Rik
131	MACS2_peak_1092	chr11	3484109	3484619	-3863	237625	Pla2g3	up
132	MACS2_peak_1096	chr11	4099523	4099842	-4251	67900	Mtfp1
133	MACS2_peak_1103	chr11	4803017	4803407	46332	18016	Nf2	down
134	MACS2_peak_1104	chr11	4849527	4849807	-122	18016	Nf2
135	MACS2_peak_1119	chr11	8468488	8468817	195883	319939	Tns3	down
136	MACS2_peak_1120	chr11	8513851	8514103	150559	319939	Tns3
137	MACS2_peak_1137	chr11	19524069	19524500	-400158	114716	Spred2
138	MACS2_peak_1146	chr11	20655799	20656045	85634	216549	Aftph	down
139	MACS2_peak_1147	chr11	20858864	20859456	-28052	216551	Lgalsl
140	MACS2_peak_1178	chr11	30367382	30367898	104189	75087	4930505A04Rik
141	MACS2_peak_1187	chr11	31838548	31838833	-14143	414116	D630024D03Rik
142	MACS2_peak_1199	chr11	32383649	32384169	36097	268396	Sh3pxd2b	down
143	MACS2_peak_1210	chr11	34833502	34833810	-15	70385	Spdl1
144	MACS2_peak_1216	chr11	35856678	35857167	-22394	104458	Rars
145	MACS2_peak_1218	chr11	35888813	35889098	-54427	104458	Rars
146	MACS2_peak_1228	chr11	39596432	39596792	-206387	75315	4930553C11Rik
147	MACS2_peak_1239	chr11	43548223	43548539	19631	380694	Ccnjl
148	MACS2_peak_1279	chr11	54311969	54312386	8353	216739	Acsl6
149	MACS2_peak_1290	chr11	56762914	56763352	-248486	14799	Gria1	down
150	MACS2_peak_1302	chr11	60294323	60294592	58448	216810	Tom1l2	down
151	MACS2_peak_1323	chr11	64051130	64051505	28155	70383	Cox10
152	MACS2_peak_1325	chr11	64500791	64501302	-64372	654805	F930015N05Rik
153	MACS2_peak_1329	chr11	67588828	67589311	56071	14457	Gas7	down
154	MACS2_peak_1337	chr11	68901397	68901633	-52	19941	Rpl26	up
155	MACS2_peak_1350	chr11	69364876	69365212	4382	216848	Chd3	down
156	MACS2_peak_1373	chr11	70573770	70574194	11101	50932	Mink1	down
157	MACS2_peak_1384	chr11	71447856	71448246	-162818	627984	Nlrp1c-ps
158	MACS2_peak_1386	chr11	71758523	71758845	7981	216881	Wscd1	down
159	MACS2_peak_1391	chr11	72265428	72265832	-1214	73366	1700051A21Rik
160	MACS2_peak_1412	chr11	76268022	76268493	24521	67390	Mrm3
161	MACS2_peak_1416	chr11	76562264	76562896	15159	109934	Abr
162	MACS2_peak_1429	chr11	77965291	77965635	-17354	268448	Phf12
163	MACS2_peak_1435	chr11	78189431	78189690	1133	19376	Rab34	up
164	MACS2_peak_1436	chr11	78215847	78216154	22608	216974	Proca1
165	MACS2_peak_1450	chr11	79646531	79647312	-23758	790912	Rab11fip4os1
166	MACS2_peak_1467	chr11	81135117	81135520	276929	75622	Spaca3
167	MACS2_peak_1471	chr11	81767723	81768043	-92795	71388	5530401A14Rik
168	MACS2_peak_1481	chr11	84947300	84947599	-10305	12351	Car4
169	MACS2_peak_1484	chr11	85678501	85679029	40980	71489	Bcas3os1
170	MACS2_peak_1499	chr11	88119288	88119632	20314	103841	Cuedc1
171	MACS2_peak_1505	chr11	88356810	88357199	4231	100628571	Mir378b
172	MACS2_peak_1508	chr11	88482328	88482895	129838	100628571	Mir378b
173	MACS2_peak_1513	chr11	88583043	88583670	-35895	68397	0610039H22Rik
174	MACS2_peak_1514	chr11	88585138	88585550	-33907	68397	0610039H22Rik
175	MACS2_peak_1516	chr11	88629723	88630094	10657	68397	0610039H22Rik
176	MACS2_peak_1530	chr11	89932236	89932768	70392	18559	Pctp
177	MACS2_peak_1535	chr11	90440900	90441204	-50135	217082	Hlf
178	MACS2_peak_1536	chr11	90548425	90548894	89449	20913	Stxbp4	down
179	MACS2_peak_1550	chr11	94328717	94329099	907	71452	Ankrd40	down
180	MACS2_peak_1564	chr11	96789000	96789292	10	12412	Cbx1
181	MACS2_peak_1568	chr11	97041333	97041607	-101	69297	Lrrc46
182	MACS2_peak_1581	chr11	98202488	98202843	-640	69131	Cdk12	down
183	MACS2_peak_1614	chr11	101732786	101733042	-42	217207	Dhx8	down
184	MACS2_peak_1615	chr11	101783212	101783568	1920	18612	Etv4
185	MACS2_peak_1623	chr11	102579481	102580050	-646	100040792	Gm11627
186	MACS2_peak_1650	chr11	106787562	106787837	1166	13207	Ddx5	up
187	MACS2_peak_1654	chr11	107189196	107189424	71	68979	Nol11
188	MACS2_peak_1658	chr11	107413024	107413722	57348	71795	Pitpnc1
189	MACS2_peak_1659	chr11	107416572	107416992	53938	71795	Pitpnc1
190	MACS2_peak_1663	chr11	107965447	107965956	-31147	102465705	Mir7223
191	MACS2_peak_1665	chr11	108150507	108150827	153818	102465705	Mir7223
192	MACS2_peak_1674	chr11	109358456	109358976	-4078	14674	Gna13	down
193	MACS2_peak_1679	chr11	109753899	109754700	-32043	208659	Fam20a
194	MACS2_peak_1684	chr11	110781748	110782006	-186157	16517	Kcnj16	down
195	MACS2_peak_1687	chr11	112501782	112502227	279972	217294	BC006965
196	MACS2_peak_1688	chr11	112811159	112811482	-12312	100038732	Gm11681
197	MACS2_peak_1694	chr11	113188263	113188825	13294	72386	2610035D17Rik
198	MACS2_peak_1698	chr11	113785780	113786242	-34195	56699	Cdc42ep4	down
199	MACS2_peak_1729	chr11	117341266	117341582	-72965	105827746	Gm11729
200	MACS2_peak_1735	chr11	117939686	117940018	29514	12702	Socs3
201	MACS2_peak_1749	chr11	119300007	119300309	-115	192170	Eif4a3
202	MACS2_peak_1753	chr11	120231460	120231786	-1325	268515	Bahcc1	down
203	MACS2_peak_1756	chr11	120316182	120316418	31113	102465564	Mir6935
204	MACS2_peak_1784	chr12	8364128	8364642	50951	58240	Hs1bp3
205	MACS2_peak_1801	chr12	12904559	12904992	37061	18109	Mycn
206	MACS2_peak_1821	chr12	16657096	16657382	3768	18217	Ntsr2
207	MACS2_peak_1832	chr12	24965447	24965849	-9284	77480	Kidins220	down
208	MACS2_peak_1851	chr12	26488415	26488795	19389	22169	Cmpk2
209	MACS2_peak_1855	chr12	28635754	28636125	14	20115	Rps7	up
210	MACS2_peak_1907	chr12	44338048	44338381	9329	319504	Nrcam	down
211	MACS2_peak_1925	chr12	50120093	50121024	528665	18760	Prkd1
212	MACS2_peak_1927	chr12	50560647	50560909	88445	18760	Prkd1
213	MACS2_peak_1931	chr12	51117949	51118653	113144	75494	1700008C04Rik
214	MACS2_peak_1933	chr12	51736851	51737297	-45160	94186	Strn3
215	MACS2_peak_1935	chr12	52346658	52347057	-157115	11855	Arhgap5	down
216	MACS2_peak_1937	chr12	52389562	52390086	-114148	11855	Arhgap5
217	MACS2_peak_1939	chr12	52412912	52413372	-90830	11855	Arhgap5
218	MACS2_peak_1941	chr12	52474276	52474792	-29438	11855	Arhgap5
219	MACS2_peak_1946	chr12	53033356	53033732	-215133	27386	Npas3	down
220	MACS2_peak_1958	chr12	53981523	53982154	222036	112407	Egln3
221	MACS2_peak_1961	chr12	55446696	55447068	45765	18035	Nfkbia
222	MACS2_peak_1963	chr12	55484874	55485116	7653	18035	Nfkbia
223	MACS2_peak_1978	chr12	70283275	70283710	55651	414124	F730035M05Rik
224	MACS2_peak_2025	chr12	80062410	80063056	50281	12192	Zfp36l1
225	MACS2_peak_2031	chr12	80567377	80567882	49158	108760	Galnt16
226	MACS2_peak_2039	chr12	82855719	82856112	83240	74283	1700085C21Rik
227	MACS2_peak_2046	chr12	83631992	83632258	888	67039	Rbm25
228	MACS2_peak_2048	chr12	84009168	84009502	-168	26897	Acot1
229	MACS2_peak_2057	chr12	84996111	84996381	-75	56531	Ylpm1	down
230	MACS2_peak_2062	chr12	85473712	85473953	-69	14281	Fos	up
231	MACS2_peak_2070	chr12	86163205	86163841	-5819	328136	Gm805
232	MACS2_peak_2071	chr12	86220551	86220969	-21118	70373	Gpatch2l	down
233	MACS2_peak_2073	chr12	86644845	86645216	-33670	238328	Vash1	down
234	MACS2_peak_2077	chr12	86823878	86824492	60630	238330	Irf2bpl
235	MACS2_peak_2086	chr12	89748212	89748619	990023	13371	Dio2
236	MACS2_peak_2089	chr12	90274561	90275095	463610	13371	Dio2
237	MACS2_peak_2090	chr12	90607938	90608346	130296	13371	Dio2
238	MACS2_peak_2095	chr12	91012529	91012853	-33158	71349	5430427M07Rik
239	MACS2_peak_2098	chr12	91204267	91204668	158619	71349	5430427M07Rik
240	MACS2_peak_2113	chr12	95960467	95960777	86600	69423	1700019M22Rik
241	MACS2_peak_2114	chr12	96114879	96115388	-67911	69423	1700019M22Rik
242	MACS2_peak_2157	chr12	105526825	105527102	13530	104932	AU015791
243	MACS2_peak_2170	chr12	109911055	109911394	163346	100499517	Mir3072
244	MACS2_peak_2179	chr12	111500816	111501104	-15137	212539	Gm266
245	MACS2_peak_2181	chr12	111537846	111538071	-143	217869	Eif5
246	MACS2_peak_2185	chr12	111693766	111694313	15934	328162	Trmt61a
247	MACS2_peak_2191	chr12	112541600	112541851	-30565	104885	Tmem179
248	MACS2_peak_2199	chr12	113140058	113140304	-56	68337	Crip2
249	MACS2_peak_2208	chr12	117054506	117054807	96613	100038689	Gm10421
250	MACS2_peak_2209	chr12	117107110	117107442	43993	100038689	Gm10421
251	MACS2_peak_2232	chr13	15543598	15544568	80847	14634	Gli3	down
252	MACS2_peak_2234	chr13	15556687	15557229	93723	14634	Gli3
253	MACS2_peak_2286	chr13	24985531	24985791	34657	380836	Mrs2	down
254	MACS2_peak_2293	chr13	29370950	29371286	356704	77920	A330102I10Rik
255	MACS2_peak_2300	chr13	34096027	34096612	16953	432745	4930447K03Rik
256	MACS2_peak_2306	chr13	34248804	34249443	86159	69666	Psmg4
257	MACS2_peak_2310	chr13	35980385	35980862	12717	76487	Ppp1r3g	down
258	MACS2_peak_2317	chr13	37483157	37483407	137937	17084	Ly86	up
259	MACS2_peak_2319	chr13	37761365	37761652	-64530	68750	Rreb1
260	MACS2_peak_2326	chr13	41339744	41340073	90064	108934	Smim13
261	MACS2_peak_2340	chr13	42992410	42992721	178936	67046	Tbc1d7	up
262	MACS2_peak_2344	chr13	43530983	43531523	28939	76137	Mcur1
263	MACS2_peak_2346	chr13	43567488	43567904	-7505	76137	Mcur1
264	MACS2_peak_2362	chr13	44907635	44908106	94226	94245	Dtnbp1
265	MACS2_peak_2376	chr13	47707759	47708453	-202329	619327	G630093K05Rik
266	MACS2_peak_2379	chr13	48126620	48127150	-108276	70971	4931429P17Rik
267	MACS2_peak_2382	chr13	48227707	48228085	-33531	15904	Id4	down
268	MACS2_peak_2397	chr13	51569131	51569892	-2427	20418	Shc3	down
269	MACS2_peak_2402	chr13	51846334	51846713	-152	23882	Gadd45g	up
270	MACS2_peak_2412	chr13	54067631	54068122	-3969	14057	Sfxn1
271	MACS2_peak_2432	chr13	56270214	56270632	-18259	18014	Neurog1
272	MACS2_peak_2435	chr13	56770351	56770571	67450	17129	Smad5
273	MACS2_peak_2442	chr13	58837943	58838420	31612	18212	Ntrk2	down
274	MACS2_peak_2452	chr13	59143340	59143769	336985	18212	Ntrk2
275	MACS2_peak_2453	chr13	59144231	59144572	337832	18212	Ntrk2
276	MACS2_peak_2462	chr13	60177374	60177957	-130	14451	Gas1
277	MACS2_peak_2463	chr13	60420415	60420773	-181353	69635	Dapk1
278	MACS2_peak_2464	chr13	60529461	60529782	-72326	69635	Dapk1
279	MACS2_peak_2465	chr13	60614221	60614588	12457	69635	Dapk1
280	MACS2_peak_2471	chr13	63336357	63336880	-35335	100526474	Mir3074-1
281	MACS2_peak_2472	chr13	63514921	63515242	50439	19206	Ptch1	down
282	MACS2_peak_2482	chr13	63815045	63815407	-94	76251	Ercc6l2
283	MACS2_peak_2502	chr13	71138948	71139231	32000	100316804	Mir466f-4
284	MACS2_peak_2506	chr13	73034533	73035094	194287	75361	4930555K05Rik
285	MACS2_peak_2527	chr13	83732076	83732468	-6542	723967	Mir9-2
286	MACS2_peak_2528	chr13	83741607	83742079	3028	723967	Mir9-2
287	MACS2_peak_2533	chr13	84448720	84449642	226884	72745	Tmem161b
288	MACS2_peak_2534	chr13	84571326	84571859	349296	72745	Tmem161b
289	MACS2_peak_2539	chr13	89607178	89607714	66810	12950	Hapln1
290	MACS2_peak_2544	chr13	91370859	91371431	16941	320297	A830009L08Rik
291	MACS2_peak_2547	chr13	92751834	92752146	42828	21828	Thbs4
292	MACS2_peak_2565	chr13	96928436	96929081	4069	218476	Gcnt4
293	MACS2_peak_2572	chr13	98926243	98926463	32	238799	Tnpo1	down
294	MACS2_peak_2574	chr13	99444500	99444829	-31838	320893	6430562O15Rik
295	MACS2_peak_2578	chr13	101092363	101092822	-139535	328324	5930438M14Rik
296	MACS2_peak_2582	chr13	102573227	102574072	-119909	17079	Cd180
297	MACS2_peak_2589	chr13	103043108	103043434	283015	76624	1700099I09Rik
298	MACS2_peak_2606	chr13	107846568	107846900	43330	67263	Zswim6
299	MACS2_peak_2609	chr13	107923789	107924142	-33901	67263	Zswim6
300	MACS2_peak_2612	chr13	109822439	109822715	-81233	100316683	Mir1904
301	MACS2_peak_2616	chr13	111489767	111490072	122	73274	Gpbp1
302	MACS2_peak_2619	chr13	112166044	112166580	-122139	77318	Ankrd55
303	MACS2_peak_2638	chr14	8062661	8063283	-17341	67053	Rpp14
304	MACS2_peak_2640	chr14	8309716	8310170	7623	268709	Fam107a
305	MACS2_peak_2641	chr14	8313784	8314355	3496	268709	Fam107a
306	MACS2_peak_2654	chr14	12337613	12338364	7877	54713	Fezf2
307	MACS2_peak_2687	chr14	21020232	21020863	31895	55946	Ap3m1
308	MACS2_peak_2689	chr14	21369038	21369373	-130565	54169	Kat6b	down
309	MACS2_peak_2699	chr14	24500619	24500855	10055	20088	Rps24	up
310	MACS2_peak_2710	chr14	25317981	25318499	-140945	328365	Zmiz1	down
311	MACS2_peak_2728	chr14	25765899	25766308	2753	71918	Zcchc24
312	MACS2_peak_2732	chr14	26669628	26670018	24	211948	Pde12	down
313	MACS2_peak_2741	chr14	30923781	30924138	-372	16426	Itih3	up
314	MACS2_peak_2745	chr14	31661732	31662158	20887	26363	Btd
315	MACS2_peak_2749	chr14	32301554	32302207	-20139	239017	Ogdhl	down
316	MACS2_peak_2754	chr14	33328390	33328735	111739	239027	Arhgap22
317	MACS2_peak_2759	chr14	34332652	34332908	-12275	100041231	Gm3219
318	MACS2_peak_2760	chr14	34339414	34339793	-5452	100041231	Gm3219
319	MACS2_peak_2773	chr14	45539695	45540448	-3639	67651	4930527F14Rik
320	MACS2_peak_2785	chr14	48012435	48013012	-108146	93834	Peli2	down
321	MACS2_peak_2787	chr14	48052453	48052814	-68236	93834	Peli2
322	MACS2_peak_2792	chr14	50969474	50969925	13558	667034	Pnp2
323	MACS2_peak_2795	chr14	51089376	51089776	-1501	11727	Ang
324	MACS2_peak_2816	chr14	54935966	54936251	-362	67272	Cmtm5
325	MACS2_peak_2819	chr14	55092116	55092517	-268	239102	Zfhx2	down
326	MACS2_peak_2824	chr14	57132111	57132416	1348	14623	Gjb6
327	MACS2_peak_2825	chr14	57165518	57165794	-32045	14623	Gjb6
328	MACS2_peak_2828	chr14	57716612	57716937	29349	50523	Lats2	down
329	MACS2_peak_2832	chr14	59736891	59737891	112109	219134	Shisa2
330	MACS2_peak_2837	chr14	60398941	60399287	20828	72125	Amer2	down
331	MACS2_peak_2841	chr14	61043697	61044293	2861	29820	Tnfrsf19	down
332	MACS2_peak_2844	chr14	61330598	61330991	21041	219144	Arl11
333	MACS2_peak_2861	chr14	65121839	65122106	-23866	54616	Extl3	down
334	MACS2_peak_2892	chr14	71241976	71242440	-9065	100043132	Gm4251
335	MACS2_peak_2907	chr14	73731999	73732498	179462	20916	Sucla2	up
336	MACS2_peak_2917	chr14	76254970	76255586	144387	27275	Nufip1
337	MACS2_peak_2945	chr14	86748938	86749331	391980	56419	Diaph3
338	MACS2_peak_2960	chr14	97588216	97588525	581395	13134	Dach1
339	MACS2_peak_2968	chr14	100374809	100375225	-225221	16597	Klf12	down
340	MACS2_peak_2975	chr14	103763777	103764420	-64666	70898	Slain1os
341	MACS2_peak_2976	chr14	103777617	103778399	66468	13618	Ednrb	down
342	MACS2_peak_2981	chr14	105512890	105513654	14484	74864	4930449E01Rik
343	MACS2_peak_3010	chr14	118230173	118231011	-5640	105245869	LOC105245869
344	MACS2_peak_3018	chr14	118860210	118860470	65130	66573	Dzip1
345	MACS2_peak_3026	chr14	121107882	121108361	72547	223254	Farp1	down
346	MACS2_peak_3053	chr15	3955078	3955394	24337	106052	Fbxo4
347	MACS2_peak_3063	chr15	8781129	8781501	-70507	20512	Slc1a3	down
348	MACS2_peak_3064	chr15	8815252	8815766	-104701	20512	Slc1a3
349	MACS2_peak_3068	chr15	9061166	9061523	-9916	68646	Nadk2	down
350	MACS2_peak_3073	chr15	12066497	12067003	-51101	22763	Zfr
351	MACS2_peak_3091	chr15	25498495	25498772	84441	432939	Gm5468
352	MACS2_peak_3092	chr15	25642588	25642866	20176	17909	Myo10	down
353	MACS2_peak_3093	chr15	25752582	25752986	-90514	66270	Retreg1
354	MACS2_peak_3097	chr15	25773586	25774239	-69386	66270	Retreg1
355	MACS2_peak_3100	chr15	25893314	25893600	50158	66270	Retreg1
356	MACS2_peak_3110	chr15	28051198	28051492	-25496	223435	Trio
357	MACS2_peak_3117	chr15	30693729	30694132	-345196	73784	4930430F21Rik
358	MACS2_peak_3138	chr15	38121012	38121321	-42312	70790	Ubr5	down
359	MACS2_peak_3167	chr15	50997219	50997814	-107475	83925	Trps1	down
360	MACS2_peak_3185	chr15	57745556	57745940	51081	387609	Zhx2
361	MACS2_peak_3189	chr15	57911983	57912228	-94	210544	Tbc1d31
362	MACS2_peak_3203	chr15	61395327	61395908	378834	432956	D030024E09Rik
363	MACS2_peak_3210	chr15	63671142	63671409	-145913	78462	1700065I16Rik
364	MACS2_peak_3219	chr15	64519187	64519537	-136443	13196	Asap1
365	MACS2_peak_3238	chr15	73201964	73202231	-17150	239528	Ago2	down
366	MACS2_peak_3252	chr15	76080792	76081047	27	67959	Puf60
367	MACS2_peak_3265	chr15	78369752	78370195	21374	102466845	Mir7676-2
368	MACS2_peak_3266	chr15	78383836	78384499	11745	73376	Tex33
369	MACS2_peak_3267	chr15	78832727	78833093	-9737	104445	Cdc42ep1
370	MACS2_peak_3296	chr15	81920912	81921307	5104	78929	Polr3h
371	MACS2_peak_3301	chr15	82177985	82178258	-20001	723897	Mir33
372	MACS2_peak_3305	chr15	82376798	82377071	3326	56448	Cyp2d22
373	MACS2_peak_3315	chr15	84531556	84531915	26088	223732	Rtl6
374	MACS2_peak_3319	chr15	84639442	84639877	-23585	109270	Prr5
375	MACS2_peak_3322	chr15	84664849	84665195	1778	109270	Prr5
376	MACS2_peak_3326	chr15	84852565	84852942	3376	271305	Phf21b
377	MACS2_peak_3329	chr15	84973396	84973652	14447	223739	5031439G07Rik
378	MACS2_peak_3333	chr15	85207852	85208127	1981	14114	Fbln1
379	MACS2_peak_3347	chr15	85993978	85994372	39603	12614	Celsr1
380	MACS2_peak_3351	chr15	86087785	86088067	30231	223752	Gramd4
381	MACS2_peak_3357	chr15	87339873	87340418	-204154	106014	Fam19a5
382	MACS2_peak_3358	chr15	87566650	87566888	22469	106014	Fam19a5
383	MACS2_peak_3363	chr15	88408596	88409029	93938	328579	B230214G05Rik
384	MACS2_peak_3369	chr15	88978754	88979323	-485	170790	Mlc1
385	MACS2_peak_3372	chr15	91018528	91018962	31207	16564	Kif21a	down
386	MACS2_peak_3373	chr15	91056170	91056551	-6409	16564	Kif21a
387	MACS2_peak_3388	chr15	94857318	94857668	228307	320709	Tmem117
388	MACS2_peak_3394	chr15	95667174	95667615	-12623	223843	Dbx2
389	MACS2_peak_3395	chr15	95691182	95692155	-36897	223843	Dbx2
390	MACS2_peak_3396	chr15	96286672	96286882	-746	77044	Arid2
391	MACS2_peak_3398	chr15	96547856	96548371	-87270	72193	Scaf11	down
392	MACS2_peak_3399	chr15	96600101	96600560	42583	105727	Slc38a1	down
393	MACS2_peak_3406	chr15	97766231	97766520	1291	223864	Rapgef3
394	MACS2_peak_3412	chr15	98134006	98134354	31398	78541	Asb8
395	MACS2_peak_3413	chr15	98134519	98135124	30757	78541	Asb8
396	MACS2_peak_3417	chr15	98763131	98763351	-122	11842	Arf3	down
397	MACS2_peak_3432	chr15	99807802	99808316	-35543	71949	Cers5
398	MACS2_peak_3462	chr16	5145585	5145827	-1403	665119	Sec14l5	down
399	MACS2_peak_3464	chr16	5911923	5912303	27319	268859	Rbfox1
400	MACS2_peak_3467	chr16	8117694	8117990	307294	74720	Tmem114
401	MACS2_peak_3471	chr16	8523793	8524170	10552	268860	Abat	down
402	MACS2_peak_3491	chr16	11625926	11626489	-153495	73761	4833415N18Rik
403	MACS2_peak_3537	chr16	21339648	21340487	-6711	76222	Magef1
404	MACS2_peak_3539	chr16	22428834	22429225	10541	104156	Etv5
405	MACS2_peak_3548	chr16	23274581	23274831	49966	20440	St6gal1	down
406	MACS2_peak_3549	chr16	23423030	23423629	-5804	239766	Rtp1
407	MACS2_peak_3553	chr16	24097526	24097869	-109085	12053	Bcl6	down
408	MACS2_peak_3566	chr16	25532777	25533162	-150796	22061	Trp63
409	MACS2_peak_3572	chr16	26838674	26839161	-83415	100504628	Gm20319
410	MACS2_peak_3580	chr16	29504696	29505051	39991	224079	Atp13a4
411	MACS2_peak_3594	chr16	30661378	30661697	61814	224093	Fam43a
412	MACS2_peak_3605	chr16	31546973	31547261	-116327	13383	Dlg1
413	MACS2_peak_3615	chr16	33734673	33734938	50339	77446	Heg1
414	MACS2_peak_3628	chr16	34992923	34993366	-29277	70757	Hacd2
415	MACS2_peak_3629	chr16	35581414	35581669	40179	20357	Sema5b
416	MACS2_peak_3656	chr16	39286784	39287428	384761	207683	Igsf11	down
417	MACS2_peak_3657	chr16	39402089	39402740	500069	207683	Igsf11
418	MACS2_peak_3669	chr16	41551861	41552400	751339	102466172	Mir6540
419	MACS2_peak_3688	chr16	43623604	43624145	-16781	100124467	Mir568
420	MACS2_peak_3705	chr16	49176056	49176404	118744	667772	Myh15	down
421	MACS2_peak_3715	chr16	50615504	50615848	-24522	69339	Ccdc54
422	MACS2_peak_3721	chr16	52601332	52601750	-148543	11658	Alcam
423	MACS2_peak_3730	chr16	62786672	62786932	-86	106338	Nsun3
424	MACS2_peak_3732	chr16	64068890	64069515	-205045	13837	Epha3
425	MACS2_peak_3742	chr16	72699145	72699829	36337	19876	Robo1	down
426	MACS2_peak_3752	chr16	77400616	77400915	164448	77994	Mir99ahg
427	MACS2_peak_3762	chr16	78457771	78458085	-102388	75818	4930478L05Rik
428	MACS2_peak_3775	chr16	87495800	87496058	-59	12469	Cct8
429	MACS2_peak_3784	chr16	90692697	90693206	34420	66578	Mis18a	up
430	MACS2_peak_3797	chr16	91484926	91485170	-167	15975	Ifnar1
431	MACS2_peak_3802	chr16	91884998	91885314	46474	28080	Atp5o	up
432	MACS2_peak_3811	chr16	94472422	94473219	53809	13185	Dscr3	up
433	MACS2_peak_3835	chr17	6860490	6860837	34674	751529	Mir692-1
434	MACS2_peak_3836	chr17	6861676	6862071	33464	751529	Mir692-1
435	MACS2_peak_3844	chr17	9579755	9580626	89514	67543	Pabpc6
436	MACS2_peak_3847	chr17	9725601	9726462	49835	71092	4930452A19Rik
437	MACS2_peak_3851	chr17	9776382	9776842	-746	71092	4930452A19Rik
438	MACS2_peak_3856	chr17	9906015	9906540	-130411	71092	4930452A19Rik
439	MACS2_peak_3859	chr17	10335007	10335881	10842	76634	1700110C19Rik
440	MACS2_peak_3860	chr17	10394853	10395359	-61110	319750	A230009B12Rik
441	MACS2_peak_3868	chr17	10744517	10745402	95232	69310	Pacrg	up
442	MACS2_peak_3877	chr17	14943023	14943274	-24	71682	Wdr27
443	MACS2_peak_3878	chr17	15208147	15208474	32473	328747	Gm5091
444	MACS2_peak_3882	chr17	17409623	17410041	7146	66643	Lix1
445	MACS2_peak_3884	chr17	17449437	17449802	46933	66643	Lix1
446	MACS2_peak_3896	chr17	23960367	23960635	-5227	638345	Sbpl
447	MACS2_peak_3898	chr17	24068385	24068746	4920	69259	Kctd5
448	MACS2_peak_3912	chr17	25561699	25562033	8820	20681	Sox8	down
449	MACS2_peak_3928	chr17	26688651	26689148	12503	11974	Atp6v0e	up
450	MACS2_peak_3936	chr17	28005451	28005741	75043	21463	Tcp11
451	MACS2_peak_3944	chr17	28691175	28691484	-13	26416	Mapk14
452	MACS2_peak_3955	chr17	30116241	30116576	111321	21769	Zfand3
453	MACS2_peak_4006	chr17	37055267	37055657	9496	54393	Gabbr1	down
454	MACS2_peak_4019	chr17	44030823	44031199	-47836	83965	Enpp5
455	MACS2_peak_4027	chr17	45733643	45733990	28	72240	1600014C23Rik
456	MACS2_peak_4040	chr17	47368721	47369001	-27	64657	Mrps10
457	MACS2_peak_4052	chr17	49539245	49539593	24919	76441	Daam2
458	MACS2_peak_4080	chr17	56814403	56814632	16491	19725	Rfx2
459	MACS2_peak_4086	chr17	63285292	63285811	27422	414079	4930405O22Rik
460	MACS2_peak_4094	chr17	65702148	65702691	-60215	213272	Txndc2
461	MACS2_peak_4119	chr17	72505076	72505598	98971	11682	Alk
462	MACS2_peak_4120	chr17	72580097	72580594	23962	11682	Alk
463	MACS2_peak_4128	chr17	74338553	74338814	-304	50850	Spast
464	MACS2_peak_4133	chr17	76111822	76112201	250988	100043885	Gm4710
465	MACS2_peak_4140	chr17	79920023	79920703	-24239	56298	Atl2
466	MACS2_peak_4143	chr17	80207272	80207512	-87	225027	Srsf7	up
467	MACS2_peak_4156	chr17	83889440	83890258	-43058	107766	Haao
468	MACS2_peak_4163	chr17	84057401	84057667	-21126	74473	4933433H22Rik
469	MACS2_peak_4167	chr17	84096425	84096951	18028	74473	4933433H22Rik
470	MACS2_peak_4192	chr17	90892304	90892935	31450	78800	4930480K15Rik
471	MACS2_peak_4203	chr18	5159762	5160285	174416	240186	Zfp438
472	MACS2_peak_4204	chr18	5163222	5163626	171015	240186	Zfp438
473	MACS2_peak_4207	chr18	5618007	5618353	-25743	791318	Gm10125
474	MACS2_peak_4213	chr18	8044218	8044750	175652	225131	Wac
475	MACS2_peak_4217	chr18	10613100	10613510	-2952	77805	Esco1
476	MACS2_peak_4226	chr18	11900590	11901328	-60520	100316686	Mir1901
477	MACS2_peak_4227	chr18	11902997	11903371	-62746	100316686	Mir1901
478	MACS2_peak_4231	chr18	12741105	12741351	-127	71132	Cabyr
479	MACS2_peak_4246	chr18	16703648	16703980	105432	12558	Cdh2	down
480	MACS2_peak_4247	chr18	16713377	16713833	95642	12558	Cdh2
481	MACS2_peak_4253	chr18	20666038	20666397	967	22139	Ttr
482	MACS2_peak_4259	chr18	21179476	21179912	107350	17288	Mep1b
483	MACS2_peak_4262	chr18	21272826	21273160	27147	381126	Garem1
484	MACS2_peak_4284	chr18	25999074	25999553	-245330	108013	Celf4
485	MACS2_peak_4316	chr18	35959798	35960157	-4853	74002	Psd2
486	MACS2_peak_4327	chr18	37824245	37824735	4944	93708	Pcdhgc5
487	MACS2_peak_4330	chr18	38050021	38050540	-51311	106952	Arap3
488	MACS2_peak_4344	chr18	39752888	39753272	-20417	18459	Pabpc2
489	MACS2_peak_4353	chr18	42644539	42645191	-65212	240239	Gpr151	up
490	MACS2_peak_4366	chr18	45001017	45001298	172492	240255	Ythdc2
491	MACS2_peak_4374	chr18	45896537	45897482	148251	107003	A330093E20Rik
492	MACS2_peak_4380	chr18	46748043	46748475	6382	11777	Ap3s1	up
493	MACS2_peak_4389	chr18	50397004	50397511	118888	225497	Fam170a
494	MACS2_peak_4391	chr18	52909928	52910321	142313	67847	Sncaip
495	MACS2_peak_4397	chr18	54175007	54175460	-247062	77433	Redrum
496	MACS2_peak_4404	chr18	54828005	54828705	164237	269023	Zfp608
497	MACS2_peak_4412	chr18	55133617	55134333	-141383	269023	Zfp608
498	MACS2_peak_4417	chr18	55506900	55507421	-514569	269023	Zfp608
499	MACS2_peak_4423	chr18	56443212	56443922	43229	107022	Gramd3
500	MACS2_peak_4430	chr18	57141389	57141673	8440	70417	Megf10	down
501	MACS2_peak_4446	chr18	61614148	61614500	-25329	545261	Bvht
502	MACS2_peak_4459	chr18	65729241	65729637	31170	319888	Oacyl
503	MACS2_peak_4461	chr18	66022686	66023918	-20667	70361	Lman1
504	MACS2_peak_4465	chr18	67497790	67498548	33319	225655	Prelid3a
505	MACS2_peak_4470	chr18	67612273	67612516	-1604	68166	Spire1
506	MACS2_peak_4475	chr18	68976448	68976995	-25193	78931	4930546C10Rik
507	MACS2_peak_4479	chr18	69344367	69344655	18	21413	Tcf4	down
508	MACS2_peak_4488	chr18	69607851	69608419	263642	21413	Tcf4
509	MACS2_peak_4497	chr18	73867439	73867801	8235	71263	Mro
510	MACS2_peak_4515	chr18	76533937	76534268	292401	17126	Smad2
511	MACS2_peak_4520	chr18	78455002	78455659	141620	27411	Slc14a2
512	MACS2_peak_4530	chr18	81153489	81153968	-167150	20689	Sall3
513	MACS2_peak_4539	chr18	84722324	84722673	2256	240479	Fam69c
514	MACS2_peak_4553	chr19	4333804	4334050	-27704	110355	Grk2
515	MACS2_peak_4563	chr19	5490373	5490614	38	12631	Cfl1	up
516	MACS2_peak_4567	chr19	5803476	5803810	-971	72289	Malat1
517	MACS2_peak_4570	chr19	6084879	6085129	-93	67849	Cdca5
518	MACS2_peak_4578	chr19	6451950	6452402	33438	18190	Nrxn2	down
519	MACS2_peak_4593	chr19	8966963	8967236	58	67160	Eef1g
520	MACS2_peak_4596	chr19	9143227	9144191	-8142	66514	Asrgl1	down
521	MACS2_peak_4599	chr19	10071042	10071591	29768	60527	Fads3
522	MACS2_peak_4606	chr19	10342174	10342468	-37443	269060	Dagla
523	MACS2_peak_4624	chr19	14566455	14566823	31545	21888	Tle4
524	MACS2_peak_4641	chr19	15801362	15801746	123505	107272	Psat1
525	MACS2_peak_4648	chr19	16050642	16050912	65701	100502653	C130060C02Rik
526	MACS2_peak_4651	chr19	18888670	18888993	138848	225997	Trpm6
527	MACS2_peak_4665	chr19	21723809	21724308	-54282	83921	Tmem2	down
528	MACS2_peak_4666	chr19	22554281	22554957	-195987	387200	Mir204
529	MACS2_peak_4672	chr19	22701172	22701554	-49243	387200	Mir204
530	MACS2_peak_4693	chr19	24142521	24143075	82228	21873	Tjp2	down
531	MACS2_peak_4711	chr19	26680699	26681075	75726	67155	Smarca2	down
532	MACS2_peak_4717	chr19	27904685	27905152	106248	19726	Rfx3
533	MACS2_peak_4728	chr19	28380707	28381080	-297331	320176	D930032P07Rik
534	MACS2_peak_4730	chr19	28579936	28580253	-98130	320176	D930032P07Rik
535	MACS2_peak_4732	chr19	28758697	28759162	-76237	20510	Slc1a1
536	MACS2_peak_4734	chr19	29024314	29024605	-23024	67329	1700018L02Rik
537	MACS2_peak_4739	chr19	30030332	30030583	-56	109113	Uhrf2
538	MACS2_peak_4742	chr19	30159966	30160419	15249	104174	Gldc
539	MACS2_peak_4745	chr19	32322410	32322730	-66646	67188	2700046G09Rik
540	MACS2_peak_4766	chr19	38273824	38274267	9263	56839	Lgi1	down
541	MACS2_peak_4773	chr19	40371782	40372295	-100422	54132	Pdlim1
542	MACS2_peak_4785	chr19	42902584	42903056	-122844	192236	Hps1
543	MACS2_peak_4790	chr19	44311908	44312375	8970	100628619	Mir5114
544	MACS2_peak_4795	chr19	45596096	45596395	35630	226162	Dpcd
545	MACS2_peak_4815	chr19	46908741	46909316	-105670	226180	Ina
546	MACS2_peak_4827	chr19	51671574	51671955	-592533	16333	Ins1
547	MACS2_peak_4845	chr19	54180697	54181377	135854	11551	Adra2a
548	MACS2_peak_4851	chr19	55123016	55123421	3998	14732	Gpam	down
549	MACS2_peak_4854	chr19	55185618	55186065	4956	21684	Tectb
550	MACS2_peak_4857	chr19	55556344	55556833	145616	77594	4930552P12Rik
551	MACS2_peak_4866	chr19	56029398	56029973	-258253	226243	Habp2
552	MACS2_peak_4867	chr19	56062106	56062475	-225648	226243	Habp2
553	MACS2_peak_4876	chr19	58107683	58108060	56704	100885835	Mir5623
554	MACS2_peak_4881	chr19	58251170	58251497	-44871	791347	Gm10007
555	MACS2_peak_4883	chr19	59393946	59394746	-48566	107368	Pdzd8	down
556	MACS2_peak_4891	chr2	3668619	3669024	-44637	66540	Fam107b
557	MACS2_peak_4895	chr2	4060631	4061092	80280	73489	1700080N15Rik
558	MACS2_peak_4907	chr2	6875250	6875643	53276	68144	5031426D15Rik
559	MACS2_peak_4917	chr2	10736786	10737678	219628	100316668	Mir669i
560	MACS2_peak_4919	chr2	11044772	11045198	-127398	18761	Prkcq	down
561	MACS2_peak_4920	chr2	11391680	11392113	6604	77543	8030442B05Rik
562	MACS2_peak_4947	chr2	22937289	22937566	41905	56075	Pdss1
563	MACS2_peak_4954	chr2	24503185	24503467	-27727	18510	Pax8
564	MACS2_peak_4959	chr2	25182703	25183131	2158	67122	Nrarp	up
565	MACS2_peak_4963	chr2	25394526	25395113	-1055	12496	Entpd2
566	MACS2_peak_4975	chr2	26485726	26486046	-15767	102465602	Mir6996
567	MACS2_peak_4983	chr2	26910602	26910885	-64	27176	Rpl7a
568	MACS2_peak_4987	chr2	27599063	27599385	-77977	20181	Rxra
569	MACS2_peak_5001	chr2	30721911	30722304	897	100526499	Mir3089
570	MACS2_peak_5010	chr2	31068238	31068908	73436	14269	Fnbp1	down
571	MACS2_peak_5013	chr2	31449423	31449745	-20686	11898	Ass1
572	MACS2_peak_5021	chr2	32559663	32559912	-11071	13481	Dpm2	up
573	MACS2_peak_5022	chr2	32961541	32961747	-68	269261	Rpl12	up
574	MACS2_peak_5029	chr2	33876575	33877157	11080	72543	Mvb12b	down
575	MACS2_peak_5036	chr2	34993177	34993915	-31774	22029	Traf1
576	MACS2_peak_5037	chr2	35215377	35215612	-14374	68365	Rab14
577	MACS2_peak_5080	chr2	49868834	49869617	81539	71897	Lypd6b
578	MACS2_peak_5090	chr2	50971021	50971739	61696	227885	Gm13498
579	MACS2_peak_5091	chr2	51082664	51083235	66162	74194	Rnd3
580	MACS2_peak_5112	chr2	61138707	61138982	-163693	100038493	Gm13582
581	MACS2_peak_5116	chr2	64043087	64043386	54802	60344	Fign
582	MACS2_peak_5159	chr2	73892460	73892752	33	11909	Atf2
583	MACS2_peak_5186	chr2	83724061	83724373	-181	16410	Itgav
584	MACS2_peak_5193	chr2	84635591	84635949	14970	12388	Ctnnd1
585	MACS2_peak_5213	chr2	91327931	91328612	63156	77038	Arfgap2
586	MACS2_peak_5215	chr2	91580911	91581257	-14997	100217458	Snord67
587	MACS2_peak_5222	chr2	92424684	92425236	9109	12953	Cry2
588	MACS2_peak_5238	chr2	97543467	97544026	1225577	241568	Lrrc4c	down
589	MACS2_peak_5252	chr2	102620653	102621278	-37718	20511	Slc1a2	down
590	MACS2_peak_5253	chr2	102624564	102624925	-33939	20511	Slc1a2
591	MACS2_peak_5256	chr2	102649227	102649634	-9253	20511	Slc1a2
592	MACS2_peak_5257	chr2	102658209	102658813	-173	20511	Slc1a2
593	MACS2_peak_5258	chr2	102745656	102746034	87161	20511	Slc1a2
594	MACS2_peak_5262	chr2	103390155	103390579	-1322	211039	BC016548
595	MACS2_peak_5269	chr2	103797591	103798006	-158	53872	Caprin1
596	MACS2_peak_5286	chr2	109943183	109943549	25719	107515	Lgr4
597	MACS2_peak_5293	chr2	112210176	112210544	-29481	99010	Lpcat4
598	MACS2_peak_5295	chr2	113848740	113849265	-341	228482	Arhgap11a
599	MACS2_peak_5296	chr2	115036114	115036639	307904	78193	4930528P14Rik
600	MACS2_peak_5303	chr2	116975519	116976279	75746	320975	D330050G23Rik
601	MACS2_peak_5307	chr2	117120402	117120828	-457	114715	Spred1	down
602	MACS2_peak_5355	chr2	128709267	128709702	10487	17289	Mertk
603	MACS2_peak_5356	chr2	128738696	128739328	40015	17289	Mertk
604	MACS2_peak_5367	chr2	129577018	129577495	-15583	19261	Sirpa
605	MACS2_peak_5377	chr2	130827461	130827819	12505	228602	4930402H24Rik	down
606	MACS2_peak_5386	chr2	131508551	131508869	16848	228608	Smox	up
607	MACS2_peak_5396	chr2	134961756	134962255	175841	18795	Plcb1	down
608	MACS2_peak_5405	chr2	137432577	137433041	-316288	16449	Jag1	down
609	MACS2_peak_5408	chr2	138074021	138074575	-182286	228662	Btbd3	down
610	MACS2_peak_5411	chr2	138688210	138688608	-131521	100316816	Mir1952
611	MACS2_peak_5420	chr2	142700711	142701011	200604	16558	Kif16b	down
612	MACS2_peak_5434	chr2	146347949	146348403	88890	77806	A930019D19Rik
613	MACS2_peak_5443	chr2	147298111	147298358	64559	99041	AI646519
614	MACS2_peak_5445	chr2	148861251	148862045	-10714	77705	9230104L09Rik
615	MACS2_peak_5446	chr2	148889808	148890645	-14714	13010	Cst3
616	MACS2_peak_5449	chr2	150643834	150644439	-23358	109344	E130215H24Rik
617	MACS2_peak_5452	chr2	150765590	150766061	16744	12497	Entpd6
618	MACS2_peak_5460	chr2	151603771	151604098	28659	241727	Snph	down
619	MACS2_peak_5473	chr2	153426025	153426318	80032	228790	Asxl1	down
620	MACS2_peak_5475	chr2	153712622	153712883	-28535	13589	Mapre1	down
621	MACS2_peak_5479	chr2	154399402	154399668	8550	20648	Snta1
622	MACS2_peak_5480	chr2	154543545	154543873	-5196	75480	1700003F12Rik
623	MACS2_peak_5491	chr2	156180103	156180512	-69	170791	Rbm39	up
624	MACS2_peak_5498	chr2	157303065	157303524	-23745	629499	Mroh8
625	MACS2_peak_5501	chr2	157340044	157340689	6289	14601	Ghrh
626	MACS2_peak_5526	chr2	160767468	160767707	36277	18803	Plcg1	up
627	MACS2_peak_5529	chr2	160804977	160805656	67674	320799	Zhx3	down
628	MACS2_peak_5553	chr2	165323466	165323724	2885	140579	Elmo2	down
629	MACS2_peak_5556	chr2	165420261	165420600	-20036	74614	Ocstamp
630	MACS2_peak_5565	chr2	166650486	166650785	63197	277360	Prex1	down
631	MACS2_peak_5598	chr2	173257726	173257966	18687	65112	Pmepa1
632	MACS2_peak_5604	chr2	178158896	178159415	40180	74189	Phactr3
633	MACS2_peak_5614	chr2	180117866	180118083	-1392	228983	Osbpl2
634	MACS2_peak_5661	chr3	21672529	21672945	-403916	81004	Tbl1xr1
635	MACS2_peak_5677	chr3	28405302	28405853	-14366	100628591	Mir466q
636	MACS2_peak_5715	chr3	37182592	37182874	49904	60505	Il21
637	MACS2_peak_5725	chr3	40673575	40673907	-35131	73333	Slc25a31
638	MACS2_peak_5733	chr3	50421482	50422480	21633	26570	Slc7a11	down
639	MACS2_peak_5742	chr3	52179682	52180010	-74840	433586	Maml3
640	MACS2_peak_5755	chr3	53207214	53207580	165849	108927	Lhfp
641	MACS2_peak_5795	chr3	62455938	62456267	50886	72162	Dhx36
642	MACS2_peak_5800	chr3	65455806	65456217	-63458	67437	Ssr3
643	MACS2_peak_5820	chr3	79287200	79287435	-58059	100233207	Gm17359
644	MACS2_peak_5821	chr3	80607816	80608166	194801	14800	Gria2
645	MACS2_peak_5823	chr3	80871462	80872208	41826	14658	Glrb
646	MACS2_peak_5827	chr3	81661577	81661922	-270852	229445	Ctso
647	MACS2_peak_5833	chr3	83980106	83980734	59741	229473	Tmem131l
648	MACS2_peak_5838	chr3	84488682	84489106	-8455	229474	Fhdc1
649	MACS2_peak_5844	chr3	86142565	86142802	-15	20091	Rps3a1
650	MACS2_peak_5846	chr3	86786945	86787271	133776	70762	Dclk2
651	MACS2_peak_5858	chr3	88205360	88205951	-9516	100526540	Mir3093
652	MACS2_peak_5863	chr3	88232205	88232789	16898	387133	Mir9-1
653	MACS2_peak_5871	chr3	88758023	88758496	16879	229521	Syt11	down
654	MACS2_peak_5875	chr3	89225930	89226264	1102	100124470	Mir92b
655	MACS2_peak_5876	chr3	89227344	89227666	-306	100124470	Mir92b
656	MACS2_peak_5881	chr3	89714868	89715101	-38	56417	Adar	down
657	MACS2_peak_5883	chr3	90433461	90433820	-4	229543	Ints3
658	MACS2_peak_5916	chr3	98178431	98178781	17972	71078	Adam30
659	MACS2_peak_5919	chr3	98319214	98319516	20605	236539	Phgdh
660	MACS2_peak_5935	chr3	104318922	104319330	-98720	99470	Magi3	down
661	MACS2_peak_5936	chr3	104441862	104442202	69886	269473	Lrig2
662	MACS2_peak_5940	chr3	105364295	105365011	-87678	56543	Kcnd3
663	MACS2_peak_5945	chr3	105959134	105959540	-162	70465	Wdr77
664	MACS2_peak_5958	chr3	107931599	107931971	-39	68312	Gstm7	up
665	MACS2_peak_5967	chr3	108567964	108568430	-3503	99730	Taf13
666	MACS2_peak_5979	chr3	115410964	115411289	303929	13609	S1pr1	down
667	MACS2_peak_5980	chr3	115631860	115632233	83009	13609	S1pr1
668	MACS2_peak_5986	chr3	115844593	115845059	43304	68161	A930005H10Rik
669	MACS2_peak_5989	chr3	115856590	115857141	31265	68161	A930005H10Rik
670	MACS2_peak_5998	chr3	119361869	119362393	421258	56195	Ptbp2
671	MACS2_peak_6004	chr3	121427654	121427923	1247	71994	Cnn3	down
672	MACS2_peak_6006	chr3	121636463	121636863	6823	100503044	A730020M07Rik
673	MACS2_peak_6010	chr3	121716097	121716466	-7256	14066	F3
674	MACS2_peak_6015	chr3	122293962	122294214	-385	791077	Mir760
675	MACS2_peak_6016	chr3	122413726	122413971	-5932	29815	Bcar3
676	MACS2_peak_6035	chr3	127376006	127376257	122984	109676	Ank2	down
677	MACS2_peak_6038	chr3	127695125	127695449	62141	11924	Neurog2
678	MACS2_peak_6039	chr3	127705629	127706169	72753	11924	Neurog2
679	MACS2_peak_6045	chr3	130633767	130634386	16628	71760	Etnppl	down
680	MACS2_peak_6056	chr3	133052017	133052412	-39641	71793	Ints12
681	MACS2_peak_6062	chr3	135438050	135438459	-43	66105	Ube2d3
682	MACS2_peak_6067	chr3	137683523	137683832	60005	73284	Ddit4l
683	MACS2_peak_6098	chr3	144643150	144643680	72987	93684	Selenof
684	MACS2_peak_6107	chr3	145890248	145890993	-33642	12042	Bcl10
685	MACS2_peak_6110	chr3	146375173	146375626	3545	100038607	Gm10636
686	MACS2_peak_6117	chr3	149295988	149296322	21417	381482	Gm1653
687	MACS2_peak_6120	chr3	152210094	152210531	-146	51886	Fubp1	up
688	MACS2_peak_6143	chr4	8362104	8362800	-123411	12319	Car8
689	MACS2_peak_6149	chr4	10972973	10973524	34371	71801	Plekhf2
690	MACS2_peak_6150	chr4	10975968	10976563	31354	71801	Plekhf2
691	MACS2_peak_6175	chr4	22494008	22494282	3596	105500046	Gm30731
692	MACS2_peak_6177	chr4	22495016	22495293	4606	105500046	Gm30731
693	MACS2_peak_6181	chr4	23826907	23827254	-669382	212377	Mms22l
694	MACS2_peak_6185	chr4	24496237	24496510	-89	212377	Mms22l
695	MACS2_peak_6188	chr4	25768651	25769043	31157	14348	Fut9
696	MACS2_peak_6197	chr4	32303688	32304071	64929	12014	Bach2
697	MACS2_peak_6209	chr4	33924457	33924688	-60	12801	Cnr1
698	MACS2_peak_6212	chr4	34980533	34980917	-69243	73696	Platr9
699	MACS2_peak_6225	chr4	41615633	41616072	24450	69638	Enho
700	MACS2_peak_6227	chr4	41648168	41648444	-8004	69638	Enho
701	MACS2_peak_6240	chr4	44518825	44519172	-183802	70602	5730488B01Rik
702	MACS2_peak_6251	chr4	46854832	46855400	136598	242425	Gabbr2
703	MACS2_peak_6274	chr4	56654521	56654825	86753	11471	Actl7b
704	MACS2_peak_6277	chr4	57558488	57558890	-9560	242481	Palm2	down
705	MACS2_peak_6284	chr4	59879441	59879793	35440	30936	Slc46a2
706	MACS2_peak_6287	chr4	62619286	62619560	59575	50780	Rgs3	down
707	MACS2_peak_6292	chr4	64148844	64149265	-102039	21923	Tnc	down
708	MACS2_peak_6298	chr4	65839379	65839878	234642	69807	Trim32
709	MACS2_peak_6301	chr4	66482705	66483070	-78404	56079	Astn2
710	MACS2_peak_6307	chr4	70297565	70297888	112709	214444	Cdk5rap2	down
711	MACS2_peak_6311	chr4	70412210	70412483	-1911	214444	Cdk5rap2
712	MACS2_peak_6312	chr4	70534969	70535361	-236	230316	Megf9	down
713	MACS2_peak_6317	chr4	71484116	71484724	716473	21885	Tle1
714	MACS2_peak_6323	chr4	72146102	72146482	54601	21885	Tle1
715	MACS2_peak_6332	chr4	81764264	81764711	-277474	100124446	Mir466h
716	MACS2_peak_6335	chr4	82494825	82495188	10773	18028	Nfib
717	MACS2_peak_6340	chr4	82532871	82533120	-27216	18028	Nfib
718	MACS2_peak_6341	chr4	82533380	82533630	-27725	18028	Nfib
719	MACS2_peak_6344	chr4	83984712	83985020	60013	78238	6030471H07Rik
720	MACS2_peak_6345	chr4	85250333	85250612	45016	20404	Sh3gl2
721	MACS2_peak_6348	chr4	86857315	86857544	-62	20104	Rps6
722	MACS2_peak_6367	chr4	95653297	95653741	96011	75578	Fggy
723	MACS2_peak_6382	chr4	97785648	97786265	-7908	319865	E130114P18Rik
724	MACS2_peak_6386	chr4	97874813	97875228	-96972	319865	E130114P18Rik
725	MACS2_peak_6413	chr4	103203692	103204063	11007	242585	Slc35d1
726	MACS2_peak_6417	chr4	104395426	104395933	-370638	110382	C8b
727	MACS2_peak_6418	chr4	104399226	104399683	-366863	110382	C8b
728	MACS2_peak_6422	chr4	104719542	104719761	-46666	110382	C8b
729	MACS2_peak_6425	chr4	105170806	105171369	13740	67916	Plpp3
730	MACS2_peak_6426	chr4	105175158	105175632	18047	67916	Plpp3
731	MACS2_peak_6427	chr4	105181008	105181526	23919	67916	Plpp3
732	MACS2_peak_6429	chr4	105475099	105475415	317909	67916	Plpp3
733	MACS2_peak_6430	chr4	105997408	105997765	-318627	329908	Usp24	down
734	MACS2_peak_6448	chr4	109224890	109225518	6791	108802	Calr4
735	MACS2_peak_6451	chr4	109977852	109978101	-49	242620	Dmrta2
736	MACS2_peak_6464	chr4	116220957	116221324	-774	18710	Pik3r3	down
737	MACS2_peak_6470	chr4	116720612	116720902	-199	230661	Tesk2
738	MACS2_peak_6507	chr4	123389728	123390016	22039	442834	D830031N03Rik
739	MACS2_peak_6511	chr4	123667261	123667757	16852	11426	Macf1	down
740	MACS2_peak_6512	chr4	123677136	123677690	6948	11426	Macf1
741	MACS2_peak_6522	chr4	125144557	125144967	-16881	230738	Zc3h12a
742	MACS2_peak_6531	chr4	126468576	126468826	-117	236511	Ago1	down
743	MACS2_peak_6533	chr4	126677490	126677739	-29	26445	Psmb2	up
744	MACS2_peak_6535	chr4	126803191	126803551	49815	100317	AU040320	down
745	MACS2_peak_6556	chr4	130973521	130973902	29326	17180	Matn1
746	MACS2_peak_6557	chr4	131014540	131015124	-4358	77835	A930031H19Rik
747	MACS2_peak_6589	chr4	136094857	136095185	-41649	67025	Rpl11	up
748	MACS2_peak_6604	chr4	137891835	137892089	29725	230857	Ece1
749	MACS2_peak_6612	chr4	138503693	138504003	48700	66259	Camk2n1
750	MACS2_peak_6616	chr4	139024396	139024709	50237	15565	Htr6
751	MACS2_peak_6617	chr4	139038067	139038396	36558	15565	Htr6
752	MACS2_peak_6619	chr4	139054549	139054855	20087	15565	Htr6
753	MACS2_peak_6620	chr4	139130935	139131264	14	433771	Minos1	up
754	MACS2_peak_6633	chr4	140657845	140658389	7789	72754	Arhgef10l	down
755	MACS2_peak_6659	chr4	144886564	144886953	-6069	20148	Dhrs3
756	MACS2_peak_6667	chr4	148166306	148167002	5986	230904	Fbxo2	up
757	MACS2_peak_6674	chr4	148322149	148322487	-34353	242748	Disp3
758	MACS2_peak_6675	chr4	148353988	148354331	-66194	242748	Disp3
759	MACS2_peak_6677	chr4	148384663	148385016	59912	71707	Ubiad1
760	MACS2_peak_6692	chr4	149889854	149890081	65039	74646	Spsb1
761	MACS2_peak_6694	chr4	150226716	150227535	-10072	13806	Eno1	down
762	MACS2_peak_6710	chr4	152637074	152637341	-60333	330004	Gm833
763	MACS2_peak_6711	chr4	152642075	152642547	-55230	330004	Gm833
764	MACS2_peak_6715	chr4	154312992	154313638	-11651	230972	Arhgef16
765	MACS2_peak_6718	chr4	154394107	154394449	-92615	230972	Arhgef16
766	MACS2_peak_6722	chr4	154499774	154500170	136395	320939	5930403L14Rik
767	MACS2_peak_6723	chr4	154506790	154507119	129413	320939	5930403L14Rik
768	MACS2_peak_6726	chr4	154582960	154583266	53255	320939	5930403L14Rik
769	MACS2_peak_6727	chr4	154600051	154600339	36173	320939	5930403L14Rik
770	MACS2_peak_6731	chr4	154958317	154958573	-2479	15208	Hes5
771	MACS2_peak_6732	chr4	154960584	154960940	-161	15208	Hes5
772	MACS2_peak_6745	chr5	4311658	4311953	119438	208595	Mterf1b
773	MACS2_peak_6747	chr5	4496095	4496759	261790	14362	Fzd1	down
774	MACS2_peak_6750	chr5	9042897	9043421	-46012	74114	Crot
775	MACS2_peak_6761	chr5	9869117	9869545	-143978	108069	Grm3	down
776	MACS2_peak_6768	chr5	20303119	20303641	578744	68770	Phtf2
777	MACS2_peak_6778	chr5	23413725	23414495	20243	269630	5031425E22Rik
778	MACS2_peak_6781	chr5	24202535	24202978	37793	231042	Nupl2
779	MACS2_peak_6787	chr5	25613973	25614360	84148	73571	1700096K18Rik
780	MACS2_peak_6800	chr5	30401248	30401505	59713	381738	Drc1
781	MACS2_peak_6820	chr5	33705033	33705685	-16366	14184	Fgfr3
782	MACS2_peak_6827	chr5	34591388	34591900	17493	102466999	Mir7036b
783	MACS2_peak_6840	chr5	36324231	36324579	22834	102465792	Mir7689
784	MACS2_peak_6847	chr5	37465556	37465853	127226	68525	Evc2
785	MACS2_peak_6848	chr5	37768990	37769493	33722	231162	Cytl1
786	MACS2_peak_6852	chr5	37895849	37896140	-71409	17701	Msx1
787	MACS2_peak_6858	chr5	38532126	38532475	29295	22388	Wdr1
788	MACS2_peak_6860	chr5	41250814	41251296	457125	100972	Rab28	up
789	MACS2_peak_6903	chr5	64476645	64477088	-142	77382	C030018K13Rik
790	MACS2_peak_6922	chr5	67752960	67753476	94213	11980	Atp8a1	down
791	MACS2_peak_6942	chr5	74944140	74944357	-4946	619945	Gm6116
792	MACS2_peak_6957	chr5	81028838	81029290	8493	319387	Adgrl3
793	MACS2_peak_6967	chr5	88554106	88554399	-231	65961	Utp3
794	MACS2_peak_6972	chr5	88975649	88976117	88622	54403	Slc4a4	down
795	MACS2_peak_6973	chr5	88990267	88990543	103144	54403	Slc4a4
796	MACS2_peak_6982	chr5	92263795	92264380	-7809	19023	Ppef2
797	MACS2_peak_7002	chr5	100178085	100178509	-18488	231503	Tmem150c	down
798	MACS2_peak_7009	chr5	103161188	103161558	49962	26414	Mapk10
799	MACS2_peak_7010	chr5	103211137	103211428	52	26414	Mapk10
800	MACS2_peak_7017	chr5	103938778	103939046	-27683	246293	Klhl8
801	MACS2_peak_7021	chr5	104110182	104110840	3578	13602	Sparcl1	down
802	MACS2_peak_7023	chr5	104158255	104158662	-12245	666279	Dspp
803	MACS2_peak_7024	chr5	104407847	104408231	-27073	20750	Spp1	up
804	MACS2_peak_7027	chr5	105604031	105604352	84720	100604	Lrrc8c	down
805	MACS2_peak_7029	chr5	107251735	107252187	37635	21814	Tgfbr3
806	MACS2_peak_7040	chr5	108697258	108697712	3255	116701	Fgfrl1
807	MACS2_peak_7046	chr5	110416815	110417219	31487	381668	Fbrsl1
808	MACS2_peak_7050	chr5	111555070	111555319	-26228	330164	C130026L21Rik
809	MACS2_peak_7053	chr5	111724661	111724991	36902	269683	E130006D01Rik
810	MACS2_peak_7057	chr5	112255526	112255824	-146	12960	Crybb1
811	MACS2_peak_7079	chr5	115398442	115398778	-31075	17690	Msi1
812	MACS2_peak_7081	chr5	115436383	115436916	6964	17690	Msi1
813	MACS2_peak_7083	chr5	115848562	115848783	3394	12704	Cit	down
814	MACS2_peak_7103	chr5	119916555	119917109	82169	21388	Tbx5
815	MACS2_peak_7114	chr5	121220063	121220283	-47	269700	Hectd4
816	MACS2_peak_7130	chr5	123907111	123907369	-35	68184	Denr
817	MACS2_peak_7133	chr5	123993324	123993738	-3322	102465625	Mir7032
818	MACS2_peak_7136	chr5	124079061	124079379	16578	56325	Abcb9	down
819	MACS2_peak_7156	chr5	127381193	127381511	-99729	67351	Tmem132cos
820	MACS2_peak_7173	chr5	130596641	130596932	-212155	381673	A330070K13Rik
821	MACS2_peak_7175	chr5	131006631	131006903	300756	212996	Wbscr17	down
822	MACS2_peak_7182	chr5	131677563	131677900	-202538	75369	4930563F08Rik
823	MACS2_peak_7197	chr5	134315637	134315914	-1015	14886	Gtf2i	down
824	MACS2_peak_7208	chr5	135460601	135460937	-66222	107939	Pom121	down
825	MACS2_peak_7213	chr5	135778425	135778717	-79	17448	Mdh2	up
826	MACS2_peak_7225	chr5	137759892	137760238	14095	78829	Tsc22d4
827	MACS2_peak_7243	chr5	140321472	140321780	-74	17120	Mad1l1	down
828	MACS2_peak_7246	chr5	140542845	140543211	22039	77998	Grifin	up
829	MACS2_peak_7247	chr5	140549644	140550102	15195	77998	Grifin
830	MACS2_peak_7250	chr5	140608687	140609048	1526	16848	Lfng	up
831	MACS2_peak_7251	chr5	140609556	140609833	2353	16848	Lfng
832	MACS2_peak_7259	chr5	142589200	142589952	19176	75104	Mmd2
833	MACS2_peak_7262	chr5	142817589	142817987	-401	231861	Tnrc18	down
834	MACS2_peak_7282	chr5	146412877	146413449	28156	245880	Wasf3	down
835	MACS2_peak_7285	chr5	147155238	147155871	-33142	14842	Gsx1
836	MACS2_peak_7291	chr5	149053000	149053261	-73	15289	Hmgb1
837	MACS2_peak_7313	chr6	4677249	4677765	69698	20392	Sgce
838	MACS2_peak_7324	chr6	10969678	10970287	4396	57866	AA545190
839	MACS2_peak_7329	chr6	15397600	15397848	-322937	16543	Mdfic
840	MACS2_peak_7356	chr6	25087185	25087591	-131263	319832	Tmem229a	down
841	MACS2_peak_7363	chr6	28842418	28842835	-10879	192198	Lrrc4
842	MACS2_peak_7382	chr6	31455398	31455934	56838	27418	Mkln1
843	MACS2_peak_7393	chr6	33716318	33716621	-312979	74354	Lrguk
844	MACS2_peak_7407	chr6	36754971	36755734	56009	19242	Ptn
845	MACS2_peak_7448	chr6	48601787	48602057	-3614	243372	Zfp775
846	MACS2_peak_7449	chr6	49021032	49022037	-14984	93695	Gpnmb	down
847	MACS2_peak_7465	chr6	52824940	52825250	111365	52440	Tax1bp1	down
848	MACS2_peak_7479	chr6	53884865	53885404	-64309	66873	Tril	down
849	MACS2_peak_7481	chr6	54552736	54553362	13334	69938	Scrn1	down
850	MACS2_peak_7482	chr6	54554457	54554686	11811	69938	Scrn1
851	MACS2_peak_7501	chr6	66399122	66399628	-136094	56150	Mad2l1
852	MACS2_peak_7514	chr6	72512706	72513406	-31335	12332	Capg
853	MACS2_peak_7519	chr6	72730471	72730785	58417	21415	Tcf7l1
854	MACS2_peak_7521	chr6	73260179	73260474	11821	56451	Suclg1	up
855	MACS2_peak_7530	chr6	81660731	81661289	234653	102465711	Mir7232
856	MACS2_peak_7531	chr6	81724951	81725195	170591	102465711	Mir7232
857	MACS2_peak_7533	chr6	81987087	81987425	-21307	56284	Mrpl19
858	MACS2_peak_7544	chr6	83831684	83832040	-121	232164	Paip2b	down
859	MACS2_peak_7548	chr6	85302271	85302633	30970	94282	Sfxn5	down
860	MACS2_peak_7551	chr6	85320377	85320791	12838	94282	Sfxn5
861	MACS2_peak_7555	chr6	85839951	85840403	-8286	68396	Nat8
862	MACS2_peak_7574	chr6	88262194	88262540	40098	56691	Dnajb8
863	MACS2_peak_7575	chr6	88290295	88290678	68218	56691	Dnajb8
864	MACS2_peak_7582	chr6	88726800	88727134	2554	23945	Mgll	down
865	MACS2_peak_7591	chr6	90471232	90471531	8755	66277	Klf15
866	MACS2_peak_7593	chr6	90506955	90507228	-43727	107747	Aldh1l1	down
867	MACS2_peak_7595	chr6	90535013	90535448	-15588	107747	Aldh1l1
868	MACS2_peak_7600	chr6	91301848	91302238	89278	14115	Fbln2
869	MACS2_peak_7601	chr6	91346065	91346407	65133	22421	Wnt7a	down
870	MACS2_peak_7602	chr6	91401593	91401877	9635	22421	Wnt7a
871	MACS2_peak_7618	chr6	94755938	94756314	-55981	16206	Lrig1	down
872	MACS2_peak_7631	chr6	97396671	97396878	-143994	320502	Lmod3
873	MACS2_peak_7646	chr6	101473266	101473698	-95585	55983	Pdzrn3
874	MACS2_peak_7669	chr6	111622344	111622790	-588142	67336	1700054K19Rik
875	MACS2_peak_7678	chr6	112809607	112810340	-113303	58186	Rad18
876	MACS2_peak_7681	chr6	113012037	113012883	-33867	14911	Thumpd3
877	MACS2_peak_7692	chr6	114094314	114094677	-36746	243616	Slc6a11	down
878	MACS2_peak_7707	chr6	115123417	115123811	11221	100503783	Gm17733
879	MACS2_peak_7710	chr6	116054874	116055468	-60165	67784	Plxnd1
880	MACS2_peak_7717	chr6	118695816	118696114	-133708	232339	Ankrd26
881	MACS2_peak_7732	chr6	120773165	120773625	-374	71803	Slc25a18	down
882	MACS2_peak_7764	chr6	128349712	128350116	5937	22158	Tulp3
883	MACS2_peak_7778	chr6	135203779	135204119	5961	74525	Fam234b
884	MACS2_peak_7784	chr6	135917663	135917977	255691	14812	Grin2b	down
885	MACS2_peak_7789	chr6	136470355	136470705	-48321	54343	Atf7ip	down
886	MACS2_peak_7797	chr6	137438072	137438463	185968	19277	Ptpro	down
887	MACS2_peak_7801	chr6	137664759	137665223	-15705	13860	Eps8	down
888	MACS2_peak_7805	chr6	141495603	141496208	-28481	58807	Slco1c1
889	MACS2_peak_7806	chr6	141524175	141524600	1	58807	Slco1c1
890	MACS2_peak_7817	chr6	143941392	143941689	-290252	73425	1700060C16Rik
891	MACS2_peak_7836	chr6	148211951	148212354	-136	320737	4732416N19Rik
892	MACS2_peak_7845	chr7	4111627	4112198	-7618	57776	Ttyh1
893	MACS2_peak_7847	chr7	4123456	4124237	-3118	77323	9430041J12Rik
894	MACS2_peak_7850	chr7	4659138	4659674	-456	243819	Ppp6r1
895	MACS2_peak_7889	chr7	19699076	19699357	-28	11816	Apoe
896	MACS2_peak_7895	chr7	24883972	24884724	-287	20085	Rps19
897	MACS2_peak_7905	chr7	27613986	27614397	22631	11652	Akt2	down
898	MACS2_peak_7909	chr7	28338622	28338941	-62	20924	Supt5	down
899	MACS2_peak_7951	chr7	44670947	44671360	-310	71960	Myh14	down
900	MACS2_peak_7970	chr7	48778109	48778367	-10765	243983	Zdhhc13
901	MACS2_peak_7973	chr7	49163899	49164229	204991	78286	Nav2	down
902	MACS2_peak_7981	chr7	49923178	49923635	13107	104245	Slc6a5
903	MACS2_peak_7984	chr7	54861361	54861889	26379	233271	Luzp2	down
904	MACS2_peak_7994	chr7	63956919	63957465	-18277	50794	Klf13	down
905	MACS2_peak_7995	chr7	63965213	63965481	-26431	50794	Klf13
906	MACS2_peak_8003	chr7	64634500	64635043	133065	11784	Apba2	down
907	MACS2_peak_8009	chr7	65450246	65450507	-79132	21872	Tjp1	down
908	MACS2_peak_8011	chr7	65509367	65509653	-72521	407810	BC046251
909	MACS2_peak_8018	chr7	66109278	66109506	-123	269941	Chsy1
910	MACS2_peak_8028	chr7	73185118	73185692	-83336	625243	Gm6567
911	MACS2_peak_8029	chr7	73191980	73192300	-90072	625243	Gm6567
912	MACS2_peak_8037	chr7	73400170	73400530	-24576	319783	A730056A06Rik
913	MACS2_peak_8040	chr7	74091534	74091990	-78080	20450	St8sia2
914	MACS2_peak_8042	chr7	74501264	74501582	53358	108116	Slco3a1	down
915	MACS2_peak_8052	chr7	77966693	77967001	610992	18213	Ntrk3
916	MACS2_peak_8059	chr7	79497727	79498100	-2113	101694	Mir9-3hg
917	MACS2_peak_8063	chr7	79572220	79572706	45195	56315	Rhcg
918	MACS2_peak_8071	chr7	80149336	80149840	-34238	269951	Idh2	up
919	MACS2_peak_8080	chr7	80860798	80861076	-43	22691	Zscan2
920	MACS2_peak_8093	chr7	87925776	87926347	341893	108071	Grm5
921	MACS2_peak_8101	chr7	90442590	90442855	-59	233490	Crebzf	up
922	MACS2_peak_8112	chr7	93061903	93062378	186887	72461	Prcp
923	MACS2_peak_8114	chr7	93093715	93093969	218589	72461	Prcp
924	MACS2_peak_8123	chr7	96796410	96796736	4977	791381	Gm15413
925	MACS2_peak_8130	chr7	97446479	97447501	-4344	233529	Kctd14
926	MACS2_peak_8140	chr7	98656547	98656867	-137	233545	Emsy
927	MACS2_peak_8152	chr7	99635613	99635851	-8629	100503386	Tpbgl
928	MACS2_peak_8162	chr7	100653923	100654196	8335	27276	Plekhb1
929	MACS2_peak_8165	chr7	100857336	100857557	5967	320100	Relt
930	MACS2_peak_8177	chr7	105728758	105729377	-7523	16202	Ilk
931	MACS2_peak_8180	chr7	109191269	109191732	-16293	109594	Lmo1	up
932	MACS2_peak_8189	chr7	110237913	110238363	16435	20947	Swap70
933	MACS2_peak_8191	chr7	110779685	110780145	11708	11717	Ampd3
934	MACS2_peak_8198	chr7	111812538	111812857	-32720	233733	Galnt18
935	MACS2_peak_8200	chr7	112170151	112170647	-11341	50781	Dkk3
936	MACS2_peak_8204	chr7	112326835	112327302	-41240	100504195	Micalcl
937	MACS2_peak_8206	chr7	112535399	112535863	107924	57342	Parva
938	MACS2_peak_8228	chr7	114886985	114887273	-61522	101786	A730082K24Rik
939	MACS2_peak_8230	chr7	115382900	115383209	434404	101786	A730082K24Rik
940	MACS2_peak_8238	chr7	116282689	116283116	25474	233765	Plekha7
941	MACS2_peak_8242	chr7	117462128	117462813	81491	233781	Xylt1	down
942	MACS2_peak_8257	chr7	118593794	118594123	-3339	74424	Tmc5
943	MACS2_peak_8265	chr7	118976629	118977003	18395	64297	Gprc5b	down
944	MACS2_peak_8269	chr7	120157555	120158167	1745	75073	4930505K13Rik
945	MACS2_peak_8277	chr7	122159272	122159540	26365	18817	Plk1
946	MACS2_peak_8318	chr7	127875524	127875894	-1088	233905	Zfp646	down
947	MACS2_peak_8334	chr7	130264560	130265059	1999	14183	Fgfr2
948	MACS2_peak_8336	chr7	130918202	130918713	10189	102466219	Mir7061
949	MACS2_peak_8340	chr7	130965886	130966185	29832	56213	Htra1
950	MACS2_peak_8345	chr7	132568974	132569227	7298	18242	Oat
951	MACS2_peak_8368	chr7	136081553	136082346	-186375	77383	C030029H02Rik
952	MACS2_peak_8380	chr7	139530578	139531121	51948	14912	Nkx6-2
953	MACS2_peak_8396	chr7	143068992	143069435	-155	56844	Tssc4	up
954	MACS2_peak_8423	chr8	11555296	11555906	-162	26356	Ing1
955	MACS2_peak_8436	chr8	12486266	12486894	-86469	78634	Spaca7
956	MACS2_peak_8438	chr8	13159097	13159304	39	16783	Lamp1
957	MACS2_peak_8452	chr8	15947679	15947973	221012	100526464	Mir3106
958	MACS2_peak_8462	chr8	18916903	18917205	33921	319581	Xkr5
959	MACS2_peak_8479	chr8	23964154	23964695	294763	320158	Zmat4
960	MACS2_peak_8487	chr8	25544924	25545273	10985	102633315	Gm16159
961	MACS2_peak_8489	chr8	25840709	25840984	6848	23808	Ash2l
962	MACS2_peak_8496	chr8	28252427	28252798	-167759	666422	Gm8096
963	MACS2_peak_8519	chr8	36142852	36143120	48158	244418	Prag1
964	MACS2_peak_8532	chr8	45844405	45844761	-25285	319940	Sorbs2os
965	MACS2_peak_8540	chr8	46769828	46770302	30319	16363	Irf2
966	MACS2_peak_8545	chr8	47288295	47288564	63919	71069	Stox2
967	MACS2_peak_8567	chr8	54780461	54780901	1246	234267	Gpm6a
968	MACS2_peak_8568	chr8	54791757	54792937	12912	234267	Gpm6a
969	MACS2_peak_8590	chr8	64624442	64625142	68317	12876	Cpe
970	MACS2_peak_8631	chr8	72646464	72646780	2279	319555	Nwd1	down
971	MACS2_peak_8643	chr8	78634929	78635331	125802	76775	Slc10a7
972	MACS2_peak_8656	chr8	83442534	83442879	15690	56367	Scoc	up
973	MACS2_peak_8664	chr8	84765793	84766054	34415	18032	Nfix	down
974	MACS2_peak_8676	chr8	85926155	85926481	85327	102093	Phkb
975	MACS2_peak_8702	chr8	89310511	89310892	-266539	58198	Sall1
976	MACS2_peak_8703	chr8	89758720	89759063	589361	244579	Tox3
977	MACS2_peak_8714	chr8	90954844	90955462	-114905	19651	Rbl2
978	MACS2_peak_8725	chr8	92167243	92167612	188693	71296	Crnde
979	MACS2_peak_8738	chr8	93931357	93931875	81024	23802	Amfr	down
980	MACS2_peak_8740	chr8	94118917	94119296	-18098	17752	Mt4
981	MACS2_peak_8742	chr8	94154420	94155034	2119	17751	Mt3	up
982	MACS2_peak_8749	chr8	94551741	94552035	18860	234577	Cpne2
983	MACS2_peak_8751	chr8	94838199	94838443	20	109006	Ciapin1	up
984	MACS2_peak_8772	chr8	103314411	103315016	32821	69794	1600027J07Rik
985	MACS2_peak_8795	chr8	108102006	108102609	482370	109215	Lncbate1
986	MACS2_peak_8804	chr8	110664376	110664828	45964	234729	Vac14
987	MACS2_peak_8807	chr8	110725363	110725834	4122	244654	Mtss1l	down
988	MACS2_peak_8823	chr8	117278878	117279233	22036	74440	Cmip	down
989	MACS2_peak_8824	chr8	117380817	117381068	-72081	102466801	Mir7077
990	MACS2_peak_8857	chr8	123083639	123083918	-18572	270106	Rpl13
991	MACS2_peak_8860	chr8	123777447	123777757	-28394	19341	Rab4a
992	MACS2_peak_8861	chr8	123786285	123786555	-19576	19341	Rab4a
993	MACS2_peak_8865	chr8	124621216	124621751	41886	69551	2310022B05Rik
994	MACS2_peak_8867	chr8	125067206	125067734	13275	244667	Disc1
995	MACS2_peak_8875	chr8	126073245	126073563	-65978	210027	Slc35f3
996	MACS2_peak_8903	chr9	6986169	6986550	190871	110350	Dync2h1	down
997	MACS2_peak_8910	chr9	10269332	10269756	375113	102466147	Mir6237
998	MACS2_peak_8917	chr9	13681509	13682014	61772	270118	Maml2
999	MACS2_peak_8919	chr9	13827381	13827756	-159	72826	Fam76b	up
1000	MACS2_peak_8936	chr9	15774732	15775283	65238	234967	Slc36a4
1001	MACS2_peak_8938	chr9	16014033	16014632	-139776	244701	Mtnr1b
1002	MACS2_peak_8950	chr9	20794189	20794642	20652	53867	Col5a3	up
1003	MACS2_peak_8977	chr9	25175048	25175639	-23562	80517	Herpud2
1004	MACS2_peak_8978	chr9	25252290	25252598	5	235072	2018-09-07
1005	MACS2_peak_8984	chr9	27203047	27203421	-47813	83964	Jam3
1006	MACS2_peak_8994	chr9	29806883	29807314	156031	235106	Ntm	down
1007	MACS2_peak_9005	chr9	32016375	32016655	-99622	330914	Arhgap32	down
1008	MACS2_peak_9008	chr9	32764466	32764898	128461	23871	Ets1
1009	MACS2_peak_9025	chr9	35108951	35109380	-7563	78934	4930581F22Rik
1010	MACS2_peak_9028	chr9	35331149	35331614	50276	71133	4933422A05Rik
1011	MACS2_peak_9030	chr9	35402551	35403125	-18286	57810	Cdon
1012	MACS2_peak_9036	chr9	37358718	37359450	-8522	72927	Hepacam	down
1013	MACS2_peak_9037	chr9	37359609	37359990	-7807	72927	Hepacam
1014	MACS2_peak_9044	chr9	40817637	40818001	16545	15481	Hspa8
1015	MACS2_peak_9051	chr9	41446769	41447434	70575	73144	3110039I08Rik
1016	MACS2_peak_9057	chr9	41600868	41601268	19142	387236	Mir125b-1
1017	MACS2_peak_9063	chr9	41735994	41736346	154244	387236	Mir125b-1
1018	MACS2_peak_9077	chr9	43270919	43271307	11233	235302	D630033O11Rik
1019	MACS2_peak_9105	chr9	46889913	46890346	-23474	73040	2900052N01Rik
1020	MACS2_peak_9109	chr9	46913188	46913801	-109	73040	2900052N01Rik
1021	MACS2_peak_9123	chr9	48675305	48675588	-70323	18113	Nnmt
1022	MACS2_peak_9132	chr9	49658535	49659009	140484	100036537	Gm11149
1023	MACS2_peak_9145	chr9	50554491	50555173	306	170752	Bco2
1024	MACS2_peak_9155	chr9	54661742	54662194	-83	94180	Acsbg1	down
1025	MACS2_peak_9156	chr9	54863521	54863819	-85	64602	Ireb2
1026	MACS2_peak_9186	chr9	60224175	60224667	-263761	23958	Nr2e3
1027	MACS2_peak_9189	chr9	60311611	60312172	199144	207596	Thsd4
1028	MACS2_peak_9197	chr9	61371468	61372382	-442	21887	Tle3	down
1029	MACS2_peak_9204	chr9	61872157	61872764	42050	56040	Rplp1	up
1030	MACS2_peak_9209	chr9	62526420	62526770	10450	235431	Coro2b
1031	MACS2_peak_9214	chr9	63959171	63959410	62769	17130	Smad6
1032	MACS2_peak_9217	chr9	64281474	64281721	-10	66131	Tipin
1033	MACS2_peak_9229	chr9	65676341	65676584	-86	18247	Oaz2
1034	MACS2_peak_9235	chr9	66350292	66350571	-19	235439	Herc1	down
1035	MACS2_peak_9238	chr9	66888311	66888620	31240	235442	Rab8b
1036	MACS2_peak_9243	chr9	68239366	68239941	-213939	434412	Gm20745
1037	MACS2_peak_9246	chr9	68679876	68680358	26330	19883	Rora	down
1038	MACS2_peak_9259	chr9	69327004	69327363	-70815	93697	Ice2
1039	MACS2_peak_9292	chr9	75679876	75680217	4010	20255	Scg3
1040	MACS2_peak_9294	chr9	75684821	75685151	-930	20255	Scg3
1041	MACS2_peak_9318	chr9	83686401	83686781	-4885	100039222	Gm2109
1042	MACS2_peak_9332	chr9	92930509	92930852	75053	78349	1700034K08Rik
1043	MACS2_peak_9341	chr9	94968826	94969643	217405	102465763	Mir7656
1044	MACS2_peak_9343	chr9	95089001	95089455	318042	54371	Chst2	down
1045	MACS2_peak_9360	chr9	99575635	99575905	-29	83703	Dbr1
1046	MACS2_peak_9363	chr9	99744319	99744991	-27387	56492	Cldn18
1047	MACS2_peak_9386	chr9	102724013	102724383	7396	56332	Amotl2
1048	MACS2_peak_9396	chr9	106384442	106384772	15974	235584	Dusp7
1049	MACS2_peak_9404	chr9	107630590	107630887	4604	14678	Gnai2
1050	MACS2_peak_9431	chr9	110287229	110287907	6281	102465959	Mir6236
1051	MACS2_peak_9433	chr9	110656320	110656587	-50	72654	Ccdc12	up
1052	MACS2_peak_9446	chr9	115604323	115604831	222757	100316675	Mir467h
1053	MACS2_peak_9449	chr9	117357029	117357486	272656	207181	Rbms3	down
1054	MACS2_peak_9465	chr9	121366496	121366786	69106	67095	Trak1
1055	MACS2_peak_9473	chr9	122085788	122086144	-31300	20623	Snrk	down
1056	MACS2_peak_9535	chrX	81072442	81073054	2104	192216	Tmem47	down
1057	MACS2_peak_9542	chrX	94542026	94542267	-72	94275	Maged1
1058	MACS2_peak_9548	chrX	99455588	99455837	-11915	100038584	Gm14812
1059	MACS2_peak_9592	chrX	166307771	166308217	69051	14758	Gpm6b	down
