# Supplementary material for: SOX2 is essential for astrocyte maturation and its deletion leads to hyperactive behavior in mice
Source: Cell Rep. Author manuscript; Available in PMC 2023 Jan 25. (PMC9875714; doi:10.1016/j.celrep.2022.111842)
Supplement: 6 [file NIHMS1860001-supplement-6.xlsx]

## Sheet: 1059 Sox2 sites at each peak
Name (MACS2 peak_start, end)	Strand	Start	p-value	5'-flanking sequence	Binding sequence	3'-flanking sequence
mm10_chr9_46913348_46913448_+	+	60	1.42e-06	TTCTCAAGGA	GGAACAAAGGG	GCCTGGGAAC
mm10_chr9_37359169_37359269_+	-	38	1.42e-06	GCTCTCCAGA	GGAACAAAGGG	AAGAAATTAA
mm10_chr6_90471319_90471419_+	-	51	1.42e-06	TCCACTGCAG	GGAACAAAGGA	GGCCTATGTC
mm10_chr6_66399357_66399457_+	-	40	1.42e-06	GAAAATGGGC	AGAACAAAGGA	GCTAATGTGA
mm10_chr6_48601870_48601970_+	+	37	1.42e-06	TTGGCTCCGG	AGAACAAAGGG	GCCGCCCCGC
mm10_chr6_4677330_4677430_+	+	57	1.42e-06	TTCCAAAAGA	GGAACAAAGGC	ATTACTGGTT
mm10_chr4_148354133_148354233_+	+	38	1.42e-06	TGGGAAGCTG	GGAACAAAGGC	TCGTCACTGT
mm10_chr4_62619380_62619480_+	+	47	1.42e-06	GAATGCAGCC	AGAACAAAGGC	GCCCTCTCCC
mm10_chr3_52179772_52179872_+	-	27	1.42e-06	TGGGCTTCAG	GGAACAAAGGA	GCTAGAAACC
mm10_chr2_102620835_102620935_+	-	82	1.42e-06	GGCCAGA	GGAACAAAGGC	AACATGGAAA
mm10_chr2_50971376_50971476_+	-	42	1.42e-06	CTGAAAGGCC	AGAACAAAGGC	TGCGGCTGGT
mm10_chr19_28758869_28758969_+	-	70	1.42e-06	TAGCCAGCTT	AGAACAAAGGC	AGCCTGAAAA
mm10_chr17_23960470_23960570_+	-	28	1.42e-06	ACTAGCTCCC	AGAACAAAGGC	CCATGCTCTG
mm10_chr17_6861838_6861938_+	-	73	1.42e-06	CAGCGTCATT	AGAACAAAGGG	CACCCTGTTG
mm10_chr16_8523911_8524011_+	+	4	1.42e-06	AGCA	GGAACAAAGGC	ATCCTCCCCT
mm10_chr15_86087875_86087975_+	-	46	1.42e-06	ATGAGAAGAG	GGAACAAAGGC	AGCCCAGCAT
mm10_chr15_85207968_85208068_+	+	59	1.42e-06	GTTGGGAGGG	AGAACAAAGGC	CCTGAGCCCT
mm10_chr14_30923931_30924031_+	-	51	1.42e-06	ATCAGGTAAT	AGAACAAAGGG	CTCAGCCATG
mm10_chr12_84996200_84996300_+	-	55	1.42e-06	CATCGAGCGG	AGAACAAAGGC	CAGATAGAGG
mm10_chr11_88356890_88356990_+	+	27	1.42e-06	TAAGTAGCCT	GGAACAAAGGG	CCCATTTATT
mm10_chr11_85678735_85678835_+	-	67	1.42e-06	GCACCGCACA	GGAACAAAGGA	GGCCCAGTCT
mm10_chr10_39541058_39541158_+	-	67	1.42e-06	CCCAGTCATC	AGAACAAAGGA	AAGACAGGAA
mm10_chr10_18360151_18360251_+	-	36	1.42e-06	ATCTGTCCCC	AGAACAAAGGC	CTGCTTGGGA
mm10_chr1_143080430_143080530_+	+	70	1.42e-06	TGCCAAGTCA	AGAACAAAGGC	AGTGTCATTG
mm10_chr1_86442601_86442701_+	-	51	1.42e-06	AGGGACGGCG	GGAACAAAGGA	GGCCCGGGCC
mm10_chr1_64122241_64122341_+	+	46	1.42e-06	ACAATGGCAG	AGAACAAAGGC	GAGCTGCACG
mm10_chr6_72512803_72512903_+	-	41	2.8e-06	CAGCGGCCGG	GAAACAAAGGG	CAGCTCAGGG
mm10_chr4_81764406_81764506_+	-	51	2.8e-06	TGTGCTAATT	AAAACAAAGGC	TGCTTGTGTA
mm10_chr4_57558567_57558667_+	-	37	2.8e-06	GGTTCAAGCC	AAAACAAAGGC	AGCATTAATA
mm10_chr2_180117928_180118028_+	-	48	2.8e-06	CCAGGCTTCC	GAAACAAAGGC	GTTGCCATGG
mm10_chr2_10737457_10737557_+	+	2	2.8e-06	AA	GAAACAAAGGC	AAATTTGTGA
mm10_chr17_9725880_9725980_+	+	23	2.8e-06	TCTCTGAGCA	GAAACAAAGGC	AGCCTTAGGC
mm10_chr14_57716760_57716860_+	+	47	2.8e-06	CCATTTATAT	GAAACAAAGGC	CAGTACTGGA
mm10_chr12_26488505_26488605_+	+	71	2.8e-06	CTCTAATGGG	GAAACAAAGGA	CAGACTGAAG
mm10_chr9_110287526_110287626_+	+	14	4.97e-06	ACCAGAGTGT	GGGACAAAGGA	CTAGCTTGGC
mm10_chr9_106384568_106384668_+	+	79	4.97e-06	TTGGCGCCGC	AGGACAAAGGG	GCCATTTCAT
mm10_chr7_79572367_79572467_+	-	23	4.97e-06	GATAAAGGGG	CGAACAAAGGG	GCCTTCGGAA
mm10_chr7_4111972_4112072_+	-	71	4.97e-06	AGATCCTCAC	AGGACAAAGGA	GGGGAGCAGA
mm10_chr6_114094412_114094512_+	-	39	4.97e-06	GGGGAGCCTC	AGGACAAAGGC	AGAAAAATGG
mm10_chr4_154394216_154394316_+	-	82	4.97e-06	GGACACT	GGGACAAAGGG	CAGTCTTCAT
mm10_chr4_33924520_33924620_+	+	56	4.97e-06	CTGCCAGGGC	AGGACAAAGGC	TCATTAACAC
mm10_chr3_98178523_98178623_+	+	85	4.97e-06	GAGACTGGCA	AGGACAAAGGG	CACC
mm10_chr2_137432759_137432859_+	-	26	4.97e-06	AGTCTCAGTT	GGGACAAAGGC	ACCTCTCTCT
mm10_chr18_12741173_12741273_+	-	49	4.97e-06	GGAGCCGGAG	AGGACAAAGGC	CGGGATGGAA
mm10_chr17_84096699_84096799_+	+	73	4.97e-06	CACAGGGTCG	GGGACAAAGGC	GCTCATTCAC
mm10_chr17_10335231_10335331_+	-	41	4.97e-06	ATCAGAAGTG	GGGACAAAGGA	TGAAAGGTGC
mm10_chr15_78369901_78370001_+	-	7	4.97e-06	CCAGCTGGGA	GGGACAAAGGA	AGGAATG
mm10_chr15_25893409_25893509_+	+	37	4.97e-06	TGAGTCTTTT	AGGACAAAGGC	CCAATTGAGC
mm10_chr14_76255209_76255309_+	+	25	4.97e-06	GGCCTCTGTC	AGGACAAAGGG	GGCTCTCAGA
mm10_chr14_54936055_54936155_+	-	55	4.97e-06	CCAGAACCAG	AGGACAAAGGA	GGATTGTTGG
mm10_chr13_37483241_37483341_+	+	48	4.97e-06	CTGCAACTCT	AGGACAAAGGA	GCGCCTGGGA
mm10_chr12_86163544_86163644_+	+	45	4.97e-06	TGAAACCCAA	AGGACAAAGGC	TGCACTCTAG
mm10_chr11_117341345_117341445_+	-	65	4.97e-06	CAAGGACAAG	GGGACAAAGGG	GGGGGGGGGC
mm10_chr11_43548301_43548401_+	-	41	4.97e-06	CTGGATTTCA	GGGACAAAGGA	GCAGCCTGCC
mm10_chr1_152414747_152414847_+	-	79	4.97e-06	TCAAGACCAC	AGGACAAAGGC	AGTACTGTTT
mm10_chr9_61371637_61371737_+	+	45	7.13e-06	GAAGGGCGAA	TGAACAAAGGA	GAAAAGCGGG
mm10_chr8_123786377_123786477_+	+	19	7.13e-06	CCGTTAACAA	AGCACAAAGGG	TTGAGGAGAA
mm10_chr8_45844562_45844662_+	-	41	7.13e-06	AGCAGCCTGG	AGCACAAAGGC	CCACAATGAG
mm10_chr6_136470524_136470624_+	+	42	7.13e-06	GCAGACTGGA	GGCACAAAGGA	CTTCATTCTA
mm10_chr6_120773309_120773409_+	-	38	7.13e-06	GAGCCTTGTA	AGCACAAAGGA	GACAGAAACA
mm10_chr5_20303253_20303353_+	-	47	7.13e-06	ATCTAACCCC	TGAACAAAGGC	CCTTCAGAGG
mm10_chr4_104399485_104399585_+	+	20	7.13e-06	GTTGCAGACA	GGCACAAAGGC	TGTTTTTGTG
mm10_chr17_84057492_84057592_+	-	55	7.13e-06	AATGGTATCC	AGCACAAAGGC	AGGGCATAAT
mm10_chr16_49176219_49176319_+	+	75	7.13e-06	GAGGCTGTGG	AGCACAAAGGC	CCTTCCTTTA
mm10_chr12_111693918_111694018_+	-	6	7.13e-06	GGGCCCCACA	AGCACAAAGGC	TGTGGG
mm10_chr12_50560717_50560817_+	-	54	7.13e-06	CTGGCAACCA	TGAACAAAGGG	CTTAGCAGGC
mm10_chr12_44338186_44338286_+	+	62	7.13e-06	AGGACAAAAG	TGAACAAAGGA	GGCCTGTTTT
mm10_chr11_113785864_113785964_+	+	67	7.13e-06	GGAGCGGGCA	AGCACAAAGGG	GGCTTTCAGG
mm10_chr11_107189248_107189348_+	-	46	7.13e-06	CGCGAGAGGA	AGCACAAAGGC	TGCCGGGAAG
mm10_chr11_102579865_102579965_+	+	52	7.13e-06	GAAAGGACTG	AGCACAAAGGA	AAGGGCTGGC
mm10_chr11_64051264_64051364_+	+	59	7.13e-06	ACTTTGTGGA	GGCACAAAGGG	TTCCACTTCA
mm10_chr11_32384009_32384109_+	+	31	7.13e-06	GTTTCATGTT	AGCACAAAGGC	GGGGGAGAGG
mm10_chr10_62194621_62194721_+	+	88	7.13e-06	GCAGAGACTG	GGCACAAAGGG	G
mm10_chr9_92930599_92930699_+	-	32	1.2e-05	CTTTCAAGGC	AGAACAAAAGG	CAAAGGAAGG
mm10_chr8_117278979_117279079_+	+	18	1.2e-05	CCCGAGAACC	GGAACAAAAGG	GCCCCTCTTG
mm10_chr8_11555651_11555751_+	-	21	1.2e-05	GAATGGCCTG	GAGACAAAGGG	GCCCCCGAGG
mm10_chr7_112535498_112535598_+	-	2	1.2e-05	TGAGCTGGGA	AAGACAAAGGG	CC
mm10_chr7_49164003_49164103_+	-	64	1.2e-05	GCTTGACAGC	CAAACAAAGGA	GTCTGGCTCG
mm10_chr6_128349805_128349905_+	+	49	1.2e-05	CTCTAACAGG	GGAACAAAAGA	AACCATCTGG
mm10_chr6_73260258_73260358_+	+	76	1.2e-05	TTTACTGAGT	GGAAGAAAGGG	CTTGGCTGGG
mm10_chr6_52825041_52825141_+	-	51	1.2e-05	GTGTATGCTG	GGAAGAAAGGC	TTTGCTAAAT
mm10_chr5_127381323_127381423_+	-	13	1.2e-05	TCAAATAATA	CAAACAAAGGC	TGCCTCTTTC
mm10_chr4_125144752_125144852_+	-	31	1.2e-05	CGGTCCCCTC	AGAACAAAAGG	CCCTCCAAGT
mm10_chr4_82533469_82533569_+	-	66	1.2e-05	CTAACTGCTT	GGAACAAAAGA	GACAAAGAGG
mm10_chr3_121716215_121716315_+	-	82	1.2e-05	TTAGTTG	AGAAGAAAGGG	CTCTTTCTTT
mm10_chr3_119362167_119362267_+	+	59	1.2e-05	GCTGTCATGC	AGAACAAAAGA	CAAGCAAAAG
mm10_chr3_88205617_88205717_+	+	37	1.2e-05	AGGGATTGTG	GGAACAAAAGG	ACAGGTTTGG
mm10_chr2_173257793_173257893_+	-	69	1.2e-05	GCTGCCAGTG	AAGACAAAGGC	CCAGAGGCAG
mm10_chr2_157303174_157303274_+	-	58	1.2e-05	AAACATGAAG	GGAACAAAAGC	CTCAAGTGCG
mm10_chr17_26688763_26688863_+	+	71	1.2e-05	AGTCCTGTGG	GGAAGAAAGGG	AAGAGATTTC
mm10_chr17_25561837_25561937_+	+	57	1.2e-05	CGGATAAAGA	AAGACAAAGGC	TTTGCCAGCA
mm10_chr16_26838837_26838937_+	+	9	1.2e-05	ACAGAGCTA	GGAACAAAAGC	TCTGGTTGGC
mm10_chr15_87566732_87566832_+	-	50	1.2e-05	TTAGTGAGAA	GAGACAAAGGG	GCTTTTCATG
mm10_chr15_84639662_84639762_+	-	62	1.2e-05	CTGGGCAAAG	GGAAGAAAGGA	ATTGTTAACG
mm10_chr15_82376903_82377003_+	-	2	1.2e-05	TCCTCGCCCA	CAAACAAAGGC	GT
mm10_chr15_28051317_28051417_+	-	32	1.2e-05	CCATTGTTCA	GAGACAAAGGG	CCCAAATTGA
mm10_chr14_48012733_48012833_+	+	40	1.2e-05	CTAGGTTAAG	AGAACAAAAGG	GACCTGTTTT
mm10_chr13_101092588_101092688_+	-	58	1.2e-05	AGAACAGCGA	GGAAGAAAGGG	CTTGTCCAGG
mm10_chr13_99444610_99444710_+	-	38	1.2e-05	CGTTCTCACC	AGAAGAAAGGA	CGTTAGGGAG
mm10_chr12_90608066_90608166_+	-	30	1.2e-05	CTGGGGCAGT	CAAACAAAGGC	AGGATTTCAT
mm10_chr11_120316248_120316348_+	-	47	1.2e-05	GAGATTAGAA	GGAACAAAAGC	CTGGGGCTCC
mm10_chr11_108150623_108150723_+	-	11	1.2e-05	CTGGGCTCCA	GAGACAAAGGG	TAACATTCAC
mm10_chr11_88585258_88585358_+	+	85	1.2e-05	AATGGACACC	AAGACAAAGGG	TGCA
mm10_chr11_76562366_76562466_+	-	18	1.2e-05	GTGAGCAGAG	AGAAGAAAGGC	TGAGCAGGGA
mm10_chr11_71758657_71758757_+	-	58	1.2e-05	GGCTTGTCCC	AGAAGAAAGGA	CCCTGGAAGC
mm10_chr11_4849619_4849719_+	-	65	1.2e-05	GTATACTTTA	GGAACAAAAGC	GCTCGGAGTG
mm10_chr11_4099674_4099774_+	+	45	1.2e-05	AGCTAAACAC	AGAACAAAAGC	AGCAGGGCCT
mm10_chr10_59538286_59538386_+	-	49	1.2e-05	AGGGATCCCT	GAGACAAAGGA	GGTTTTTATA
mm10_chr1_153037811_153037911_+	+	62	1.2e-05	CCAGCTGGCT	AAGACAAAGGC	TGGCTCAGTC
mm10_chr1_119329088_119329188_+	-	33	1.2e-05	GCTGCCAAGG	CAAACAAAGGC	TCATTGCTAC
mm10_chr1_20908750_20908850_+	-	38	1.2e-05	TTCCCTTTAG	CAAACAAAGGA	AACTGAACCC
mm10_chr9_65676407_65676507_+	-	61	1.63e-05	ACTGGGGCCC	ACAACAAAGGG	CGAAGCACCG
mm10_chr9_60311766_60311866_+	+	34	1.63e-05	TGGCCAAGGA	AACACAAAGGC	TCAGCCTAAT
mm10_chr8_54780562_54780662_+	-	18	1.63e-05	GAAATCACTT	ACAACAAAGGA	CAAGGGAGCA
mm10_chr6_90535243_90535343_+	-	40	1.63e-05	CACCGATGGG	GACACAAAGGC	CCGGAAACAT
mm10_chr4_152642189_152642289_+	+	55	1.63e-05	GAATTGCTGA	GACACAAAGGC	AGCTTCGGAC
mm10_chr4_148166530_148166630_+	+	48	1.63e-05	GGCAGGCCAG	CGGACAAAGGC	TTGGATTGTG
mm10_chr4_126468644_126468744_+	+	52	1.63e-05	GCGCTCGACG	GCAACAAAGGC	CAATGGAGAG
mm10_chr4_105175416_105175516_+	+	62	1.63e-05	AAAGCGAGCC	TAAACAAAGGG	CCCTTTGAGG
mm10_chr3_98319306_98319406_+	+	34	1.63e-05	AGGCATGTGG	ACAACAAAGGA	GCCTTTTTTT
mm10_chr2_84635678_84635778_+	+	0	1.63e-05		GACACAAAGGC	TGCTCTCTTC
mm10_chr16_77400696_77400796_+	+	53	1.63e-05	CCAGTGTGCA	GACACAAAGGA	AGAAATGAAA
mm10_chr16_29504751_29504851_+	+	56	1.63e-05	AACAACAACA	ACAACAAAGGA	CCTCAGGGTT
mm10_chr14_12338115_12338215_+	-	16	1.63e-05	GCATTTACAG	GCAACAAAGGA	TTGTCTGGGA
mm10_chr13_43531258_43531358_+	-	35	1.63e-05	GGCGGCCAGG	GCAACAAAGGA	GAGTCCAACA
mm10_chr12_113140120_113140220_+	+	48	1.63e-05	TAGAAACGAG	GCAACAAAGGG	AGGCGGCGCC
mm10_chr11_90441011_90441111_+	-	81	1.63e-05	AAGCCAGG	ACAACAAAGGA	GCCCTCATTC
mm10_chr10_70686642_70686742_+	+	37	1.63e-05	CCCTTGCTGA	AACACAAAGGC	CCTTTGCCTC
mm10_chr1_172349978_172350078_+	-	57	1.63e-05	GGAGCTCTCT	GACACAAAGGG	GCTTTGACAA
mm10_chr1_106199766_106199866_+	-	48	1.63e-05	GGATTCAGGC	AACACAAAGGG	CCCTGGCTTG
mm10_chr1_86487515_86487615_+	-	67	1.63e-05	GGCGCGCGGG	GACACAAAGGG	CTTTAGGGAA
mm10_chr9_117357191_117357291_+	+	36	1.92e-05	GCAAAGAGGC	TGGACAAAGGG	TTTCTGAATA
mm10_chr9_10269423_10269523_+	+	47	1.92e-05	GTAATAGTTT	AGAACAATGGC	AGCCAGTGCT
mm10_chr7_80860878_80860978_+	-	53	1.92e-05	AGGGGCACAG	AGAACAATGGA	CGGGAGAGGC
mm10_chr7_44671091_44671191_+	-	73	1.92e-05	CCTACGGGTG	CGCACAAAGGC	ATCCATTCAT
mm10_chr5_146413182_146413282_+	+	51	1.92e-05	TCTCTGCTGC	TGGACAAAGGA	GTCAATCAGG
mm10_chr4_139024513_139024613_+	+	43	1.92e-05	TCAATTACTG	TGGACAAAGGG	GAGAACAGCT
mm10_chr4_105997533_105997633_+	+	51	1.92e-05	TGAGGCTGTG	GGAACAATGGG	GTTCCTGAAG
mm10_chr4_25768844_25768944_+	+	89	1.92e-05	TCCAGCTTTC	GGAACAATGGA
mm10_chr19_55185809_55185909_+	+	44	1.92e-05	TGCCCTACAT	AGAACAATGGA	TCCACCACAC
mm10_chr16_39402478_39402578_+	+	48	1.92e-05	AAATGAAGCC	TGGACAAAGGA	CCCTTGTCAC
mm10_chr13_73034668_73034768_+	-	26	1.92e-05	AAACACTCGG	GGAACAATGGG	GATGGGGGTG
mm10_chr12_105526908_105527008_+	-	24	1.92e-05	TCACAAGCCT	AGAACAATGGG	GAATGATTTA
mm10_chr12_90274814_90274914_+	-	27	1.92e-05	AGCAACAGAG	AGAACAATGGG	ACGCAGAGGG
mm10_chr10_42591799_42591899_+	+	73	1.92e-05	CGGCGCGGGC	CGCACAAAGGG	CGGATTAATT
mm10_chr9_102724126_102724226_+	-	46	2.4e-05	GTTGTGTGGG	TGCACAAAGGG	CTCTCTGTGG
mm10_chr8_72646554_72646654_+	-	12	2.4e-05	CAAGTGGGAT	AAAAGAAAGGA	ACTGGCTGTG
mm10_chr8_54792132_54792232_+	-	0	2.4e-05	CAACTTGAGG	AAAACAAAAGG
mm10_chr7_130965995_130966095_+	-	53	2.4e-05	GCTCAGCAGA	GAAACAAAAGA	GAGGCTTTTG
mm10_chr5_108697443_108697543_+	-	72	2.4e-05	CCATTGATCC	TGCACAAAGGA	TAAAGGAGCC
mm10_chr4_123389765_123389865_+	+	6	2.4e-05	AACAAC	AAAACAAAAGA	CACAAGAATG
mm10_chr4_41648251_41648351_+	+	65	2.4e-05	CTTTGTGTGG	AGAACAAAGAG	TCCCAAGGCC
mm10_chr2_92424785_92424885_+	+	9	2.4e-05	AATAGCTAC	AGAACAAAGAA	AGGGCCTGGA
mm10_chr19_55123150_55123250_+	-	28	2.4e-05	TGTTGAGAAA	GGAACAAAGAA	GCTGTGCAGA
mm10_chr19_10342267_10342367_+	+	50	2.4e-05	GAAAGGCATA	AGAACAAAGAG	CGAGTGATTC
mm10_chr18_21272919_21273019_+	+	40	2.4e-05	CTTGTGTCCA	GAAACAAAAGC	GGCCTGCTCT
mm10_chr18_5160089_5160189_+	+	70	2.4e-05	CTTGTTCCCG	TGCACAAAGGA	TGGACTCAGG
mm10_chr15_84665003_84665103_+	-	19	2.4e-05	CTATCCATTA	GAAACAAAAGC	CATTTGCCAA
mm10_chr14_8062762_8062862_+	-	26	2.4e-05	AGGGGCAGAG	GGAACAAAGAA	GAGGGAGAAA
mm10_chr13_103043237_103043337_+	-	24	2.4e-05	CAGTAGAGAA	AGAACAAAGAC	AAGCCTTGGC
mm10_chr13_98926292_98926392_+	+	46	2.4e-05	AAATGGCTGC	GGAACAAAGAG	AATCCGGGCT
mm10_chr12_84009288_84009388_+	-	37	2.4e-05	ATGTTTGCTA	AGAACAAAGAA	CCTGCTGGAG
mm10_chr12_24965562_24965662_+	+	81	2.4e-05	CCCAGCTGGA	GAAAGAAAGGA	AAGCTAGG
mm10_chr11_70573871_70573971_+	+	31	2.4e-05	TCTTCAGTTC	AGAACAAAGAA	TGCTTTGATA
mm10_chr10_96480732_96480832_+	-	53	2.4e-05	TCTGAAGGCC	AGAACAAAGAG	GAGCATAGTT
mm10_chr10_80929939_80930039_+	-	36	2.4e-05	CATTGGTAGA	TGCACAAAGGG	CCGAGTATCC
mm10_chr1_159570418_159570518_+	+	35	2.4e-05	TGAGCTTCAA	GAAAGAAAGGG	AAGCGGGGAT
mm10_chr8_90955278_90955378_+	-	1	2.9e-05	TTTTTGGCGT	CAGACAAAGGC	T
mm10_chr8_18917003_18917103_+	-	53	2.9e-05	AAGTGAAGAG	AGGAGAAAGGA	GATTTATTCA
mm10_chr6_81987160_81987260_+	-	46	2.9e-05	CTTGCCCGCA	GGGACAAAAGC	CGCTTTGTGA
mm10_chr5_123993511_123993611_+	-	71	2.9e-05	GAAAGAGGGA	CAGACAAAGGA	CAAACACGAG
mm10_chr5_115436598_115436698_+	-	48	2.9e-05	GATTTAGGCC	CGAACAAAAGA	CGCGGCCGCT
mm10_chr5_111555153_111555253_+	-	19	2.9e-05	CTTTCAGGGC	CAGACAAAGGC	GAGTTTAAAA
mm10_chr5_74944200_74944300_+	-	31	2.9e-05	AGCCAAGAGC	GGGACAAAAGC	CACAGCAAAC
mm10_chr3_127695256_127695356_+	+	55	2.9e-05	GATTTGTTAG	CAGACAAAGGC	TCCAATTAGT
mm10_chr3_115856831_115856931_+	-	73	2.9e-05	CCCTATTTTG	AGGAGAAAGGG	TTTAGTGAAC
mm10_chr19_14566648_14566748_+	-	44	2.9e-05	TTGGTCCTGT	GGGACAAAAGA	GGTGAAATTA
mm10_chr18_54828390_54828490_+	+	47	2.9e-05	CCCAAAGAAG	GGGAGAAAGGG	CTTTGTTTAG
mm10_chr18_5618130_5618230_+	-	19	2.9e-05	GAATATAATG	AGGAGAAAGGA	ACTGGCGAAG
mm10_chr16_64069270_64069370_+	-	68	2.9e-05	TGCTAAGACT	CAGACAAAGGG	CCCATGCTGA
mm10_chr14_103764192_103764292_+	-	42	2.9e-05	TTTAAGTCCC	GGGACAAAAGG	TTGTTGAAAT
mm10_chr13_34248969_34249069_+	+	8	2.9e-05	AATGCCTG	CAGACAAAGGC	CTCATAAAAG
mm10_chr11_96789116_96789216_+	-	53	2.9e-05	TCCCCTCAGC	CGAACAAAAGA	GCCTCTCACT
mm10_chr11_67589108_67589208_+	-	76	2.9e-05	AGATGCTCTG	GGGACAAAAGG	GGACTTCTTC
mm10_chr10_84852624_84852724_+	+	48	2.9e-05	TCTCTGACTG	CAGACAAAGGC	CAGCTCCCAG
mm10_chr1_119033997_119034097_+	-	78	2.9e-05	TGTTGTCATG	GGGAGAAAGGG	GAAAGAGGAA
mm10_chr1_78593915_78594015_+	-	22	2.9e-05	GACACTAATG	AGGAGAAAGGC	CCCAGCCTGA
mm10_chr9_29806964_29807064_+	-	47	3.97e-05	GCTGGGACGG	TGAACAAAAGC	CCTATATTCA
mm10_chr8_94119076_94119176_+	-	44	3.97e-05	GAATGGATGT	AGCACAAAAGG	GCGTTTTAGG
mm10_chr8_47288386_47288486_+	+	76	3.97e-05	TGTGCGCCAC	AGCACAAAAGA	CCCAAACAAA
mm10_chr7_118976833_118976933_+	-	51	3.97e-05	TAGAGAACTG	AGAACAAAGCC	CCTTTGTGAC
mm10_chr7_115382996_115383096_+	-	20	3.97e-05	GGTTTAGAGC	AGAACAAAGCA	ATTGTGTTTA
mm10_chr7_19699188_19699288_+	+	45	3.97e-05	CCCTCCCCCG	CCAACAAAGGG	AGCGGACACC
mm10_chr6_143941512_143941612_+	-	13	3.97e-05	CCCAGCCAGG	CACACAAAGGC	AGGCTTTGGG
mm10_chr6_141495683_141495783_+	-	84	3.97e-05	AAAGG	AGAACAAAGCG	CCTTTCGTGG
mm10_chr6_137438242_137438342_+	+	86	3.97e-05	TGACTCTGTC	CACACAAAGGC	GAA
mm10_chr6_91401655_91401755_+	-	32	3.97e-05	TAGAACACAG	CCAACAAAGGG	CTTTTTGTCT
mm10_chr6_88262314_88262414_+	+	41	3.97e-05	GCGCCAGCCC	CACACAAAGGC	ACAATGGGCT
mm10_chr6_54554518_54554618_+	-	40	3.97e-05	CCTGAGCTAG	AGAACAAAGCC	CTTTTCTCCC
mm10_chr6_33716437_33716537_+	-	58	3.97e-05	TCCCTTTTGC	CACACAAAGGA	ATTGGGCTTG
mm10_chr5_135460743_135460843_+	+	52	3.97e-05	ATTAAGGGGC	CACACAAAGGA	AAGGCTTCTT
mm10_chr5_115848629_115848729_+	-	9	3.97e-05	TCACTAGAGA	AGCACAAAAGA	ACAGATTCT
mm10_chr4_104719603_104719703_+	+	18	3.97e-05	AGTAATCCTC	AGAACAAAGCC	ATTCGTCCCG
mm10_chr4_59879590_59879690_+	+	88	3.97e-05	ACCAACAATA	GGCACAAAAGA	G
mm10_chr3_89226038_89226138_+	-	18	3.97e-05	TATGGCAATG	AGCACAAAAGG	CTGGGGGTGA
mm10_chr3_65456024_65456124_+	-	52	3.97e-05	CTTTCTCCCG	GGAACAAAGCA	CGTCCTCCTG
mm10_chr2_160767536_160767636_+	+	42	3.97e-05	ATAAGCACTC	AGAACAAAGCA	GGCGCTCAGT
mm10_chr2_142700803_142700903_+	+	38	3.97e-05	GCTTTCAGAG	AGAACAAAGCG	CAGCACCCTG
mm10_chr2_64043195_64043295_+	+	21	3.97e-05	ATGACTGCAG	TGAACAAAAGG	GCTTGAAACC
mm10_chr18_68976634_68976734_+	-	22	3.97e-05	TTCATTGCCT	GAAACAATGGG	GCCAGTGTTG
mm10_chr18_67612349_67612449_+	+	56	3.97e-05	ACAATGCAGA	GAAACAATGGC	CCACTTATAT
mm10_chr18_52910117_52910217_+	+	48	3.97e-05	TACAAGGAAA	GGAACAAAGCC	GAGCCTTTCA
mm10_chr17_28005549_28005649_+	-	9	3.97e-05	CAGCCATCAA	TGAAGAAAGGG	AGGCAGATG
mm10_chr16_21339980_21340080_+	-	37	3.97e-05	TAACAAGCAG	CCAACAAAGGG	ACTCCCTGAG
mm10_chr15_82178077_82178177_+	+	50	3.97e-05	AAATGGTCCC	TGAACAAAAGA	GCCCTTGGCA
mm10_chr14_45540156_45540256_+	-	66	3.97e-05	TGCTTTGGGA	CCAACAAAGGG	TGTGTGTGTT
mm10_chr13_34096250_34096350_+	-	39	3.97e-05	CATTCACACC	CCAACAAAGGA	CTGTGGCATC
mm10_chr13_15543986_15544086_+	-	84	3.97e-05	CACCC	CACACAAAGGC	TGGAGCCCAG
mm10_chr12_53981742_53981842_+	-	72	3.97e-05	GGGAATTTTC	AGAACAAAGCC	CAGTACTTGG
mm10_chr11_81767833_81767933_+	-	63	3.97e-05	TGGAACAGCT	TGAAGAAAGGG	GCAGCTTTGT
mm10_chr11_78189507_78189607_+	+	27	3.97e-05	GCTTGGCTAT	GGCACAAAAGC	TCCATTCTCA
mm10_chr1_190725029_190725129_+	-	84	3.97e-05	CCACT	AGAACAAAGCG	GGGTGCCCCA
mm10_chr1_170459971_170460071_+	+	54	3.97e-05	GGCATGCCTC	TAGACAAAGGC	AGCCTTTGAG
mm10_chr9_54863627_54863727_+	-	28	4.6e-05	TCGGACCGGC	GAAACAAAGAA	AGAGCGGGGC
mm10_chr9_48675414_48675514_+	+	7	4.6e-05	GAGATCG	GGGACAATGGG	CCCACAAGGG
mm10_chr9_32016490_32016590_+	+	82	4.6e-05	TGCAGTGGAG	GCCACAAAGGC	GCTTACA
mm10_chr7_48778179_48778279_+	+	40	4.6e-05	CTTTGCTTAG	ACCACAAAGGC	ATAGAGAATC
mm10_chr6_88290512_88290612_+	-	23	4.6e-05	TCAAAACCTG	GGGACAATGGG	GACTCTCCTG
mm10_chr5_149053079_149053179_+	-	30	4.6e-05	GGCTCTGGTC	AGGACAATGGG	AGGGAACGGG
mm10_chr5_115398579_115398679_+	-	57	4.6e-05	TGGCAACGCT	GCCACAAAGGG	AGCCCGGGAG
mm10_chr4_109225233_109225333_+	+	27	4.6e-05	GAGACATTCT	TACACAAAGGG	CCTTTGTACC
mm10_chr3_121427726_121427826_+	+	65	4.6e-05	CGGCCAAAGC	GCCACAAAGGA	GGGCTGCTGT
mm10_chr2_103797836_103797936_+	+	55	4.6e-05	CATCCTAACG	GGGACAATGGG	TGTCAAGCCT
mm10_chr2_24503288_24503388_+	+	49	4.6e-05	TATTGTCCCT	AGGACAATGGC	AGAGCAGCCC
mm10_chr19_40371854_40371954_+	+	75	4.6e-05	ATTCAAGGAA	GAAACAAAGAG	GGAACTCAGG
mm10_chr18_73867546_73867646_+	-	47	4.6e-05	GATTAACAGA	GCCACAAAGGA	AGCTAGCCAG
mm10_chr18_56443412_56443512_+	-	60	4.6e-05	TAGAATTCGC	TACACAAAGGC	ACCAAAGAGT
mm10_chr18_11903132_11903232_+	-	53	4.6e-05	CAGCCTTTCA	ACCACAAAGGC	GCCTGTCAGT
mm10_chr16_91885110_91885210_+	+	42	4.6e-05	ATTCACCCTT	AGGACAATGGA	TTAAAATAGG
mm10_chr15_96548125_96548225_+	+	75	4.6e-05	TTGAACTCTA	AGGACAATGGG	ATTTGAGCTT
mm10_chr15_78832812_78832912_+	-	30	4.6e-05	GGGCCAGACG	GGGACAATGGG	GGGATGCTGA
mm10_chr14_103778046_103778146_+	+	10	4.6e-05	TGAAGAAGCA	GCCACAAAGGC	CCCAGTGTTC
mm10_chr13_71139037_71139137_+	-	68	4.6e-05	CACACGCTTA	GGGACAATGGG	GCTTCTGCGT
mm10_chr13_58838114_58838214_+	-	1	4.6e-05	ACAAAGAAAG	AAAACAAAGAA	G
mm10_chr11_107413423_107413523_+	+	15	4.6e-05	ACCAAATGCC	CGAACAATGGC	CCCTATTTAT
mm10_chr10_37138960_37139060_+	+	63	4.6e-05	GCGCTCCGGG	CGAACAATGGA	GCCGCGCTTT
mm10_chr1_182021180_182021280_+	+	42	4.6e-05	GTTTCAGAGC	TCAACAAAGGC	GGTTTGCTTT
mm10_chr1_104838256_104838356_+	+	70	4.6e-05	ACCAAGAACA	GGGACAATGGG	GCTGCTTCCT
mm10_chr1_86526546_86526646_+	-	50	4.6e-05	GGCTCGATTC	CGAACAATGGG	CAAGTGAGCT
mm10_chrX_81072657_81072757_+	-	84	5.59e-05	GTTAC	CAAAGAAAGGC	ATTTTGTGGG
mm10_chr9_54661835_54661935_+	-	23	5.59e-05	GGAAAAACCA	GGAAGAAAAGG	AAAGTTTTAG
mm10_chr9_20794255_20794355_+	-	84	5.59e-05	TGGCC	AGCACAATGGG	GAAACTCTCC
mm10_chr8_108102266_108102366_+	-	89	5.59e-05		CAAACAAAAGA	GCTACGAATT
mm10_chr8_36142943_36143043_+	+	62	5.59e-05	TTTCATAGCT	AGAAGAAAAGA	CAACCATGGA
mm10_chr7_79497862_79497962_+	+	72	5.59e-05	GAGCGCTGGG	AGAAGAAAAGA	AAGCACTGGG
mm10_chr7_49923438_49923538_+	-	64	5.59e-05	CCAACAACCC	CGAACAAAGAA	CAGCGATAAT
mm10_chr7_4123734_4123834_+	+	64	5.59e-05	TGTAGGGTCC	TGAACAATGGG	GCAAGGGCAG
mm10_chr5_34591542_34591642_+	-	56	5.59e-05	TGCGAAGAAT	AAGACAAAAGA	AAGCTCTGAA
mm10_chr5_25614127_25614227_+	+	41	5.59e-05	CCTAGGCCCC	AGCACAATGGG	CCTTTATGCC
mm10_chr4_152637159_152637259_+	+	47	5.59e-05	TCTTGTTGCT	GGGACAAAGAA	GCCACTTAAT
mm10_chr4_116720727_116720827_+	-	60	5.59e-05	TACGAGGGTG	GGCACAATGGG	CGTACAGAAA
mm10_chr4_104395709_104395809_+	+	54	5.59e-05	CGCCAGCCTT	CAAAGAAAGGA	AAGGCCACAC
mm10_chr4_83984793_83984893_+	+	19	5.59e-05	CTTGAGTGTC	CAAACAAAAGG	GGATTTTTGT
mm10_chr4_34980652_34980752_+	+	9	5.59e-05	TGATGCTCA	GGAAGAAAAGA	TCCTTTCAAA
mm10_chr3_149296056_149296156_+	+	71	5.59e-05	CTGCTGAATA	GAGAGAAAGGA	TGCAGGCCAG
mm10_chr3_89714932_89715032_+	+	38	5.59e-05	TCCAGGGGCT	CAAACAAAAGA	GGGATGCATC
mm10_chr2_109943246_109943346_+	+	45	5.59e-05	TTTGAAAGAC	CAAACAAAAGG	CAAAGGGAAA
mm10_chr2_6875367_6875467_+	+	44	5.59e-05	ATTCATTTCC	CAAACAAAAGG	CAATTCAAGA
mm10_chr17_79920457_79920557_+	-	0	5.59e-05	TGGCCTAATA	AAGAGAAAGGG
mm10_chr17_44030950_44031050_+	-	82	5.59e-05	TTAGTTG	GGGACAAAGAG	CTTGTGTCAA
mm10_chr16_41552001_41552101_+	-	67	5.59e-05	AGAAGGCATC	AGGACAAAGAG	GCACCCAGCA
mm10_chr16_25532946_25533046_+	+	15	5.59e-05	ATGTTAGGAG	AGAAGAAAAGA	GAGCTACTTC
mm10_chr15_57745741_57745841_+	+	71	5.59e-05	GAACCAAAAC	CAAACAAAAGC	CCCGATGTCC
mm10_chr15_38121108_38121208_+	+	1	5.59e-05	A	GAGAGAAAGGC	TCCAACAAAG
mm10_chr14_71242171_71242271_+	-	59	5.59e-05	TTTGCAAAGG	GAGAGAAAGGC	AGAATTCAGA
mm10_chr13_107846653_107846753_+	+	57	5.59e-05	TTAGCAAGTA	AAGAGAAAGGA	ACCTGCCGTA
mm10_chr13_56770407_56770507_+	-	51	5.59e-05	GCTCCTCAGA	GAGAGAAAGGC	AAACAAGCCC
mm10_chr13_37761434_37761534_+	-	21	5.59e-05	TGGGGCTTTG	GGGACAAAGAA	AGGCTGCTAA
mm10_chr12_55484941_55485041_+	+	47	5.59e-05	AGCCCTTGAG	AGCACAATGGC	CCTATCTGAG
mm10_chr12_53033473_53033573_+	+	50	5.59e-05	TAGACACGGG	CAAACAAAAGC	AGCAGTGTGC
mm10_chr12_28635884_28635984_+	+	34	5.59e-05	TCCGGGTGGC	GGAAGAAAAGA	GGTGGGGACA
mm10_chr11_107416675_107416775_+	+	24	5.59e-05	AAAGGATCCA	GGGACAAAGAG	CCCATTCTCC
mm10_chr11_20859113_20859213_+	+	50	5.59e-05	ATTTAGAAGC	AGAAGAAAAGC	TCTTGGGAAA
mm10_chr11_19524203_19524303_+	-	87	5.59e-05	GT	GGGACAAAGAG	GGGAGCAGAG
mm10_chr10_25608704_25608804_+	+	27	5.59e-05	CAGAGCAAGC	AGGACAAAGAA	GGCTGACTGG
mm10_chr1_154156824_154156924_+	-	3	5.59e-05	AAGTGCACCG	AGGACAAAGAG	GGA
mm10_chr1_127773963_127774063_+	+	46	5.59e-05	GGGTCCGAGA	GAGAGAAAGGG	GAGGGAGGCC
mm10_chr1_73265173_73265273_+	-	39	5.59e-05	AGAACTGGCC	AGGACAAAGAG	GTCCTGGGGT
mm10_chr1_20905744_20905844_+	-	3	5.59e-05	GCTCTGCCAA	GAGAGAAAGGC	AAA
mm10_chr9_115604433_115604533_+	+	46	6.97e-05	GTTAATTTAA	GGCACAAAGAG	TTTATTGAAC
mm10_chr9_95089165_95089265_+	+	22	6.97e-05	CAGGTCCGTT	TGAACAAAGAA	ACCAATTAAA
mm10_chr9_15774985_15775085_+	+	31	6.97e-05	TTAAGGAGGA	GGCACAAAGAG	CTCCATTGAG
mm10_chr9_13681790_13681890_+	-	25	6.97e-05	GTCTTTGACC	AGAACAAAGGT	TGACAGTGAT
mm10_chr9_6986318_6986418_+	-	2	6.97e-05	TTCCAGCAAG	AGCACAAAGAG	TG
mm10_chr7_100857391_100857491_+	+	44	6.97e-05	GCACCAGGCA	GCAACAAAAGC	AACATCAATA
mm10_chr7_97446801_97446901_+	+	59	6.97e-05	CTCAGGAGGA	AGAACAAAGGT	CTGGGGGTCG
mm10_chr5_140549909_140550009_+	-	42	6.97e-05	TGAACTCCAC	AGCACAAAGAG	GCACCTTCAC
mm10_chr5_104407997_104408097_+	+	38	6.97e-05	TTCTTGCCCC	AGCACAAAGAA	TGCATTCTGT
mm10_chr5_37895949_37896049_+	+	12	6.97e-05	GGAGCCGGCA	AGATCAAAGGC	TGCCTATTGT
mm10_chr3_105364802_105364902_+	-	60	6.97e-05	GCAATCTAAA	GGCACAAAGAC	AGCAGAGCCT
mm10_chr3_81661704_81661804_+	-	32	6.97e-05	AATAACACAA	AGAACAAAGGT	CTGCCACAAT
mm10_chr2_130827571_130827671_+	+	63	6.97e-05	ATGTGGTGAA	GACACAAAAGA	GTTTCCCTGG
mm10_chr2_33876743_33876843_+	-	74	6.97e-05	TTGTCTCCGA	GGCACAAAGAC	TGCCTTGATC
mm10_chr19_32322557_32322657_+	+	47	6.97e-05	TCCAGGACAG	AAAACAAAGCA	GCGCACAGGC
mm10_chr19_28580031_28580131_+	-	38	6.97e-05	CTTTGTCACG	GCAACAAAAGC	TCTGGGAAAT
mm10_chr19_6084940_6085040_+	+	72	6.97e-05	AAAGCCTGTG	ACAACAAAAGC	GGATGGTCCG
mm10_chr17_80207358_80207458_+	+	31	6.97e-05	CGTTCTGCGC	GGCACAAAGAA	GCTGGGCGGA
mm10_chr15_8781297_8781397_+	+	48	6.97e-05	AGGACATTGC	ACAAGAAAGGA	TTGCCAAGGG
mm10_chr14_51089574_51089674_+	-	45	6.97e-05	AACCAAACAC	TGAACAAAGAG	CCAGCTTATC
mm10_chr13_47707975_47708075_+	+	35	6.97e-05	GAAACTCAGA	GCAACAAAAGG	TGCTCAAGAA
mm10_chr12_117054591_117054691_+	+	60	6.97e-05	TCAGTCCCTG	AGCACAAAGAC	CACACTGGGC
mm10_chr12_80567594_80567694_+	+	20	6.97e-05	TCACCATGGC	AACACAAAAGG	GCTTCTAGTG
mm10_chr12_52413096_52413196_+	-	29	6.97e-05	GCTGGTGGGG	AAAACAAAGCC	AACAATGGGG
mm10_chr11_101732876_101732976_+	+	74	6.97e-05	GACGTCCCTG	TAAACAAAAGA	GACGAGCGCC
mm10_chr11_81135338_81135438_+	+	83	6.97e-05	ATGTACCCAC	AGCACAAAGAA	CAAGGG
mm10_chr11_77965361_77965461_+	-	20	6.97e-05	TTTGTCTGGA	AGCACAAAGAG	GGAACTGGAG
mm10_chr10_67559991_67560091_+	-	52	6.97e-05	ATGGCTAAAG	AGCACAAAGAA	GGGAAAACGG
mm10_chr10_8886355_8886455_+	+	9	6.97e-05	AAGCGTTTA	GCAACAAAAGG	TGCTCTGATG
mm10_chr1_175222013_175222113_+	-	77	6.97e-05	TCCTTCTCCA	TAAAGAAAGGA	GATGCCAGAT
mm10_chr1_170424739_170424839_+	+	14	6.97e-05	TCCATTCAAG	GAAACAAAGCC	CTTCCAAGTT
mm10_chr1_166280803_166280903_+	-	59	6.97e-05	GTTTTAGCAG	GCAACAAAAGA	CCTCCAAGGA
mm10_chr9_110656425_110656525_+	-	43	8.04e-05	CAATCCAAGG	GAGACAATGGA	GAGCCGGAAG
mm10_chr9_63959222_63959322_+	-	23	8.04e-05	GTACCTCTGG	GAGACAATGGG	GGCGAGGGGC
mm10_chr8_124621557_124621657_+	+	36	8.04e-05	ATTTGTCCTG	GGGACAAAGCC	CGGTTTATGG
mm10_chr8_89310624_89310724_+	-	66	8.04e-05	TTCCCCTACT	CGAACAAAGCA	GCCATTTGTC
mm10_chr7_98656665_98656765_+	-	2	8.04e-05	AAAAGGGACA	GGAAGAATGGA	GG
mm10_chr7_73185416_73185516_+	+	53	8.04e-05	AACAGAAAGT	CAAACAATGGA	GAGGGGAGGG
mm10_chr6_135203898_135203998_+	-	54	8.04e-05	AGGAGCAGCC	TGGAGAAAGGA	GCCAGTATTA
mm10_chr5_140608772_140608872_+	-	50	8.04e-05	CTTTCTCGGC	TGGAGAAAGGG	GCTTTGTTGC
mm10_chr4_56654645_56654745_+	+	75	8.04e-05	GGAGACCTTT	TGGACAAAAGG	ATTCTTTGCC
mm10_chr3_53207329_53207429_+	+	52	8.04e-05	CAATACTGCA	GGGACAAAGCA	GTTGCCTCCT
mm10_chr2_153712695_153712795_+	+	43	8.04e-05	ACTCGAGTCT	GAGACAATGGG	AGGCCTTTCA
mm10_chr2_131508682_131508782_+	-	3	8.04e-05	GAGGCAGCTC	AGAACAATAGA	CAC
mm10_chr2_116975750_116975850_+	+	45	8.04e-05	CGGCTGGCAG	CGAACAAAGCC	CCATTCATCC
mm10_chr19_58107819_58107919_+	+	83	8.04e-05	ACACGGGGAG	GGAAGAATGGG	GCCAAT
mm10_chr18_57141474_57141574_+	-	45	8.04e-05	AGCCAACCCC	CAAACAATGGG	TGCCTTTCTC
mm10_chr18_42644944_42645044_+	+	70	8.04e-05	GGAAGCCCTG	TGGAGAAAGGA	CTCTGTTTAA
mm10_chr18_16713537_16713637_+	+	24	8.04e-05	TCTTTTGTAT	TGGACAAAAGA	TGGTAATTTA
mm10_chr17_10744983_10745083_+	+	11	8.04e-05	TGGCTTAATG	AAGACAATGGC	CTATTATTCC
mm10_chr16_5145657_5145757_+	+	58	8.04e-05	GACCTGGGAC	AGAACAATAGC	CTGTGGCTAC
mm10_chr15_96286715_96286815_+	-	76	8.04e-05	CTCCTCGCGG	GGAACAATAGA	CTCGGCTCGC
mm10_chr14_59737169_59737269_+	-	40	8.04e-05	GGCCTGGCTC	AGAACAATAGA	CTTGCCAAGC
mm10_chr14_26669830_26669930_+	+	61	8.04e-05	GCTGAGGGCG	GGAACAATAGG	CTTACGGAAC
mm10_chr11_20655885_20655985_+	+	69	8.04e-05	GAGCACAAGC	TGGAGAAAGGC	TGGAGGCAAA
mm10_chr10_30406029_30406129_+	+	88	8.04e-05	GTGAAATGGA	GAGACAATGGA	C
mm10_chr1_178318730_178318830_+	+	51	8.04e-05	GCCCTCTAAG	AGGACAAAGCG	GCGCGCGACG
mm10_chr1_86434756_86434856_+	-	79	8.04e-05	GTTTAAAAAC	AGGACAAAGCC	AGGCGGCCCA
mm10_chr1_34664302_34664402_+	+	15	8.04e-05	ACAATTCTTG	GGAAGAATGGC	CAAGCTGGGG
mm10_chrX_94542077_94542177_+	-	70	9.72e-05	GTGCACATGC	GCAACAATGGC	TCTGGGATGA
mm10_chr9_35109184_35109284_+	+	69	9.72e-05	TCTCTAAGAG	AGCACAAAGCC	CCAGTGCAAA
mm10_chr8_84765875_84765975_+	-	42	9.72e-05	GCGCAGGGCT	TGCACAAAAGG	CCTCTTTGAT
mm10_chr6_113012660_113012760_+	+	15	9.72e-05	CAGTCGAGGA	AAAAGAAAAGG	GGCCAGCCAG
mm10_chr6_85320520_85320620_+	-	16	9.72e-05	TGGCCTGCTT	AGCACAAAGCC	CTCCTATTCC
mm10_chr5_33705345_33705445_+	+	48	9.72e-05	CATTCCCGGG	ACAACAATGGC	CAGCATTTAA
mm10_chr5_9869235_9869335_+	-	83	9.72e-05	AATAAA	GAAAGAAAAGA	GTATTGAAGC
mm10_chr5_4496305_4496405_+	+	55	9.72e-05	CTCGACAGTC	CCCACAAAGGC	GCACAGGGGC
mm10_chr4_154958400_154958500_+	+	51	9.72e-05	TGTTAAACGG	CCCACAAAGGC	CAGGCGTGTG
mm10_chr4_154583054_154583154_+	+	64	9.72e-05	GAGCTCAGGG	CCCACAAAGGA	CTGGAGCCCT
mm10_chr4_131014944_131015044_+	+	72	9.72e-05	AATGGAGGGA	GAAAGAAAAGG	GAGGGCACTG
mm10_chr4_85250432_85250532_+	-	51	9.72e-05	GCATAAAGCA	AGCACAAAGCC	CTTTAGAAAG
mm10_chr4_22494108_22494208_+	+	33	9.72e-05	TTATTCCGGC	AGCACAAAGCA	TGAATGCAAA
mm10_chr3_115632060_115632160_+	+	36	9.72e-05	ACAGAACACA	GAGACAAAGAG	CCATGGCTTC
mm10_chr3_79287276_79287376_+	-	29	9.72e-05	CCATGGTTGC	AGCACAAAGCA	ACAAGCCCCG
mm10_chr2_112210328_112210428_+	-	61	9.72e-05	CAATGCGACC	AAGACAAAGAA	GGGCTTTGAG
mm10_chr2_3668784_3668884_+	-	66	9.72e-05	TGCAGGAGCA	GGAACAAAAAG	CCAGAGAAGT
mm10_chr18_35959929_35960029_+	+	10	9.72e-05	CTCCCAGAGG	CCCACAAAGGC	CCTCAGATGG
mm10_chr18_5163308_5163408_+	-	19	9.72e-05	TGACCTCGGC	GAAAGAAAAGA	GGACTTTTCT
mm10_chr17_65702318_65702418_+	+	34	9.72e-05	CCGGAGAACT	GTAACAAAGGC	GAGTGATGGA
mm10_chr16_34993041_34993141_+	-	52	9.72e-05	TGGAAATTTT	GGAACAAAAAC	CATCAGAGCC
mm10_chr16_24097664_24097764_+	-	16	9.72e-05	GTCTCCCTTT	GCAACAATGGG	GATAAGTTAA
mm10_chr16_23274662_23274762_+	-	74	9.72e-05	GGAAATGACA	TGAACAAAGCC	ACAGAGCCTC
mm10_chr14_97588329_97588429_+	-	21	9.72e-05	GCACTGCTTT	AAAAGAAAAGA	AGTCTAAATT
mm10_chr12_96115119_96115219_+	-	12	9.72e-05	CTCTATTTCC	CCCACAAAGGA	CTGAAAGGGA
mm10_chr12_50120584_50120684_+	+	69	9.72e-05	CTTAGCCTGT	TGCACAAAAGA	TGAAGTTTGT
mm10_chr11_106787643_106787743_+	-	40	9.72e-05	AGAGAAATGC	GAGACAAAGAA	GGAAGCGCCG
mm10_chr11_60294415_60294515_+	+	34	9.72e-05	CACCCCTACC	CAAACAAAGAA	GCCCTTCAGG
mm10_chr10_57784524_57784624_+	-	55	9.72e-05	AAACTGGGAG	GAAAGAAAAGG	GAAGGATAAT
mm10_chr1_134530759_134530859_+	+	40	9.72e-05	GGAGCCCACC	TGAACAAAGCA	TCGCTCAGTA
mm10_chr1_126684203_126684303_+	+	38	9.72e-05	AGGGGCCCGG	GGAAGAAAGAC	TCAGCAGGAC
mm10_chr1_38909460_38909560_+	-	36	9.72e-05	CTTTTATGTG	GAGACAAAGAG	AGCTGTCCTA
mm10_chrX_99455671_99455771_+	+	48	0.000109	GTGACAGGCC	TGGACAATGGA	GGAGGGCTCT
mm10_chr9_121366570_121366670_+	+	38	0.000109	GGAGGTCAGT	GCAACAAAGAC	ATAAAATGCA
mm10_chr9_99744648_99744748_+	+	24	0.000109	GATGCCCTGC	TGGACAATGGG	GAGCATTGAC
mm10_chr9_60224427_60224527_+	-	21	0.000109	CAGGCTGGGA	CAGACAAAAGG	CAGGGCTGAA
mm10_chr8_25545076_25545176_+	-	35	0.000109	GATGAAGCAC	ACAACAAAGAG	GCCAGGGAAC
mm10_chr7_127875678_127875778_+	+	73	0.000109	CCTCGCCACT	CAGACAAAAGC	CCGGAACATG
mm10_chr6_10969946_10970046_+	-	29	0.000109	AGGAAGCAGC	CAGAGAAAGGA	CCAGGGCTTG
mm10_chr5_142589587_142589687_+	-	69	0.000109	TCCATGAATG	GACACAAAGAA	ACTGCCTGGG
mm10_chr4_136094996_136095096_+	+	50	0.000109	GACTGACAGG	GAATCAAAGGG	CCTGGGATAG
mm10_chr4_82494958_82495058_+	+	47	0.000109	GCCAACCAAC	GAATCAAAGGC	ATTCAGCAGC
mm10_chr4_22495110_22495210_+	-	16	0.000109	GCGCCCTCCC	TGGACAATGGC	CCGGCCTCCC
mm10_chr3_127705768_127705868_+	+	18	0.000109	GGTGACCTGC	CAGACAAAAGG	GCCTTTGAGT
mm10_chr3_122294034_122294134_+	+	61	0.000109	CGGCCGCTGC	CAGACAAAAGC	CCAGGCTCCG
mm10_chr3_88232346_88232446_+	-	14	0.000109	CCAGGGCCTC	TCCACAAAGGC	CTTGGCTACA
mm10_chr2_150644214_150644314_+	-	11	0.000109	TACAGCTTCA	GGGAGAAAAGA	TGGAAGGGGC
mm10_chr2_148861777_148861877_+	+	58	0.000109	TCTACAGGCC	TGGACAATGGC	TACTTTCTCC
mm10_chr2_146348130_146348230_+	-	63	0.000109	AGACACAACC	ACAACAAAGAG	ACCTTTTGTA
mm10_chr2_97543727_97543827_+	-	50	0.000109	ATGGAGTAAG	AACACAAAGAC	AGGCTGGGAA
mm10_chr2_91328107_91328207_+	-	30	0.000109	CATGTTCCTG	GAATCAAAGGC	TCTGGATGGG
mm10_chr2_51082881_51082981_+	+	46	0.000109	AGGACACATT	GGGAGAAAAGC	TGTCATTGTG
mm10_chr19_59394039_59394139_+	+	77	0.000109	GACAAGAAGT	GACACAAAGAA	CCCCATGTCT
mm10_chr19_51671744_51671844_+	-	88	0.000109	G	ACAACAAAGAG	GTTCTGTTTT
mm10_chr19_42902766_42902866_+	+	28	0.000109	AGAGACACAG	AGGAGAAAAGA	AGCGAGTCCT
mm10_chr19_22701303_22701403_+	+	80	0.000109	TTCTCTTGTC	TAAACAAAGAA	GCGGTCCTG
mm10_chr15_85994174_85994274_+	-	52	0.000109	GAGCCCTGTG	GCAACAAAGAC	CGGGGAGAGG
mm10_chr15_81921119_81921219_+	-	21	0.000109	CATTCTCGTG	AGGAGAAAAGG	GAGCCCAGAG
mm10_chr15_57912035_57912135_+	-	41	0.000109	CCCTCCACTC	TGGACAATGGA	AACAACCAAC
mm10_chr15_25498605_25498705_+	+	87	0.000109	GTCAACAAGC	ACAACAAAGAA	GT
mm10_chr14_65121930_65122030_+	-	34	0.000109	GAGCCTCAAG	GCAACAAAGAG	CCAGTGTCCC
mm10_chr13_84449059_84449159_+	-	40	0.000109	TATTAGAGCA	TGGACAATGGA	GGTATTTGTG
mm10_chr13_44907853_44907953_+	-	14	0.000109	AGAACAGGAA	AGGAGAAAAGC	ACACCACGAC
mm10_chr11_68901459_68901559_+	-	41	0.000109	AGAGGAGGTT	GGGAGAAAAGA	AGAAACTAGG
mm10_chr11_39596557_39596657_+	+	65	0.000109	TGATTAGAAG	CGAAGAAAAGA	CTGTGGCTAG
mm10_chr11_31838644_31838744_+	+	49	0.000109	CACAGTAGCT	GCAACAAAGAG	AGGGCGAAGG
mm10_chr11_4803194_4803294_+	-	19	0.000109	CATGCCTCTG	CAGAGAAAGGC	ATTTGTGTTC
mm10_chr9_75679976_75680076_+	+	50	0.000132	ATAATGACAG	AGAAGAAAGCC	TGGACTCACT
mm10_chr8_125067334_125067434_+	+	2	0.000132	AG	AGCAGAAAAGG	CCAGCTTGCT
mm10_chr8_25840792_25840892_+	-	47	0.000132	GGCGGGCCCC	CCAACAAAAGG	TCTTTCCCAC
mm10_chr7_74091710_74091810_+	+	68	0.000132	ATTGAAAGGC	TGCACAATGGC	ATGGCCTGAT
mm10_chr5_105604129_105604229_+	+	79	0.000132	CCAGCTACCA	CACACAAAAGA	CTTTAAATTG
mm10_chr5_37769134_37769234_+	-	56	0.000132	ACTGAAACAG	CAAACAAAGCC	CCCGAGTGAA
mm10_chr4_103203795_103203895_+	+	42	0.000132	ATAGCTCTTT	GAAAGAATGGC	CTTGAAAAAT
mm10_chr4_10973123_10973223_+	-	65	0.000132	AATGAGGTTC	AAGACAAAGCC	AGCTTCAGTG
mm10_chr3_104442048_104442148_+	-	53	0.000132	CTTCTCCGGT	TGCACAATGGC	GAGAGGCCTG
mm10_chr3_88758273_88758373_+	-	48	0.000132	ATTCAGGCTG	GAGACAAAGCA	GCCTCAAATC
mm10_chr2_151603896_151603996_+	-	6	0.000132	CTATGGAGTG	TGCACAATGGG	GAAACA
mm10_chr2_138074156_138074256_+	-	49	0.000132	TTAATGGGGC	AAGACAAAGCC	AGTCTCAGGC
mm10_chr2_102658463_102658563_+	+	15	0.000132	GACTCGAGAG	GAAACAATAGC	GACTCCTTAG
mm10_chr2_30722062_30722162_+	-	33	0.000132	AGAGGGAGGA	AGAAGAAAGCG	GAGCAGAGCC
mm10_chr19_44312198_44312298_+	+	61	0.000132	TTTTCCACTG	AGAACAATGAG	TAGTCAGGGT
mm10_chr18_55134107_55134207_+	-	81	0.000132	ATTGCACC	AGAAGAAAGCC	ATCTGAAAAT
mm10_chr16_22428972_22429072_+	+	36	0.000132	TTCCACAGGC	TGCACAATGGG	GTCTGGTTAT
mm10_chr15_87340083_87340183_+	+	50	0.000132	TTCTATTAAG	CACACAAAAGC	CCTGGACCTG
mm10_chr15_84531642_84531742_+	-	25	0.000132	TTTTGGCATG	GAAACAATAGA	AACAAGGCAA
mm10_chr15_12066683_12066783_+	+	28	0.000132	GAGGACAGCC	GGAACAAAACA	TGAATGCGCA
mm10_chr14_25318114_25318214_+	+	6	0.000132	GTTCAA	TGCACAATGGC	CCGAGGGGCT
mm10_chr13_59144334_59144434_+	-	31	0.000132	ACAGTTCCAG	GGAACAATGAG	GCTTATTCCC
mm10_chr12_52346717_52346817_+	+	46	0.000132	TGGGAACATT	GAAACAATAGG	CCCTTCTACT
mm10_chr11_78215961_78216061_+	+	57	0.000132	TTTACAACAG	TAGACAAAAGC	CACTACTCAT
mm10_chr11_35888910_35889010_+	+	53	0.000132	CATTGTGTGC	GGAACAATGAG	AGAAATACTC
mm10_chr10_91135779_91135879_+	-	32	0.000132	TGGTCATTCT	GAAAGAATGGA	GCTTTTAGAA
mm10_chr10_53503367_53503467_+	+	46	0.000132	GCGGGAACAC	AAGACAAAGCA	GGGAACTAAA
mm10_chr1_192834780_192834880_+	+	75	0.000132	GCCAGCTGCC	TGCACAATGGG	CGCCCGGAGC
mm10_chr1_111020862_111020962_+	+	70	0.000132	AACTGAGACT	CAAACAAAGCA	GCCATAGAAA
mm10_chr9_41736071_41736171_+	+	30	0.000153	AGTCCATGCC	GCAACAAAGCC	CTGGCATTCC
mm10_chr8_123777538_123777638_+	+	73	0.000153	CCTCTCAGGA	GGGACAATAGC	TCATCTGACT
mm10_chr7_120157817_120157917_+	-	7	0.000153	GAAATAAAGG	GAAAGAAAGAC	GGGAGGA
mm10_chr7_99635665_99635765_+	+	70	0.000153	ATTAGCCACT	TCAAGAAAGGA	AAAGGAGGTC
mm10_chr7_63957182_63957282_+	+	30	0.000153	CTGCCAGATC	ACAACAAAGCC	CGGGAGAGCC
mm10_chr6_28842515_28842615_+	-	48	0.000153	GCTGCTCATT	TGCACAAAGAG	CCCTTTCAGA
mm10_chr6_15397670_15397770_+	-	38	0.000153	CAACATCCTG	GCAACAAAGCA	GTGCAATTTC
mm10_chr5_131006719_131006819_+	+	35	0.000153	GCTATGGCTC	TGCACAAAGAG	CCCTGATTGC
mm10_chr5_88554209_88554309_+	+	64	0.000153	CTCGGAAGTA	GCCACAAAAGG	ATCCGCGGAA
mm10_chr5_41250929_41251029_+	+	16	0.000153	ACAGGCCCAA	GGGACAATAGC	ATAGAGAAGC
mm10_chr4_150226841_150226941_+	+	6	0.000153	ACACAC	TGCACAAAGAG	GCCTTGAGGT
mm10_chr4_66482851_66482951_+	+	37	0.000153	TCCCAGGACA	CAGACAATGGG	GACTGATGGC
mm10_chr4_41615909_41616009_+	-	38	0.000153	CAGGAGTAGG	GACACAAAGCA	GGCATTTAGG
mm10_chr3_21672605_21672705_+	+	79	0.000153	GAAACCAGTT	GCCAGAAAGGA	AGAACGGAAC
mm10_chr2_147298168_147298268_+	-	48	0.000153	GTGTTGGTGT	AGGACAATAGG	CAGCTGAATG
mm10_chr2_103390314_103390414_+	-	55	0.000153	ATTCAGAGGC	CAGACAATGGC	TCCCTTTCAC
mm10_chr2_31068711_31068811_+	+	11	0.000153	AGGAGAAAGC	AAAACAAAAAA	ACCCAAAACA
mm10_chr2_26910711_26910811_+	-	88	0.000153	A	GAAAGAAAGAA	GAGGGAATTG
mm10_chr2_25394885_25394985_+	-	28	0.000153	TGAACAGGCA	AGGACAATAGG	CCTGGGATTG
mm10_chr19_15801468_15801568_+	-	72	0.000153	ATGTTGGAGG	AGGAGAATGGG	TGGGAAGGAA
mm10_chr18_81153760_81153860_+	+	30	0.000153	GTACAATAAA	TCAACAAAAGA	GGGCTTCAAT
mm10_chr18_78455272_78455372_+	-	49	0.000153	AAAAAAGAAA	GAAAGAAAGAA	AGCTGCTAAT
mm10_chr18_65729438_65729538_+	-	45	0.000153	AGGAACCAAA	TGCACAAAGAC	GCCTAAATGA
mm10_chr18_54175181_54175281_+	+	22	0.000153	AAGCCAAATG	ACAACAAAGCC	TTCCTTTCAA
mm10_chr17_37055455_37055555_+	-	35	0.000153	AAAGGATCAC	AGGAGAATGGA	CTGAGTCACT
mm10_chr16_52601531_52601631_+	-	88	0.000153	G	TGCACAAAGAG	GGCTCCGAAA
mm10_chr16_35581476_35581576_+	-	49	0.000153	CTCCCAGAGC	TACACAAAAGC	GCTGCAAACA
mm10_chr16_23423232_23423332_+	-	39	0.000153	TTTTGAATAA	AAAACAAAAAC	ATTAGTTTTC
mm10_chr15_95667345_95667445_+	-	0	0.000153	CGGAATGACG	TACAGAAAGGC
mm10_chr15_84973478_84973578_+	-	30	0.000153	GCCTATTGAG	GCCACAAAAGC	CTATTCATCC
mm10_chr15_61395590_61395690_+	-	47	0.000153	AAGAAAAAAA	AAAAGAAAGAA	CTGGCCGCTT
mm10_chr14_24500669_24500769_+	-	53	0.000153	AGCCGCCGGG	ACAACAAAGCC	GGCGATTCCA
mm10_chr13_109822530_109822630_+	+	89	0.000153	GTCATCATCA	GGGAGAATGGC
mm10_chr13_92751940_92752040_+	-	20	0.000153	CCAAGGATTT	GCAACAAAGCA	ACCTGAAGTA
mm10_chr13_63515033_63515133_+	-	67	0.000153	GCTAAATTGT	TCAACAAAAGA	TTGGCCTGCA
mm10_chr12_80062696_80062796_+	+	61	0.000153	CCCTTTCCAG	AGGACAATAGC	CTCCACGCAA
mm10_chr11_113188371_113188471_+	+	87	0.000153	CCCTCTCCAG	AGGAGAATGGG	GA
mm10_chr11_110781824_110781924_+	+	32	0.000153	AGTTTCTGCT	GCAACAAAGCC	TCAAATTAAC
mm10_chr11_97041433_97041533_+	-	66	0.000153	AAAAAAAAAA	AAAACAAAAAC	CCGGGCCCGG
mm10_chr11_79646893_79646993_+	-	45	0.000153	AGAGAGACAG	GACACAAAGCC	CTTTCTGAGG
mm10_chr11_3484410_3484510_+	-	60	0.000153	AATTCACTCA	GAAACAAAAAG	TCATTGCATT
mm10_chr1_135734787_135734887_+	-	25	0.000153	GTTTTGTTTA	GACACAAAGCC	CTTCTCCCGC
mm10_chr1_87493686_87493786_+	-	84	0.000153	TAGAC	TGCACAAAGAA	TCCAGGCAGG
mm10_chr1_64853781_64853881_+	-	16	0.000153	AACAAGCAGA	AACACAAAGCC	TGACAGCTCG
mm10_chrX_166307965_166308065_+	+	73	0.000173	GGAAAAGGGG	CACACAATGGC	CAGCTTGGTT
mm10_chr9_122085968_122086068_+	+	67	0.000173	AACTCCAGCA	AGCACAATAGA	AGGAGCCCAT
mm10_chr9_75684939_75685039_+	+	64	0.000173	AGAACCCAGC	TGAAGAATGGC	CACAAAGAAG
mm10_chr9_61872495_61872595_+	+	37	0.000173	GAGACAAGCC	CAGACAAAGAC	TACCGCATTT
mm10_chr5_64476851_64476951_+	+	65	0.000173	GGCCTGGTGG	CAAAGAAAAGA	ACCTATCACA
mm10_chr5_38532311_38532411_+	-	43	0.000173	CAGACCCTGC	TGAAGAATGGG	CCATTCAGGA
mm10_chr3_80607943_80608043_+	-	4	0.000173	ATGCTGCTAC	CAAAGAAAAGC	TCAT
mm10_chr3_50422223_50422323_+	-	44	0.000173	CAGTGCTAAG	GAGAGAAAAGA	AGCGAGTGTG
mm10_chr2_154399473_154399573_+	+	44	0.000173	GAGTTCTGCA	CACACAATGGG	CCTCTCTAAG
mm10_chr2_26485861_26485961_+	-	7	0.000173	CAGAAGCTGG	GAGAGAAAAGC	AGACCAG
mm10_chr17_72580370_72580470_+	+	33	0.000173	TGAGGCAGGC	CTAACAAAGGG	GCCACCAGTG
mm10_chr14_55092344_55092444_+	+	45	0.000173	CAAGGCGTCC	CACACAATGGA	ATAATCAATA
mm10_chr13_83732274_83732374_+	+	36	0.000173	TGGCCATGGA	TGAACAATAGG	GCTTCAGTTC
mm10_chr13_24985619_24985719_+	+	54	0.000173	ATGCCAATGA	CAGACAAAGAG	GCTGAAGGAC
mm10_chr12_91012630_91012730_+	-	80	0.000173	AAAGAGAAG	TGGACAAAGCC	CAGGGAAAAT
mm10_chr12_8364359_8364459_+	-	64	0.000173	TGGCTGAGGT	CAGACAAAGAG	GGATTAATAG
mm10_chr11_117939775_117939875_+	-	50	0.000173	ATGCTGGTGC	CTAACAAAGGG	GTGTCGTCAA
mm10_chr11_30367560_30367660_+	-	60	0.000173	CCTCAGCATG	GTGACAAAGGC	TGAATTGTTC
mm10_chr10_40516580_40516680_+	+	8	0.000173	GGTCAGCC	ATGACAAAGGC	AAGCCTGTGT
mm10_chr10_23674843_23674943_+	-	17	0.000173	AGGCCTCTGG	AAGAGAAAAGA	CTGTGTGCTC
mm10_chr1_180377515_180377615_+	-	73	0.000173	ACTCTACACA	CAGACAAAGAG	GCAGTGAATG
mm10_chr1_127414684_127414784_+	-	24	0.000173	AAAGCATCCA	CAGACAAAGAG	TAGGCATGGC
mm10_chr1_127160369_127160469_+	+	24	0.000173	AACTGCAAAT	GAGAGAAAAGG	CCTCCTGAAT
mm10_chr1_119255537_119255637_+	+	49	0.000173	GCCAGTGCCC	GCGACAATGGG	CTTCACACAG
mm10_chr1_39086435_39086535_+	-	87	0.000173	CA	CAAAGAAAAGG	ATCTTTTTGT
mm10_chr9_27203199_27203299_+	+	55	0.000203	CCACTTAGGG	AAAAGAAAGCA	CAAGAGCAGG
mm10_chr8_123083712_123083812_+	-	36	0.000203	CAGCTGTGAG	CACACAAAGAG	ACTTGTTAGT
mm10_chr8_110664520_110664620_+	+	5	0.000203	ACACA	AAAAGAAAGCA	CAAGTGTTTT
mm10_chr8_94551838_94551938_+	-	8	0.000203	GGGTGGCGGA	GACAGAAAAGG	GATGTGAA
mm10_chr7_139530823_139530923_+	-	49	0.000203	CATCCATAAA	GCGACAAAGAG	GGGCTGTGTG
mm10_chr7_105729141_105729241_+	-	37	0.000203	GTTACGTAAT	TGCACAAAGCC	CTCTGCAGCT
mm10_chr7_87926048_87926148_+	+	44	0.000203	TGCGTGTTTG	TGAAGAAAGAC	ATTTTCAGAC
mm10_chr7_77966817_77966917_+	+	76	0.000203	CAGAGTGTTC	AGCACAAAAAC	AGCTCCTAAT
mm10_chr7_4659471_4659571_+	+	49	0.000203	TGCCAGTTGC	TGCACAAAGCC	TCCTCTTGTA
mm10_chr6_116055052_116055152_+	+	50	0.000203	AGGAACCATG	TGAACAAAAAG	GCTTGAGGGG
mm10_chr5_140609668_140609768_+	+	10	0.000203	CACCGCCACA	GCCACAATGGC	TGGGGCAGAA
mm10_chr5_134315725_134315825_+	-	42	0.000203	TTTCCAGCAA	GCGACAAAGAG	GCTGGGAGGC
mm10_chr5_103938867_103938967_+	-	52	0.000203	TGGCTGCAAG	GGAACAAAAGT	GCTTTGGCAG
mm10_chr5_88990334_88990434_+	+	48	0.000203	GTCAGCAAAT	GCGACAAAGAG	TCTGTACAAG
mm10_chr5_9043133_9043233_+	-	47	0.000203	CGCCACTGGA	GAAACAAAACC	AAGCAGGGGT
mm10_chr4_95653418_95653518_+	-	33	0.000203	TTTCAAGCGG	GAGTCAAAGGG	GAACAGGGTT
mm10_chr2_32559723_32559823_+	-	52	0.000203	AGTGTGCCTG	AGATGAAAGGA	CATTGTTGTC
mm10_chr19_29024406_29024506_+	-	24	0.000203	CACAGGACAC	AGAACAGAGGG	TGCTTTGTCT
mm10_chr19_21724031_21724131_+	+	35	0.000203	CTTTCAAATG	TGCACAAAGCC	TCCCTAGAAG
mm10_chr19_18888774_18888874_+	-	38	0.000203	CTTAAAGGAG	CCAACAAAGAA	CAGAGCACTT
mm10_chr18_67498069_67498169_+	-	63	0.000203	GTGTCAGTAC	ACCACAATGGC	CCCTTGAAGC
mm10_chr18_25999330_25999430_+	-	13	0.000203	ATTTGCATAG	GAAACAATGAA	GGAATACATA
mm10_chr18_21179711_21179811_+	-	38	0.000203	AGTTCTTTGC	AGAACAAAAGT	GGAGGCATTT
mm10_chr17_76111925_76112025_+	-	44	0.000203	GATGATCAGC	ATCACAAAGGG	AGAGAAATGG
mm10_chr17_15208262_15208362_+	-	84	0.000203	GAAAA	AAAACAAAACA	AACAAGGGAG
mm10_chr17_9906100_9906200_+	-	35	0.000203	GGGAAGTTCC	TGCACAAAGCC	CTTCTTGTTC
mm10_chr15_84852702_84852802_+	+	2	0.000203	GA	AACAGAAAAGC	AGACTTGCCT
mm10_chr15_25773697_25773797_+	-	52	0.000203	GGGCTGCACC	CCAACAAAGAC	TGCCTGCAGA
mm10_chr15_3955203_3955303_+	+	50	0.000203	GGCAGCCTAC	AAAAGAAAGCA	TTTAATTGGG
mm10_chr14_61044011_61044111_+	+	19	0.000203	GTTTCAGTTC	CCAACAAAGAC	ACACGAAGTA
mm10_chr13_15556915_15557015_+	-	28	0.000203	GAGAGCATTC	TTAACAAAGGG	GAGAAACAGA
mm10_chr11_76268244_76268344_+	+	81	0.000203	TTCCCCAGTC	TGCACAAAGCA	CTGGTAGC
mm10_chr10_120745251_120745351_+	-	67	0.000203	TCCCCACTTT	ATCACAAAGGA	GCTCATTTTG
mm10_chr10_70485124_70485224_+	+	31	0.000203	GTGATCCTTT	AGATGAAAGGA	AAGCCTGAAA
mm10_chr1_163257373_163257473_+	-	48	0.000203	GAACCATTCT	GGAACAAAAGT	ATCCCATTTA
mm10_chr1_154139888_154139988_+	+	36	0.000203	GTCCAATTTT	TAAAGAAAAGC	AGAGAATGAA
mm10_chr9_107630673_107630773_+	+	29	0.000227	CCCGCCTGGG	CAGACAAAGCC	TTGCCCAGCC
mm10_chr9_35331228_35331328_+	-	42	0.000227	GCAGAGACCT	CAAACAATAGC	AGCTTTCAAG
mm10_chr7_112170455_112170555_+	+	39	0.000227	ATGTGCTAGG	ACCACAAAGAG	CTTCGGAGAG
mm10_chr7_27614139_27614239_+	-	82	0.000227	AGTGTAG	ACATCAAAGGG	ATGGAGAGTA
mm10_chr6_101473382_101473482_+	+	57	0.000227	AGCAGAAGCC	GAGACAATAGA	GGCCACTCAC
mm10_chr5_36324298_36324398_+	+	57	0.000227	TCTTCATTCC	CAGACAAAGCC	CTGAAGCAAA
mm10_chr4_70412294_70412394_+	+	46	0.000227	CAGCCATCCA	GCCACAAAGAC	AGCATTATTA
mm10_chr2_178159008_178159108_+	+	9	0.000227	GTGCACAAG	GGAAGAATAGG	GCCAGTCAGA
mm10_chr2_166650614_166650714_+	+	51	0.000227	CTATTGTGCA	GGGACAATGAG	AGGCTCGGGC
mm10_chr2_128709436_128709536_+	-	72	0.000227	TCTAATATTC	GCCACAAAGAC	AGCCTGTTCT
mm10_chr19_38273908_38274008_+	+	41	0.000227	CTGAATCCTG	GGGACAATGAC	TGAAAGGGAG
mm10_chr17_74338630_74338730_+	+	39	0.000227	AGCTCCCAGG	TCAACAAAGAC	GGCGGCGTAC
mm10_chr16_33734760_33734860_+	-	11	0.000227	CTGATGTTTA	CGAACAATGAA	GCCTAATGAC
mm10_chr15_63671226_63671326_+	-	26	0.000227	TTGAAGGTAA	GCCACAAAGAC	TTGCTCTCTC
mm10_chr15_50997366_50997466_+	+	8	0.000227	GTGGCAGC	CGCAGAAAAGC	ATGCTGGGTA
mm10_chr15_25752735_25752835_+	-	10	0.000227	TTGTTTGGAG	AGAAGAATAGC	TGCTTTAATG
mm10_chr13_112166336_112166436_+	+	14	0.000227	TTTGTGTAAA	GGAAGAATAGA	AGTGGTCTGC
mm10_chr13_63336528_63336628_+	+	31	0.000227	ATAGGGAACC	CAAACAATAGC	CTTCTGGGCT
mm10_chr13_60529574_60529674_+	+	45	0.000227	CTTGTTTCAC	CAGACAAAGCC	TAGCCAGAAC
mm10_chr11_35856799_35856899_+	+	83	0.000227	CTTGGAATTC	AGGAGAAAGCA	CTGATC
mm10_chr1_42539056_42539156_+	+	63	0.000227	TGGGAGATAG	GAGACAATAGC	GGAGCGCTTG
mm10_chr7_93093818_93093918_+	-	41	0.000263	CATTGTGCGG	ACAAGAATGGC	TTTTCTTACA
mm10_chr6_88726948_88727048_+	-	42	0.000263	CACTACTCCA	CCAACAAAGCC	TGCAAAGGCT
mm10_chr6_83831804_83831904_+	+	51	0.000263	GTCTAAATGT	GAAACAATGCC	CGCCCAGCTC
mm10_chr5_104110576_104110676_+	-	30	0.000263	TGTTGACAGG	CAAACAAAAAG	ACTTTTTTGG
mm10_chr5_92264142_92264242_+	+	57	0.000263	GGTGAAGTAA	TGAAGAAAGCC	ACAGCAGGGA
mm10_chr5_24202693_24202793_+	+	48	0.000263	CTGAGAACCT	GGATCAATGGA	GTCTTTATTT
mm10_chr5_23414202_23414302_+	-	39	0.000263	AAAAGAAATC	TAGACAAAGCG	GGAGGGAATG
mm10_chr4_109977938_109978038_+	+	69	0.000263	GCCCTGAGGA	GCAACAATAGA	GCGGGCGAGC
mm10_chr4_65839669_65839769_+	+	75	0.000263	CATTTGTAAC	AGCACAAAACA	CTTAGCACTT
mm10_chr3_80871616_80871716_+	-	61	0.000263	TTCCTTTGAA	TGAACAATGAG	TAGAATTTGT
mm10_chr2_153426141_153426241_+	+	49	0.000263	TCTCCAGAAG	GAGACAAAAAC	TCCTTTTACC
mm10_chr2_148890133_148890233_+	+	47	0.000263	AAGAGAGGGT	AGAATAAAGGA	CATCACTGTC
mm10_chr19_58251296_58251396_+	+	63	0.000263	TAAAAGAGGG	GAGAGAAAGAG	AGAAACTGTA
mm10_chr18_66023369_66023469_+	-	14	0.000263	GTTACTGTGA	AGAATAAAGGC	ATTAATGAGG
mm10_chr17_83889626_83889726_+	-	58	0.000263	CATTAACCAG	CCCAGAAAGGA	GAGAATAGGG
mm10_chr17_9580146_9580246_+	-	71	0.000263	ATGCCAAACC	GACAGAATGGG	AGCTGTCTGC
mm10_chr15_88979034_88979134_+	-	19	0.000263	CTACTGAGCA	GGAATAAAGGC	TGCAGTGGGA
mm10_chr15_78384316_78384416_+	+	22	0.000263	CAAAGAAAAA	CCCAGAAAGGC	TTCCATTGTG
mm10_chr15_25642702_25642802_+	+	43	0.000263	CATTATACAC	AAAACAATGCC	CCTTTAAAAA
mm10_chr14_57132240_57132340_+	-	16	0.000263	GCAGTGTTCT	AGAAGAAAAAC	GTCCTGTCCT
mm10_chr14_34339598_34339698_+	-	35	0.000263	ATGTTGAGGG	AAGAGAAAGAA	CAGAGAGGAA
mm10_chr13_83741911_83742011_+	-	22	0.000263	GACTTAGACG	GGCACAATGAA	ACTTGGTCAT
mm10_chr13_56270333_56270433_+	+	53	0.000263	GCCTAGGAAC	CCAACAAAGCC	TGGCTCGGTG
mm10_chr13_29371045_29371145_+	+	36	0.000263	TCTAATTAGC	ATAACAAAAGA	CACAGCCACA
mm10_chr12_82855908_82856008_+	+	57	0.000263	TGTGTGGTTA	GGAATAAAGGC	TGTGATTCTC
mm10_chr12_12904799_12904899_+	+	77	0.000263	GAGACGGAAC	TGAACAATGAG	CAGCCAGAGA
mm10_chr11_89932560_89932660_+	+	53	0.000263	CCTGAATTAT	GCAACAATAGA	GCAAGCTAAT
mm10_chr10_87447900_87448000_+	-	36	0.000263	CTGGCAACGG	GCAACAATAGG	CCTTTTAGAG
mm10_chr10_62792377_62792477_+	+	58	0.000263	TTGACTTCGC	TGAACAATGAG	CTGGCTGTCG
mm10_chr1_177175570_177175670_+	-	50	0.000263	CTTTGGGATT	TAGACAAAGCC	ACCCTGGCAA
mm10_chr1_157969743_157969843_+	-	26	0.000263	AATGGAAGGA	GGAATAAAGGC	AATGCAGCTC
mm10_chr1_153978334_153978434_+	-	15	0.000263	AAAGAAAAAA	AGAAGAAAAAA	GAAGTTGGGC
mm10_chr1_34696748_34696848_+	-	43	0.000263	GCGGGCAGTT	CCCAGAAAGGG	ATAATAGCTT
mm10_chr9_32764646_32764746_+	+	57	0.000291	TGTGGGAGAC	AAATGAAAGGG	ATTTCAAAAT
mm10_chr8_117380883_117380983_+	+	59	0.000291	TCTCACCTCG	AGGACAATGCA	ACAATGAGTT
mm10_chr7_117462558_117462658_+	+	30	0.000291	GCTTATTCAC	TGGAGAATGGA	GTTCATTGTA
mm10_chr6_81725004_81725104_+	-	8	0.000291	TTTAAGCTGG	CAGAGAAAAGA	CTTGCACT
mm10_chr6_81661109_81661209_+	+	39	0.000291	GGGATTTCAA	AGGACAATGCC	AGTGTTCAGA
mm10_chr6_54552844_54552944_+	-	20	0.000291	ATTAGCTTGT	GCCACAAAGCA	GCCATATTCA
mm10_chr4_148384827_148384927_+	+	85	0.000291	TTGCTTAGTC	TCCAGAAAGGG	CTGA
mm10_chr4_126803342_126803442_+	-	38	0.000291	AAAGGCTCTT	GACACAAAAAG	TACAGTGCTC
mm10_chr2_113848955_113849055_+	-	42	0.000291	TTTAGTGGAG	AAATGAAAGGG	CGGAAGTGGG
mm10_chr2_11045005_11045105_+	+	74	0.000291	TATATAACTG	AAAACAAAAGT	GTTGCATGGT
mm10_chr18_55507112_55507212_+	+	18	0.000291	CTGAGTAACT	AGATCAAAGAC	GAATGTCAAA
mm10_chr18_11900963_11901063_+	-	50	0.000291	AAAACTGCCA	ACAACAAAAAG	AAAATGTTCT
mm10_chr17_63285384_63285484_+	+	15	0.000291	GCCTTCTTTC	CGAACAATGCC	ATGGTTAGCT
mm10_chr16_78457838_78457938_+	+	22	0.000291	CACACAGAGC	TGCTCAAAGGC	CCTTTCTGGG
mm10_chr14_60399043_60399143_+	+	41	0.000291	GCTTTGTGAT	CTGACAAAGGC	TCGAGGGACC
mm10_chr14_21020418_21020518_+	-	9	0.000291	TGCTTTTAGA	AGAACAAAGAT	TTGAAAACA
mm10_chr13_60420522_60420622_+	-	9	0.000291	CCAAGTGGGG	ACAAGAAAGAC	GCACACATG
mm10_chr12_111500927_111501027_+	+	57	0.000291	TGGAACAAAA	CTGACAAAGGC	TCAAAGATCT
mm10_chr1_20820307_20820407_+	-	52	0.000291	TCCAGGCACG	GAATGAAAGGC	TATTGAAGTG
mm10_chr1_14244975_14245075_+	+	60	0.000291	GCCTTGGCAG	GGATCAAAGAG	GCAGAGGGAA
mm10_chr9_46890034_46890134_+	-	36	0.000328	CTCTTTGTGA	CCAAGAAAAGG	GGAACAAATC
mm10_chr7_93062195_93062295_+	+	66	0.000328	TCAGGACCAG	GAAAGAATAGG	CGCTGTTCAG
mm10_chr6_31455543_31455643_+	-	48	0.000328	ACTCTCACAG	CAAAGAAAGCC	CACATTTCCA
mm10_chr5_123907187_123907287_+	-	55	0.000328	GCGCTCGCGC	GAGACAATGAG	CCTTTATCGC
mm10_chr5_111724822_111724922_+	-	51	0.000328	CAAGGGAACG	GGAAGAATGAG	AAAGGGGAAG
mm10_chr4_97786069_97786169_+	-	54	0.000328	ATGCATTACA	GGTACAAAGGC	CACAATGGTT
mm10_chr3_107931795_107931895_+	-	44	0.000328	AGCCACCACC	ATAACAATGGA	GCTCAGGCAG
mm10_chr2_165420376_165420476_+	-	24	0.000328	CATTCAGACA	TAGAGAAAAGC	CTTTTATCTT
mm10_chr2_115036453_115036553_+	-	76	0.000328	AAAAACTACA	GGGACAGAGGC	TTTGGCCTCT
mm10_chr19_26680862_26680962_+	+	56	0.000328	CTGGTGCTGG	TAGAGAAAAGG	GTGCAGGGAA
mm10_chr19_5803581_5803681_+	-	46	0.000328	GATTCAGCAG	CTCACAAAGGG	AGGCGGCGAC
mm10_chr16_94472619_94472719_+	+	31	0.000328	AGCCTCCGAA	AAGAGAAAGCA	GTGGAACAGA
mm10_chr15_73202046_73202146_+	+	37	0.000328	AACAAGTCAG	CAAACAAAACA	ACACAGCCAC
mm10_chr13_96928819_96928919_+	+	75	0.000328	AGCCAGCATG	AGAAGAATGAC	CCTGGCCGGT
mm10_chr12_52474393_52474493_+	+	35	0.000328	CTGAGAGTTT	TAGAGAAAAGG	CGCTTTGGGC
mm10_chr10_84755976_84756076_+	+	46	0.000328	TCAAAACAGG	CCCACAATGGG	CTTCACAGTG
mm10_chr9_13827586_13827686_+	-	44	0.000373	GCAGGGAGCG	CCCACAAAGAG	AGAAAGTACC
mm10_chr8_94154845_94154945_+	-	52	0.000373	ATTAGAGTGA	GAAACAATGGT	TGTGGTGAGC
mm10_chr7_112327011_112327111_+	-	2	0.000373	CTTGGCTTTT	CCCACAAAGAG	CA
mm10_chr7_100654006_100654106_+	-	42	0.000373	GCCATGGCAA	CCATCAAAGGC	CCAATTGTCC
mm10_chr7_96796544_96796644_+	-	33	0.000373	TGCCTTGTCC	TTCACAAAGGC	TGGTTTGTGT
mm10_chr7_80149472_80149572_+	+	88	0.000373	CTGGGTTCTA	TGCAGAAAGAG	A
mm10_chr6_53884994_53885094_+	+	49	0.000373	TAGTATTTGA	GCAACAATGAA	TAGAAAGGAA
mm10_chr4_154506871_154506971_+	+	9	0.000373	GGAGGCTGG	AGAACAAAGCT	CCGCCAATTT
mm10_chr4_149889914_149890014_+	+	37	0.000373	TCCTTCCCGG	CGGACAAAACA	TCGCTGGCGC
mm10_chr4_144886691_144886791_+	+	34	0.000373	ACAGAAGACG	GGAACAAAGCT	CTGCCTGTGG
mm10_chr4_97874960_97875060_+	-	52	0.000373	CCAAATCCTT	AAAAGAAAAAG	GGGACTCTGA
mm10_chr4_82532937_82533037_+	+	17	0.000373	GCCAGAGCCT	TACAGAAAAGG	AGCAAAGAGC
mm10_chr4_64149077_64149177_+	+	55	0.000373	TCCGGCTTGC	TGATGAAAGGG	AATGAAAGCC
mm10_chr4_46854953_46855053_+	-	43	0.000373	CATTCAGCTC	GGCTGAAAGGG	ACCCAGGATG
mm10_chr3_115411026_115411126_+	+	39	0.000373	AATGACATTT	CCCACAAAGAG	CAAGTCCAAT
mm10_chr3_37182719_37182819_+	-	25	0.000373	AGGGGCATTC	ACAACAAAACC	ACATGGGTGG
mm10_chr2_83724140_83724240_+	-	68	0.000373	GGCTGCAATC	AAAAGAAAAAG	AACCAGGCAC
mm10_chr2_35215453_35215553_+	-	49	0.000373	TCTTTGCTCC	AACAGAAAGCC	CGAGCTTGCA
mm10_chr19_55556451_55556551_+	-	53	0.000373	TTGCACTGCC	CAGAGAATGGG	GCAGGGATAA
mm10_chr17_47368805_47368905_+	+	8	0.000373	TCAGTGTC	GGAACACAGGA	GACACTCTTT
mm10_chr13_60614322_60614422_+	+	52	0.000373	TTAGGTTGGT	GGCTGAAAGGC	TGGATTGTTC
mm10_chr12_86220746_86220846_+	+	31	0.000373	ATATGCGGCC	GGCTGAAAGGC	CGCGTTAATG
mm10_chr12_51736976_51737076_+	-	15	0.000373	AGTCTGAATA	CAGAGAATGGG	ACAGCCTGTG
mm10_chr11_120231540_120231640_+	-	15	0.000373	CAAGGCCGCT	TGATGAAAGGA	GATAAACCGG
mm10_chr10_79908617_79908717_+	-	83	0.000373	GGCCTG	GGAACAAAGCT	TGCTGGGTAG
mm10_chr10_56893478_56893578_+	-	25	0.000373	AAAAGAGAGA	AAAAGAAAAAG	AACTAAAGAT
mm10_chr10_11875472_11875572_+	-	37	0.000373	AGCTAGTGTT	TAAACAATGAG	GAACTTTGAA
mm10_chr8_126073348_126073448_+	+	39	0.000412	CTTCCAGGCT	GAGACAATGCC	CCTATTCACA
mm10_chr8_110725630_110725730_+	+	2	0.000412	CT	AGGATAAAGGC	CACACTGTTC
mm10_chr8_83442615_83442715_+	+	28	0.000412	CACCTTTGCC	CTAACAAAAGG	GCATTGACGA
mm10_chr7_118593884_118593984_+	-	79	0.000412	AGCAACTGTT	GGCAGAATAGG	GCTGGAGGGG
mm10_chr6_85840107_85840207_+	-	13	0.000412	CACAATTGTT	TCATCAAAGGC	TTCCTCTTGG
mm10_chr5_112255628_112255728_+	+	41	0.000412	GTGTTCCAGG	CCAACAATAGA	AAATGCTAGC
mm10_chr5_107251854_107251954_+	+	74	0.000412	AGTGTACTTC	TCCACAAAGAA	CAGCTATGCC
mm10_chr3_105959274_105959374_+	+	81	0.000412	TCGCGAGAAG	AGGAGAAAAAA	TGGGTGGG
mm10_chr19_24142645_24142745_+	+	41	0.000412	AATAAATCCG	AGGATAAAGGA	GTCACTGTGC
mm10_chr19_5490433_5490533_+	-	41	0.000412	TAGTAGGAGC	CGCACAATGAG	GGGCGGGGCG
mm10_chr16_90692843_90692943_+	+	33	0.000412	AAGAGCCACA	CAGAGAAAGAA	TACAGGCTGG
mm10_chr15_98134143_98134243_+	+	5	0.000412	CAACA	ATGAGAAAGGA	AAGGGCATCT
mm10_chr11_88583445_88583545_+	-	59	0.000412	AGTTGTTAGC	ATGAGAAAGGA	AAGCTTTCTC
mm10_chr1_153506370_153506470_+	+	28	0.000412	GGAGACCAAG	TAGACAATAGG	TGCTTGGGCA
mm10_chr9_66888439_66888539_+	+	28	0.000467	AGAGCCTTGA	GAGTGAAAGGG	CCAGTTTCTT
mm10_chr9_62526535_62526635_+	+	53	0.000467	AGGGCTTCAA	TGAATAAAGGA	GGGAGGGCTG
mm10_chr8_92167359_92167459_+	+	44	0.000467	CAATAGCTTG	GGATGAAAAGG	CCCAGCGAGC
mm10_chr8_23964294_23964394_+	+	36	0.000467	GAATAAAAGG	CACACAAAAAG	CCTTTTCAAA
mm10_chr7_114887070_114887170_+	+	49	0.000467	CAAGTCTGTT	TAGAGAAAGAG	GCTATTCTGT
mm10_chr7_109191431_109191531_+	+	21	0.000467	ATTAAGGCTA	TTAAGAAAGGC	TCCTTTTTAA
mm10_chr4_154960711_154960811_+	-	37	0.000467	AATTGGCGCG	GGCACAATGGT	CGCTCCCCGA
mm10_chr4_130973634_130973734_+	-	46	0.000467	CCTGGTTCCT	TTAACAAAAGG	CTGCCTGGCA
mm10_chr3_133052223_133052323_+	-	32	0.000467	AGAGCTCTAT	TGCACAATGAA	CTGTTCTCTT
mm10_chr2_138688288_138688388_+	-	46	0.000467	TGCCCAAAAT	CCCACAAAGCA	CAGTTACAGA
mm10_chr2_117120594_117120694_+	+	48	0.000467	CTTGAGCGTC	GCAACAATGCC	AGTCCCGGAG
mm10_chr18_61614282_61614382_+	+	65	0.000467	AATTGGCGCT	GACACAATGCA	AAGTCCACTA
mm10_chr18_50397118_50397218_+	-	43	0.000467	CTAATTACTT	TGCACAATGAA	GCTCATGTAA
mm10_chr18_39753054_39753154_+	-	57	0.000467	GCAGAGGGAG	CAAACAAAAGT	GCTTACAAAA
mm10_chr16_31547094_31547194_+	-	9	0.000467	GGTTGAGAGG	AAGACAGAGGA	ACTGCCTGG
mm10_chr15_91018744_91018844_+	-	43	0.000467	CTGAATGGTG	GGATGAAAAGA	GCTGAAACCA
mm10_chr14_50969673_50969773_+	-	7	0.000467	CGGTGCCCGC	CCCACAAAGCA	TGACTAG
mm10_chr13_48126739_48126839_+	+	65	0.000467	TGACAGGATC	ACCACAATAGA	GGAACTCGTT
mm10_chr12_55446809_55446909_+	+	21	0.000467	CAGTGTCTAC	CACACAAAAAG	AGGCAAGCAG
mm10_chr1_189187824_189187924_+	+	53	0.000467	GGAAACCAGG	GGAACAAATGC	TCCACTTGCT
mm10_chr6_118695902_118696002_+	+	65	0.000512	AATAGCGTCT	CTAACAATGGG	GCTGCCTACA
mm10_chr6_85302353_85302453_+	+	30	0.000512	TCTAAAGACC	TGGACAATGCA	TGCTCTACTT
mm10_chr5_103211226_103211326_+	+	76	0.000512	CCAGAGGAGA	CGGACAGAGGG	CTTGGGGAAT
mm10_chr2_134961876_134961976_+	-	70	0.000512	AGGATTTACA	GACTGAAAGGA	AAAGCACTCG
mm10_chr18_84722436_84722536_+	-	72	0.000512	GGGAAGCCAG	GACACAGAGGC	GCGATTCAGA
mm10_chr18_69608176_69608276_+	-	68	0.000512	CCAGGGACTC	TGATCAAAGAA	CTTCAATTCA
mm10_chr18_69344464_69344564_+	-	14	0.000512	GCTGCTCCAC	CAGACAATGAC	TGGGGAGGGG
mm10_chr15_96600373_96600473_+	+	80	0.000512	GTTTTGCTGC	CAGAGAAAGCG	CATTTTTCT
mm10_chr15_95691690_95691790_+	+	55	0.000512	TATTAAGGGA	GACTGAAAGGG	GCTGATTAAA
mm10_chr14_31661864_31661964_+	-	81	0.000512	GAGGCCGG	GGCTCAAAGAG	TTTGTTTCAT
mm10_chr13_107923950_107924050_+	-	28	0.000512	TTTTGGAGAA	TAATGAAAGGC	TCAAATGTTT
mm10_chr12_89748318_89748418_+	-	2	0.000512	CACAGATTCT	AGAAAAAAGGA	CA
mm10_chr11_71447983_71448083_+	+	10	0.000512	GTTTCAAACT	CAGAGAAAGCC	AGTGCAGTTT
mm10_chr10_94829632_94829732_+	-	75	0.000512	CTGCTTTTAG	GCATGAAAGGG	GAGAAGTGTT
mm10_chr1_92100741_92100841_+	+	67	0.000512	GAGCTTCTGA	GAGAGAATAGC	AACCCCATAA
mm10_chr7_74501368_74501468_+	-	85	0.000571	AACT	AGATGAATGGG	GACTCAGCTC
mm10_chr6_36755190_36755290_+	+	75	0.000571	ATTGACTACA	CAAATAAAGGA	CTAGGAGAAG
mm10_chr5_147155659_147155759_+	+	72	0.000571	TGTGTAGTGA	CGCTGAAAGGC	GGCTTTATCC
mm10_chr4_71484470_71484570_+	+	51	0.000571	TTCTGGTTGA	GAGAGAAAAAG	ATTAAGAGGG
mm10_chr17_17449602_17449702_+	-	62	0.000571	AGCTGAATGG	AGAATAAAAGC	CTGTATTTTC
mm10_chr16_39287147_39287247_+	-	47	0.000571	TGTTCAACGG	TGAAGAATGAC	TGCTTTATAA
mm10_chr14_48052557_48052657_+	+	1	0.000571	A	GAGAGAAAAAC	CTTTGAGAAC
mm10_chr13_63815188_63815288_+	+	39	0.000571	CGCTTCCGCC	CGCTGAAAGGC	TAGTCCATCT
mm10_chr12_109911180_109911280_+	+	19	0.000571	TTTTCCATTA	AAAACAATACC	CGACCCCACG
mm10_chr11_112501903_112502003_+	-	21	0.000571	AATTGCTGGG	AGAATAAAAGA	TCCAGCCTTA
mm10_chr11_54312196_54312296_+	-	72	0.000571	TTCAAGGGCA	GGATGAATGGG	GAAATATGCA
mm10_chr11_8513927_8514027_+	-	80	0.000571	GAGCTTTGA	GGAATAAAAGG	GAGGTTTGGC
mm10_chr1_161273575_161273675_+	+	60	0.000571	TCATTAAGGC	AGATGAATGGA	CCTCTTGTAG
mm10_chr1_34150898_34150998_+	-	6	0.000571	ATAAAGTCAT	TGAAGAATGAA	GGTTTT
mm10_chr1_20845775_20845875_+	-	77	0.000571	TCTGCCACCA	GGCAGAATGAA	AGCATCCCGG
mm10_chr1_5023016_5023116_+	-	72	0.000571	TCGGCTGCTT	CCCAGAAAAGG	CCTCATGAAT
mm10_chr6_25087344_25087444_+	-	71	0.000632	GGAAGTCACT	GGCACAAAGCT	CTTCTTGGAC
mm10_chr5_4311764_4311864_+	-	27	0.000632	ATCCTTTGAA	AGATGAAAGAA	ACGCCACATT
mm10_chr4_140658121_140658221_+	+	48	0.000632	CCTGGTCCCC	AGATGAAAGAC	GCTTTCTAAG
mm10_chr4_70297673_70297773_+	-	22	0.000632	TTATGTCCTT	TGGAGAATAGA	GGCCTTTTCC
mm10_chr4_8362609_8362709_+	+	43	0.000632	TGAGAACAGC	AGCACAAAGCT	TTAGGAAGTT
mm10_chr3_145890627_145890727_+	-	1	0.000632	AGACCCTTGG	CGAACAAGGGC	G
mm10_chr3_108568166_108568266_+	-	47	0.000632	ATTGGCATTC	ACCACAATGAC	CACAATGATT
mm10_chr2_61138805_61138905_+	-	8	0.000632	GGCAAGCAGA	AGCACACAGGG	AACCAGAA
mm10_chr19_56029486_56029586_+	+	21	0.000632	CATCTCCCTT	AGCACACAGGC	CTTATTGTCT
mm10_chr17_49539357_49539457_+	+	70	0.000632	TCTTGGAAGT	GAGACAAAGAT	TAATGAATGA
mm10_chr17_17409764_17409864_+	+	2	0.000632	CG	GGAACAGAGAG	GACTCCAGCT
mm10_chr16_72699511_72699611_+	+	46	0.000632	CCATCCACCA	GAAACAAATGC	AGTCTGGGGA
mm10_chr14_8314032_8314132_+	+	73	0.000632	GAACATATTC	TGCTGAAAGGA	CTTTGGGGCA
mm10_chr13_54067813_54067913_+	-	87	0.000632	AG	GAAACAGAAGG	CTTTGGAAGT
mm10_chr1_172295913_172296013_+	+	74	0.000632	ATGTTGTAGG	AGAACAGAGAG	TTCTTTTTTC
mm10_chr1_159661286_159661386_+	+	8	0.000632	TTGAGGTT	GAAAGAGAGGC	ATATTTGCCT
mm10_chr1_139346799_139346899_+	-	48	0.000632	CTTAGCTGAA	TAAAGAAAAAG	AAATCTATTC
mm10_chr9_40817786_40817886_+	-	48	0.000692	TCCTGGAGCC	AGCACAATACC	AAGATGCTTT
mm10_chr9_16014235_16014335_+	+	33	0.000692	AGCTCCTGAA	CTAACAAAGCA	AAGTAACTCT
mm10_chr8_46769955_46770055_+	+	55	0.000692	TGTTCCTCCC	TGGACAATGGT	TATATGTACT
mm10_chr7_116282853_116282953_+	-	14	0.000692	GCCGTTGAGA	TGGACAATGGT	GGCTCTGTTG
mm10_chr7_73400345_73400445_+	-	47	0.000692	CCCTGTTTGC	ATGACAAAGCA	TCCCAATAAA
mm10_chr6_112810076_112810176_+	+	67	0.000692	ATCGGAGTGC	AGAATAATGGA	CGGCTATTGT
mm10_chr4_139038161_139038261_+	-	63	0.000692	GAGGAAAAAA	AAAAAAAAGGA	ACGGTCCATT
mm10_chr2_31449485_31449585_+	-	40	0.000692	CCTTCCAGGG	GGCACAATACA	GAGGGAGTCT
mm10_chr2_22937376_22937476_+	-	1	0.000692	GTGCAAAACT	GGCACAAGGGA	G
mm10_chr19_46908880_46908980_+	+	22	0.000692	GTTCCAACCC	TGGACAATGGT	TTCTGAGTGC
mm10_chr18_45001106_45001206_+	-	51	0.000692	CTTGTTTGCT	TCCTCAAAGGA	TGCATTTAAA
mm10_chr16_11626199_11626299_+	-	77	0.000692	TGTGAACAAG	CCCAGAATGGC	TGGCAGAGCT
mm10_chr15_88408811_88408911_+	+	51	0.000692	AGGAACAAGA	GGGAGAGAGGG	AAAAAAAATA
mm10_chr13_59143486_59143586_+	-	47	0.000692	GAGAGGGAAG	AGCACAAGGGA	GCCATAAAGA
mm10_chr12_112541678_112541778_+	+	35	0.000692	CAGCCTGCAA	GGAAGAATAAA	AAGCCCTTGA
mm10_chr11_107965529_107965629_+	+	40	0.000692	AATGGGGCAG	CTCACAAAAGG	AGGCCGGCTT
mm10_chr11_98202642_98202742_+	+	40	0.000692	GAATGTGTCG	AGGTGAAAAGG	GAAGCGCCAA
mm10_chr11_90548593_90548693_+	+	40	0.000692	CAGAGCTCTT	TGGATAAAGGG	AGGCTCACGA
mm10_chr11_72265632_72265732_+	-	56	0.000692	GGGAGGAAGG	GAGAGAATGAA	TGGCCTTGGC
mm10_chr10_121206188_121206288_+	-	4	0.000692	CAGGGGACAA	TTGACAAAAGG	CCCC
mm10_chr10_78237040_78237140_+	+	5	0.000692	TGGAC	TAGACAATGCA	GACCTTCTAC
mm10_chr10_56899816_56899916_+	+	88	0.000692	TATTATGTTG	TCCTCAAAGGC	A
mm10_chr10_45151856_45151956_+	-	45	0.000692	TCCAAGGCTC	TGGACAATGGT	TGGTCTAATT
mm10_chr1_137378674_137378774_+	+	88	0.000692	AAAGCACCCT	GGGACAAATGG	C
mm10_chr1_39947801_39947901_+	-	59	0.000692	GGGCCTGGGC	CAGACAGAGGC	TCTATTCACA
mm10_chr8_93931586_93931686_+	-	39	0.000775	TCAGAGAGCT	TGGTCAAAGAG	AGAAAAGTGA
mm10_chr8_78635120_78635220_+	-	5	0.000775	TCCAATCATT	TGAACAGAAGC	AGCTG
mm10_chr8_12486571_12486671_+	+	16	0.000775	ATTCAAAAGG	GAGACAAAGCT	CCCAGTTTCT
mm10_chr7_90442679_90442779_+	-	80	0.000775	CCCACCCCG	CCCACAAAAAC	GCGCTTCGCT
mm10_chr6_49021362_49021462_+	+	28	0.000775	CTGAGAACTT	GGATCAATGAG	GTCTTTATTT
mm10_chr4_137891917_137892017_+	+	32	0.000775	CCTTTGGAAG	AGAAGAAAGCT	TGTCCCTAAT
mm10_chr4_123667427_123667527_+	-	19	0.000775	GCCATTCATT	AGAAGAAAGCT	TCACTCCAAA
mm10_chr4_32303825_32303925_+	-	22	0.000775	GATCTGGCTA	AAAATAAAAGG	AAGCGGGCTG
mm10_chr4_10976083_10976183_+	+	84	0.000775	GCTCTTGAAC	CAAACAAAGCT	TCCAA
mm10_chr3_121636567_121636667_+	-	37	0.000775	CTTTGACACC	TAAAGAATGAA	GGGACAGAGA
mm10_chr3_115844765_115844865_+	+	31	0.000775	TCCAAGCACA	GAATGAATGGG	TCTCATTCAG
mm10_chr3_84488874_84488974_+	+	12	0.000775	TTGTGTTGAA	GGGAAAAAGGA	CTTGTTTTCA
mm10_chr3_40673672_40673772_+	-	25	0.000775	CTGTGTGGTA	AGAATAAAGAG	CCTCTCCTAA
mm10_chr2_102624659_102624759_+	+	84	0.000775	GCTGCCAGAT	GAATCAATAGC	AGTGT
mm10_chr2_27599166_27599266_+	-	2	0.000775	AGCTTCTGCC	TATACAAAGGA	CT
mm10_chr2_25182857_25182957_+	+	28	0.000775	TTGATCCTGG	GAAATAAAAGG	GAGGCTGAAT
mm10_chr19_30160124_30160224_+	+	16	0.000775	AATAATCTCA	GGAACAGAGCC	ATTCAAAAGC
mm10_chr17_9776494_9776594_+	+	57	0.000775	GAATGAGAAG	GGAACAGAGCC	AGTTTGGCCC
mm10_chr15_97766315_97766415_+	+	52	0.000775	AGTTCAATTG	TTCACAAAAGG	AGACCGTTGC
mm10_chr14_105513013_105513113_+	+	54	0.000775	AATGTTGTCA	GCAAGAATGAG	CCTGAATTCT
mm10_chr14_73732316_73732416_+	-	56	0.000775	CCGAATTTGC	ATCACAAAGCC	AGTTCTCCAT
mm10_chr14_25766023_25766123_+	-	56	0.000775	GGCTGCTCCC	TCCACAATAGC	AAAACACCAT
mm10_chr13_102573636_102573736_+	+	61	0.000775	TCCATCAGGG	AACAGAAAACC	AATTGTGACC
mm10_chr13_84571534_84571634_+	-	72	0.000775	TAAAATAACG	GAATGAATGGA	TTCCTTGGAA
mm10_chr13_41339807_41339907_+	-	52	0.000775	TGTTCTGAGT	CCATGAAAGGA	AGGCACAGCC
mm10_chr12_95960554_95960654_+	-	34	0.000775	ACAATGCCTT	TGCACAATGGT	TCTCAACGGG
mm10_chr1_93343500_93343600_+	-	66	0.000775	GCCAGCCAAT	GGAACAAAGTA	TAGAAGCGCG
mm10_chr1_36309695_36309795_+	-	78	0.000775	TGCGTCAATT	ACAACAATAAC	GGCAACAGCA
mm10_chr9_94969204_94969304_+	+	67	0.000844	TGAGGCTCCC	ACATCAAAGCA	AGAACACACT
mm10_chr9_43271046_43271146_+	-	60	0.000844	TTGAGATGCC	AGGATAAAAGA	AACCAGGCTA
mm10_chr8_64624758_64624858_+	+	42	0.000844	CCTTAATCCC	AAAACAGAGAC	TCCGTTGAAG
mm10_chr7_64634631_64634731_+	-	61	0.000844	GCATTTCCCC	ACAACAAAGCT	TGACCCCAGC
mm10_chr7_63965292_63965392_+	+	84	0.000844	ACAGCACGTG	ACCACAGAGGG	TGGGT
mm10_chr6_148212030_148212130_+	+	19	0.000844	AGATCTCGCG	AGAACAAGAGC	AACTCTCACG
mm10_chr6_141524320_141524420_+	+	37	0.000844	TGTTCCTCTA	TAAACAAAGCT	TTATCACGTG
mm10_chr6_97396728_97396828_+	-	54	0.000844	CCTGATTTGC	ATGAGAAAAGA	GCAAAACTAA
mm10_chr3_122413766_122413866_+	-	33	0.000844	AATGTGCCTA	GCAACACAGGC	TTATTTTCTA
mm10_chr19_56062207_56062307_+	+	25	0.000844	AAGAGTCTAG	GAGACAATACA	GTGAGTGCTT
mm10_chr18_37824369_37824469_+	-	29	0.000844	AACTTCATGC	CTCACAATGGC	CTGTGACCAA
mm10_chr17_14943113_14943213_+	-	26	0.000844	CCAGGCTCTC	GCGAGAATAGA	GCAGCTTTCC
mm10_chr17_6860606_6860706_+	-	83	0.000844	GTGATC	TACTGAAAGGC	TTTGAATAGA
mm10_chr14_121108019_121108119_+	+	70	0.000844	GGGCAAGCCA	TCAACAGAGGC	TTGTGCTTCC
mm10_chr13_43567644_43567744_+	-	76	0.000844	GGAGGCCACC	GCCTGAAAGGC	TGGCCTCGCC
mm10_chr12_86644946_86645046_+	+	54	0.000844	CTAGCAGCCC	TCAACAAAAGT	GGCTGTCTCC
mm10_chr12_51118301_51118401_+	+	51	0.000844	ACCGCGGGCT	GCCTGAAAGGC	TAAGGTGGCT
mm10_chr11_88482448_88482548_+	+	39	0.000844	AGCATTGTTG	TAGAGAATAGG	GCTCTTTCCC
mm10_chr11_69364999_69365099_+	-	82	0.000844	TGGCGAG	TACTGAAAGGA	CCTGCCACAG
mm10_chr10_100685861_100685961_+	+	84	0.000844	TCTGAGAAGG	AGTACAATGGG	CTCTA
mm10_chr10_96094598_96094698_+	-	0	0.000844	CAAAAGACTG	GGGATAAAAGA
mm10_chr1_39977530_39977630_+	-	20	0.000844	CCTGTGCTGT	CAAAGAATGCA	TTCAGTGGCT
mm10_chr9_41447218_41447318_+	-	75	0.000935	TCAAAGGAGA	ATGTCAAAGGC	TTGGAGCCTG
mm10_chr3_137683641_137683741_+	-	9	0.000935	TAATCACTGC	AGCTGAATGGG	GGAACAAAA
mm10_chr3_86787094_86787194_+	+	24	0.000935	CAGCAGCCAG	GAGAGAGAGGC	TCTTTCAGCA
mm10_chr2_165323555_165323655_+	-	30	0.000935	TCATTCTTAG	AGAACAATGCT	GTGTTTTTAT
mm10_chr2_11391851_11391951_+	+	72	0.000935	GCAAGTTTGA	AAGACAAATGA	AGGGACCGGA
mm10_chr19_10071238_10071338_+	-	35	0.000935	TGCGGACTAT	TGAACAATAGT	CCCCTGAGAA
mm10_chr19_8967043_8967143_+	-	40	0.000935	AAGCGAGGAC	GGCATAAAAGG	CATACGCACG
mm10_chr17_90892479_90892579_+	-	21	0.000935	AACAACTTTC	AGAAGAAATGA	GCTCATTTTT
mm10_chr12_86824056_86824156_+	-	4	0.000935	CAAAAAGGCG	AAGTGAAAAGG	CCAG
mm10_chr10_56962958_56963058_+	-	34	0.000935	TCCAGGAAGC	CCCACAATGAG	AAACCTATGA
mm10_chr1_92083818_92083918_+	+	62	0.000935	TCCAACAAAC	TGCACAATAAC	GATGAAAAAG
mm10_chr9_99575704_99575804_+	+	80	0.00102	AGCCGGAAGT	TACATAAAGGA	CTCGAAACT
mm10_chr6_111622613_111622713_+	+	88	0.00102	GAGATTGGTC	CGCAGAATGCA	C
mm10_chr5_137760048_137760148_+	-	31	0.00102	GATCCAGCCC	ACAAGAGAGGA	CACACTGGGA
mm10_chr5_121220122_121220222_+	-	54	0.00102	CCCCGCGGGG	TGGACAATACA	GGCTCCTCCC
mm10_chr5_103161311_103161411_+	+	88	0.00102	TGGAACTGGA	AACACAGAAGC	C
mm10_chr4_148322241_148322341_+	-	52	0.00102	GCTCTATTTG	TCCACAATGAA	CAGAGATGAA
mm10_chr4_138503775_138503875_+	+	56	0.00102	TGGGTCTCTC	AGCTGAAAGAG	CAGGAATCCC
mm10_chr18_46748207_46748307_+	-	47	0.00102	GGACCCTGAT	GAAAGAAAGCT	ATTGTTAGTC
mm10_chr14_118230564_118230664_+	+	74	0.00102	CCTCACAATG	AACACAGAAGA	AGTGCACAAT
mm10_chr14_86749074_86749174_+	+	31	0.00102	GACAGAAGGA	ACAACAAATGG	CTACAATTAG
mm10_chr14_61330730_61330830_+	+	34	0.00102	TAATGAGGGC	TGGACAATACA	GCGAACAGAA
mm10_chr11_109754105_109754205_+	-	55	0.00102	CCCAGCCTCA	TGCACACAGGC	ACTCAATGGA
mm10_chr1_120115893_120115993_+	-	83	0.00102	AAGGGC	ACATGAAAAGG	GGGGATGAGG
mm10_chr1_5033386_5033486_+	+	10	0.00102	TTTGCAGCAG	GGCTCAAAAAG	GTCTGGGCTT
mm10_chr8_103314711_103314811_+	-	67	0.00112	GTCCCCTGGA	TGGAGAGAGGC	AGGCAGTCTG
mm10_chr7_73192089_73192189_+	-	49	0.00112	AGGCGTTCTG	AAGTGAATGGC	AACCAGTGTT
mm10_chr5_124079150_124079250_+	+	42	0.00112	CCAGCAGCTC	CCTACAAAGGC	CCCTAGCTGG
mm10_chr5_104158438_104158538_+	-	46	0.00112	AGGTCTTGGC	AGAACAAGGAA	GAGGACTTTT
mm10_chr4_154600120_154600220_+	-	46	0.00112	AGTGTTGCGG	GGATGAATAGG	CCCTCGGATT
mm10_chr4_123677286_123677386_+	+	80	0.00112	ACCAGGCTCC	AGGACAGAGCC	AGGCACTCA
mm10_chr2_160805282_160805382_+	+	68	0.00112	TGGCTGGGTT	CTAACAAAAAG	ATCCCCCCCC
mm10_chr2_157340389_157340489_+	+	8	0.00112	GGCTGAGA	GGGAGACAGGC	CGCACATTTG
mm10_chr2_154543696_154543796_+	+	0	0.00112		CAGACACAGGG	CATGAATGAA
mm10_chr19_6452165_6452265_+	-	48	0.00112	TTTCTAGGTG	CCGTGAAAGGG	AGGCAACAGC
mm10_chr18_76534007_76534107_+	-	68	0.00112	AAGTGGCTGA	CGCACAGAAGA	AGCCGTTACA
mm10_chr17_24068561_24068661_+	+	43	0.00112	CACTTGTAGG	GGATGAATAGC	TCCAGGCTCT
mm10_chr13_89607479_89607579_+	-	49	0.00112	ACTCTACATT	GAAAGAAGGGC	TATTTAAATT
mm10_chr11_88629831_88629931_+	+	24	0.00112	TGACTCATTA	GGGAGAAAGCT	AAGTTGAACA
mm10_chr11_84947389_84947489_+	+	64	0.00112	AAGGGGACAT	TGAAGAATAAG	CATGAATGAG
mm10_chr10_126822614_126822714_+	-	81	0.00112	CTTGGCCT	GAAAGAATACA	AAATAAATAT
mm10_chr10_13108193_13108293_+	+	58	0.00112	TTTCCTGAAG	GAGTGAATGGG	TCTGCCTAAC
mm10_chr1_161070756_161070856_+	-	46	0.00112	TGGAAGGCTT	CAATCAATAGC	CTCAAATTCC
mm10_chr1_119879100_119879200_+	-	73	0.00112	AAAGATGTCC	ACAAAAAAGGC	CTCTTTTAGA
mm10_chr1_34665401_34665501_+	+	69	0.00112	GCCTGGCTCC	CAGACACAGGG	GCCCAACATC
mm10_chr8_28252549_28252649_+	-	44	0.00123	CCTGATTACT	AGGACAAGAGC	TAGAACAGCT
mm10_chr7_132569061_132569161_+	+	77	0.00123	CAAACTTGAA	GAAACACTGGC	TTACAGGGCT
mm10_chr6_72730566_72730666_+	-	58	0.00123	CTGTCCATCA	GACTGAATGGG	CCCATTCAGG
mm10_chr4_105475197_105475297_+	+	1	0.00123	T	GGCACAAAGTG	AATTCTCCAC
mm10_chr18_20666222_20666322_+	+	55	0.00123	TCTTGCTTTG	GAAACAATGCT	GTCTATGTCA
mm10_chr16_43623728_43623828_+	+	37	0.00123	ACAATACCAA	ACCAGAAAACA	TCCAATCACA
mm10_chr15_91056292_91056392_+	-	39	0.00123	AAGCCAGCAT	GACTCAATAGC	TATAATTTGC
mm10_chr12_52389700_52389800_+	-	40	0.00123	TTTGACGCTG	GAAACACTGGG	GAAGGCTGTG
mm10_chr10_3697053_3697153_+	-	8	0.00123	GGCTGGAAGC	AGCATAAAGAG	AATGTTAG
mm10_chr1_154103034_154103134_+	-	56	0.00123	CAGCAGCAAT	GGGACAAGAGG	TCAGGAGGAA
mm10_chr1_106241225_106241325_+	-	68	0.00123	CCTGGGGATC	TGCTGAAAAGA	ACCATTCAGA
mm10_chr9_25175374_25175474_+	-	72	0.00133	CTTGGCTGGT	ATAAGAATAGA	GAGGATCTGG
mm10_chr7_66109331_66109431_+	-	8	0.00133	CAAAAAAAAA	AAAAAAAAAGC	ACCCGCCC
mm10_chr5_81029050_81029150_+	-	8	0.00133	CCCGAGCATA	ACATCAAAAAC	TGGGCTGA
mm10_chr5_30401322_30401422_+	-	15	0.00133	CCTCTCACAT	CCCAGAATAGA	AGCGGCTGCA
mm10_chr3_127376064_127376164_+	-	62	0.00133	AGCCACAGGC	TTGAGAAAAGG	GCTATTGTAC
mm10_chr3_104319125_104319225_+	+	4	0.00133	CACA	CGAGCAAAGGC	ATTGTAGGCT
mm10_chr19_4333868_4333968_+	+	40	0.00133	CCTGTGCCTG	CGAACAATGCT	GCTGCGTCAC
mm10_chr16_91485006_91485106_+	+	39	0.00133	CAGGAGTCTA	AGGACAATGCT	GGGCAGTCTT
mm10_chr16_8117807_8117907_+	-	10	0.00133	TTCCCTGACA	CACACAAGGGA	ACAAACACCC
mm10_chr15_98134699_98134799_+	-	15	0.00133	TGACGCAGCT	AACTCAAAAAC	GTGTGCCTGC
mm10_chr14_118860289_118860389_+	-	48	0.00133	GATGAGGATG	CTGTCAAAGGC	AGCAAAAGAA
mm10_chr14_32301750_32301850_+	+	79	0.00133	GTTTTAAATG	CATACAAAAGC	AGCTTTGTTC
mm10_chr11_112811234_112811334_+	-	29	0.00133	ATTCATTTGC	ATGACAATGAG	CCAAACTCTT
mm10_chr11_94328885_94328985_+	-	73	0.00133	CTCTACAGGG	CAGACAAATGA	GTCTCCCCTC
mm10_chr11_88119377_88119477_+	-	32	0.00133	GCTCCCACAG	GGAACAAGGCC	CCCTTTGAAA
mm10_chr11_64501079_64501179_+	-	59	0.00133	TCTTTGGAGG	CATACAAAAGC	AGCCTGCTCT
mm10_chr10_25024003_25024103_+	-	14	0.00133	CAGCATGGCT	GGCACAAGAGC	AGTTTTATCT
mm10_chr9_50554771_50554871_+	+	41	0.00147	ATTAGCTGAC	TGAACACTGGC	TGTTCCCACA
mm10_chr9_41601027_41601127_+	-	57	0.00147	ACATTCAGAG	AGAACAAAATG	AGGGTTTTGA
mm10_chr9_37359752_37359852_+	-	68	0.00147	CGTTGCCTGG	GAAACAAGGAA	TTTGTGTGCA
mm10_chr7_111812627_111812727_+	-	30	0.00147	CAAGTACTTT	TTAACAAAACA	GAATAATGAA
mm10_chr7_65509434_65509534_+	+	76	0.00147	AGAGAAAGCT	GAAACAATTGC	TTCTCCCCAG
mm10_chr6_91301979_91302079_+	+	58	0.00147	ACCAGCACAG	CTCTCAAAGGG	AGTCAAGGAA
mm10_chr5_110416940_110417040_+	-	0	0.00147	TTGTGGCCCA	GGATGAATGAA
mm10_chr4_154313368_154313468_+	+	74	0.00147	TGGGGTTCTC	TCAACAATACA	GCCATTATCG
mm10_chr4_23827017_23827117_+	-	48	0.00147	ACAGTGTTTC	TGCACAGTGGG	AGTTGGCAAT
mm10_chr3_146375406_146375506_+	+	35	0.00147	CTGGCCATTG	GGCACAATGCT	GCCCCATTAC
mm10_chr3_62456019_62456119_+	-	34	0.00147	TTGTTGCCCT	TGCTGAATGGA	GCTGTTTCTT
mm10_chr2_73892556_73892656_+	-	47	0.00147	GTCGGATCTC	GCGAGAGAGGA	CGGAAGCCTG
mm10_chr18_8044467_8044567_+	+	84	0.00147	ACTGTCACTC	CACAGAAAAGT	CTGGC
mm10_chr15_30693915_30694015_+	+	39	0.00147	AGAGGTATGA	AAGAGACAGGA	AATGGGCCCA
mm10_chr13_51846531_51846631_+	+	46	0.00147	CCTCATTTGC	ATCAGAAAGCG	GGCGCTGGCC
mm10_chr13_35980580_35980680_+	+	19	0.00147	ACAGAACTGG	GGAAGAAAGTG	CTGAGCATTG
mm10_chr11_101783342_101783442_+	-	79	0.00147	TTGGCACTTT	GGCAGAGAAGA	TTCAGGGCTG
mm10_chr1_182574321_182574421_+	-	72	0.00147	CCCACCAAGT	CAATCAATGAA	AAAGCTCTCA
mm10_chr1_121087266_121087366_+	-	77	0.00147	GTTCTGTGCA	GAGACAAAGTC	AGCTTCCAGG
mm10_chr1_25008717_25008817_+	-	15	0.00147	CAGAGTGACT	AGAACAGAACA	CGAAGTCCCC
mm10_chr9_68239605_68239705_+	-	49	0.00159	TGCCAAGAAA	TCCTCAATGGC	TGCTTCTCTA
mm10_chr8_89758828_89758928_+	-	12	0.00159	ACAATATTGG	AAAACAAATAC	CCTACAAAAC
mm10_chr8_85926297_85926397_+	-	60	0.00159	TCCCAGGAGA	TGCTGAAAGAA	CTGCTCAGAC
mm10_chr8_15947744_15947844_+	+	43	0.00159	TATGGGCAGC	TGGATAATGGG	ATTCTAAGCC
mm10_chr7_143069178_143069278_+	-	67	0.00159	CCCAGAAATG	ACGAAAAAGGA	AAAGGCGGAG
mm10_chr7_110779964_110780064_+	+	66	0.00159	TGGGCCTTCA	TAATGAAAGCA	GGAGCCCCTG
mm10_chr7_110238094_110238194_+	-	83	0.00159	ATCAGA	AGCAAAAAAGA	CTACAAGTCC
mm10_chr5_131677676_131677776_+	-	67	0.00159	AGTAGGACAA	CAGTGAATGGC	AATCAATAAA
mm10_chr2_129577188_129577288_+	-	48	0.00159	CGGGAGCTCT	GGGACAATTGG	TGGCTGTTTT
mm10_chr2_102649376_102649476_+	-	11	0.00159	TGAGCTCTTA	AAAACACAGCC	ATTGAGACAG
mm10_chr17_30116374_30116474_+	-	34	0.00159	CAGCATTAGC	AACACAAAGTA	GCCAGCAGCA
mm10_chr14_100374951_100375051_+	-	49	0.00159	TCCCTGGGAT	CAGTGAATGGA	AGGGATAATT
mm10_chr11_109358687_109358787_+	-	52	0.00159	TCATTCACTA	CTCACAATAGC	CCAACTAGGA
mm10_chr10_99263167_99263267_+	-	64	0.00159	GCGAGGCAGC	TCCTCAATGGA	TACAAACAGC
mm10_chr10_18389354_18389454_+	-	5	0.00159	AGGATGGAGC	TAAACAGAGCC	AAAAC
mm10_chr7_136081999_136082099_+	+	71	0.00174	AACTCAACAC	TTCAGAATGGA	GAAGGCTGTT
mm10_chr7_130264734_130264834_+	-	20	0.00174	GTTTAGTTTG	AATAGAAAAGC	AATCAGGCGC
mm10_chr6_91346150_91346250_+	+	23	0.00174	GTGACAGTGG	CCATGAATGGG	GACCCCAGTA
mm10_chr5_37465662_37465762_+	-	30	0.00174	CTTCCTCAAG	CACTGAATGGA	AGGCTTGGCA
mm10_chr4_105170916_105171016_+	-	36	0.00174	TTGAAATCCC	AGCTGAATAGG	AGTCCTACAA
mm10_chr4_44519009_44519109_+	+	38	0.00174	CTCTTGATTA	ACAACAAGAGC	TGATGAGTTG
mm10_chr3_144643262_144643362_+	-	22	0.00174	CATTTACAAG	GAGACAATGCT	CCCTTCCACT
mm10_chr3_83980326_83980426_+	-	77	0.00174	CAATTTAAAA	GGAAGACTGGG	TGCGTGATTT
mm10_chr2_34993379_34993479_+	-	38	0.00174	GATTTGGCAG	CAAGCAAAGGG	CTTCTTGAAG
mm10_chr19_27904842_27904942_+	-	49	0.00174	CAGAGCTGGC	TGTACAAAGCA	GAACCCTTAG
mm10_chr14_33328510_33328610_+	-	47	0.00174	AAATAGCTCC	TTCAGAATGGG	CTTCAGAGCC
mm10_chr13_91371008_91371108_+	-	30	0.00174	AAACTGCTCG	GGCTGAATAGC	ATTTGCTGTT
mm10_chr12_117107232_117107332_+	+	38	0.00174	AGCAAGAAGC	AGAATAATGAG	GACATTCAGC
mm10_chr12_16657197_16657297_+	-	1	0.00174	GGAGTGCTAG	AGGAAAATGGG	A
mm10_chr5_130596705_130596805_+	+	18	0.0019	CCAGCTTGTT	AAAACAAAATA	AGAGAGTTGG
mm10_chr4_70535037_70535137_+	+	53	0.0019	CGGCGCAGAC	CAATCAGAGGA	CTCCAAGGGA
mm10_chr2_128738958_128739058_+	-	18	0.0019	ATCTGCCTCG	GGCACACAGCG	GACCCTCCTG
mm10_chr19_28380818_28380918_+	-	14	0.0019	GACATCGGGA	CACTGAAAGAA	ACAACTGGAT
mm10_chr19_9143786_9143886_+	+	66	0.0019	TTTATTCAAG	TGCTCAATGAA	TGATGAATGA
mm10_chr16_62786755_62786855_+	+	68	0.0019	CGCGAGATTG	TAGACAAAAAT	CTCGCGGGAG
mm10_chr16_5912022_5912122_+	-	30	0.0019	TCAGGAACAC	AATTCAAAGGG	GTAAGCCTTT
mm10_chr14_57165610_57165710_+	+	56	0.0019	GTGAAGCTCT	GATTCAAAGGA	GAATTGTCCT
mm10_chr14_8309856_8309956_+	+	59	0.0019	CTGATTGAGA	GGCACAAATAA	ATACATGTTC
mm10_chr12_83632090_83632190_+	+	58	0.0019	TGTACTTAAT	GAGTCAGAGGC	GACGGCGGAG
mm10_chr11_56763081_56763181_+	-	5	0.0019	ATGTTCTCTG	GGAAGAGAGGT	TGGGG
mm10_chr1_73004934_73005034_+	-	63	0.0019	AGGAAAGAGA	CAATCAGAGGC	TGGTGGCCCA
mm10_chr3_90433595_90433695_+	+	48	0.00205	AATTGTAGGG	AGAAGAATTGA	GTCTGGTCTG
mm10_chr19_22554517_22554617_+	+	31	0.00205	GGCCTCCCTG	GCCTGAAAGAA	GTCACAATTT
mm10_chr15_8815540_8815640_+	+	73	0.00205	TAATCTTTCT	GAGACAAGGAC	TGCAATCGCC
mm10_chr14_34332721_34332821_+	+	53	0.00205	CCTCTTTGTA	AGCAAAAAGAC	GTGCATAGCC
mm10_chr12_91204412_91204512_+	+	65	0.00205	TGGGCAGGGT	TCCTCAAAGCC	TAATTTCAAG
mm10_chr1_167308587_167308687_+	-	71	0.00205	CGCCATAGTC	GGGAGAGAGCG	GCAACGCGCA
mm10_chr1_93342832_93342932_+	+	38	0.00205	GGGCGGACCT	CAGTGAAAGCA	AGCAGCTGAG
mm10_chr7_54861558_54861658_+	+	7	0.00224	CAAATGG	AACTGAATAGG	GGGCCGTTTA
mm10_chr5_135778535_135778635_+	-	45	0.00224	GCCAAATCTC	GCGAGACAGGC	TCGGCCGTGT
mm10_chr5_88975898_88975998_+	+	66	0.00224	TGAATGAAGC	AACTGAATAGG	GAAGACAGGT
mm10_chr3_152210303_152210403_+	-	64	0.00224	GTGGAGGGTA	CAGAGAAGGGA	CGCCGGGCGA
mm10_chr2_150765752_150765852_+	+	85	0.00224	CATGGGACCT	GAGACAAATAG	CCAC
mm10_chr13_48227789_48227889_+	-	17	0.00224	GACGCTAGCC	TTCACAATGAC	TTCCAGCTGG
mm10_chr1_185493854_185493954_+	-	64	0.00224	TTCCCCAGAC	TGCATAAAGCC	CGCCTGGGGA
mm10_chr13_60177622_60177722_+	-	8	0.00242	CCAGCGGCTC	GGAAAAAAAAA	AAAAAGTT
mm10_chr10_86457334_86457434_+	+	7	0.00242	CTTGGGT	GCCACACAAGG	CCCTCACTGT
mm10_chr4_72146195_72146295_+	+	60	0.00263	GTTACTGCCT	TGAACAATACT	GAATGAGCAG
mm10_chr18_16703730_16703830_+	-	54	0.00263	GTCTTTTTCA	ACTAGAAAAGG	GCTTTTCAGA
mm10_chr18_10613259_10613359_+	-	72	0.00263	ACACCTCATC	CTAACACAGGG	TTTCCCCCTT
mm10_chr1_161269538_161269638_+	-	52	0.00263	AAAGGCCCAT	GTGACAAAGCT	TTTTCACCAG
mm10_chr5_119916665_119916765_+	-	55	0.00284	CTGCTGCTTC	AAGTCACAGGG	ACCGGGAACC
mm10_chr4_139054625_139054725_+	-	71	0.00284	TACCTCTAAT	TAGTCAGAGGA	GGGAAGCACC
mm10_chr2_102745763_102745863_+	+	53	0.00284	ATGTTTACCC	AGGGCAATGGC	AGGCTGAATC
mm10_chr2_4060787_4060887_+	+	78	0.00284	TAAGAGATTC	TAAAGAGAGCC	CTCCCTCTCA
mm10_chr19_54181103_54181203_+	+	51	0.00284	TGGGCAGCAA	ACCACACTGGA	GGGAAGGTGA
mm10_chr19_16050734_16050834_+	+	81	0.00284	CTATTTCTAC	CTAACAAGGGC	GCCTTGTT
mm10_chr18_45897175_45897275_+	+	89	0.00284	TCAGAGGTGA	TGAACACAAAC
mm10_chr17_10394985_10395085_+	+	30	0.00284	GCATCTTTCC	AGCTGAGAGGG	GCTGTGGGAA
mm10_chr15_94857493_94857593_+	+	3	0.00284	GGC	TCAGCAAAGGG	AAATAGAATG
mm10_chr11_8468625_8468725_+	+	21	0.00284	AGAGGGCAGC	GGGAGAGTAGG	TCGCAGGAAA
mm10_chr1_191469326_191469426_+	+	47	0.00284	CTTGGAGCAG	GGAACAATCGA	GAGTTGTTTG
mm10_chr6_94756045_94756145_+	+	73	0.00306	ATTAATAATG	AGAACAAACAG	GCCTTTGGAA
mm10_chr5_67753168_67753268_+	+	48	0.00306	TCTGAAAGCA	ATTACAAAAGA	GGAGTTCTAA
mm10_chr17_56814495_56814595_+	+	82	0.00306	CTTCCCAAAC	CAAACAATGTC	ATCCCCG
mm10_chr15_99807995_99808095_+	-	77	0.00306	GCCAATTAAG	AAGATAATGAG	ATCGTTAAAA
mm10_chr15_9061331_9061431_+	-	25	0.00306	CCTGCCGCAG	GGAACAAACAG	CTCGACTGCG
mm10_chr12_70283478_70283578_+	-	26	0.00306	GCACAGTATC	CAAGGAAAGGG	ACTTGGCTGC
mm10_chr1_10991091_10991191_+	+	28	0.00306	GAAGTGGGAA	GGGACACAACA	CATTCAGAGC
mm10_chr9_49658751_49658851_+	+	16	0.00331	ACACTCTTTC	CCATTAAAGGC	TTCTTAATAG
mm10_chr7_130918399_130918499_+	-	64	0.00331	GTATTAGGTC	AGGAAAAAAAA	TCCCCAAACA
mm10_chr6_115123539_115123639_+	-	29	0.00331	CAAGACTGGA	ATATCAATGAC	TGCCTGAATA
mm10_chr5_140321551_140321651_+	+	53	0.00331	CTCGCGAGAT	CTGAGAAAACG	GCCCGTAAAG
mm10_chr3_28405527_28405627_+	-	31	0.00331	GAACTAAACA	AGCTTAAAAGG	TCTCTAGAGC
mm10_chr19_45596214_45596314_+	-	73	0.00331	TGCCTGTCAG	AGGTCAGAGAG	CTTGCATATT
mm10_chr15_98763212_98763312_+	+	70	0.00331	GGCAGCGGCT	GCAGCAAAAGC	AGCCGGTGCT
mm10_chr13_51569433_51569533_+	+	74	0.00331	CGGCTTCAGC	CAATGAGAGGC	TGAGCCGATG
mm10_chr6_137664982_137665082_+	-	74	0.00354	CTTGGAAAGA	GTCTCAAAGGT	CCTAGGAAAC
mm10_chr2_91581059_91581159_+	-	29	0.00354	CTGAATTGAG	AAGAGAATTGG	CAAAAATAAC
mm10_chr9_64281545_64281645_+	-	35	0.00383	ACTCGGCTCC	GCGAGACAAGC	TGAGAAATTT
mm10_chr7_28338735_28338835_+	-	23	0.00383	GCCAGTTCTC	GCGAGAGAGCG	CTCAGGCCAG
mm10_chr4_126677555_126677655_+	-	34	0.00383	GTCACCTCTC	GCGAGAGAGCA	GGCGGGAGCT
mm10_chr2_49869216_49869316_+	-	74	0.00383	CAACAAGCTA	CTGAGAATGCA	GGGCTAATTT
mm10_chr17_45733799_45733899_+	+	72	0.00383	CCTTTGGGTT	TTATGAATGGG	CCGGGGCCCG
mm10_chr16_50615630_50615730_+	-	77	0.00383	AGTATTCAGC	TAGTGAATGAA	CTGGGCTGCA
mm10_chr16_30661468_30661568_+	-	5	0.00383	ACCTGATTTT	CACAGACAAGC	AAAGA
mm10_chr13_42992533_42992633_+	+	20	0.00383	GGGAAAAACA	AGCACAATTAA	GGTTTAGACC
mm10_chr18_38050243_38050343_+	+	14	0.0041	TGTGGGACGA	AAGTCAGAGAG	TCCGAGGGGA
mm10_chr17_28691272_28691372_+	-	21	0.0041	GCGGGGGGTC	GCGAGAAGAGC	GCGCAGGGCC
mm10_chr1_78590709_78590809_+	-	26	0.0041	CATTCATACT	AGCTCAAAACT	CTTCAGGGCA
mm10_chr9_83686526_83686626_+	+	64	0.0044	GCGGGACCCG	GGCACAATATC	CGTAATGAGT
mm10_chr9_69327143_69327243_+	-	29	0.0044	GCTAATGACC	CATTGAAAGGC	TTATTTAAAT
mm10_chr7_122159350_122159450_+	-	23	0.0044	CCCAGCGCGC	GGCACCATGGG	AGTGCTCTAC
mm10_chr5_100178270_100178370_+	-	48	0.0044	TTAGGGACTG	GCTACAATGCC	TGCTTATTGG
mm10_chr3_86142640_86142740_+	-	14	0.0044	GGAAGGGCGA	AAGAGCAAGGG	TCACGTAGAC
mm10_chr2_32961608_32961708_+	-	64	0.0044	GCCGGATATA	GGCGGAAAAGC	TCAGCTCTCG
mm10_chr17_72505313_72505413_+	+	49	0.0044	CTGTGCTCCC	CAAAGCAAGGC	AGCCCATTAG
mm10_chr1_182483785_182483885_+	+	46	0.0044	AGCCGTAAGC	TTCACAATACG	TCTTGGTGTG
mm10_chr13_111489836_111489936_+	+	5	0.00473	TCAGT	CCCAAAATGGC	GCCGACCCGA
mm10_chr12_85473789_85473889_+	-	50	0.00473	TATAGAAGCG	CTGTGAATGGA	TGGACTTCCT
mm10_chr11_34833634_34833734_+	-	41	0.00473	AGGCGCGGAT	TGGACAAGACA	TCTCGTGAGA
mm10_chr1_130717421_130717521_+	-	84	0.00473	GGGAC	CCCAAAATGGC	CGCCTTTGGC
mm10_chr9_35402801_35402901_+	-	25	0.00504	AATTATTGCT	TAATTAAAGAA	CAGCAATCAC
mm10_chr5_140542963_140543063_+	-	3	0.00504	ACCCACATTC	AGCTCAGAGGT	GGC
mm10_chr12_111537901_111538001_+	+	33	0.00504	TGAACGCATA	AACTCAGAGCG	AGCCGGGCTA
mm10_chr9_68680176_68680276_+	+	24	0.00542	AGTGCTGACT	GGCACACTAAA	GCTTTTAGAT
mm10_chr8_94838269_94838369_+	-	86	0.00542	CAC	GCGTCAGTGGG	GCCGCGTCCG
mm10_chr4_154499925_154500025_+	-	0	0.00574	CTAAATTACT	CACACAAGACA
mm10_chr7_65450314_65450414_+	+	18	0.00615	GCTGGCCGGA	GGGAGAGAGCT	GCATTTGCAT
mm10_chr6_90507035_90507135_+	-	35	0.00615	AGTCCAGCAA	ACAACAAACCG	AGCCCCTGCC
mm10_chr3_89227443_89227543_+	+	28	0.00615	CCAGCAACCG	AATTGAATGGC	TGTTGCCTGG
mm10_chr3_130634096_130634196_+	+	68	0.00655	CCCAGCACAG	TCAGCAAAGCC	CTCTTCGTGG
mm10_chr2_156180202_156180302_+	+	53	0.00655	TGCCCCGGGT	TCCAGACTGGA	AAGCACGAAC
mm10_chr15_64519305_64519405_+	+	28	0.00696	CATTAGAGAA	ATATAAAAGGG	GTGATGGATG
mm10_chr11_119300085_119300185_+	+	20	0.00696	CCGCGGAAGA	GCGTCAAGAGG	GGCGGAAGGC
mm10_chr10_78388623_78388723_+	+	80	0.00742	CAGTCCACTA	TAAATAGTGGG	GCAATCAGA
mm10_chr1_118911237_118911337_+	+	39	0.00785	CTTTGCAATG	CTCTGAATAGA	ACCAGTTCTC
mm10_chr6_135917749_135917849_+	+	3	0.00837	TTT	GTCATAAAACA	GCCAACCCTT
mm10_chr4_105181264_105181364_+	-	40	0.00837	CTTCAAAAAC	CTCACAGAAAC	CCAGGCCTGG
mm10_chr14_21369152_21369252_+	+	23	0.00837	GAAGTTCTTT	TGGACAGTGAT	TGATGTGCTA
mm10_chr15_76080881_76080981_+	-	40	0.00938	CCCAGATCGC	GCGAGACTGCG	GAGGGAGCTG
mm10_chr8_13159158_13159258_+	+	8	0.00994	GAGCCTCC	CGAAGAAGTGA	GGAGTAAGCT
mm10_chr5_142817773_142817873_+	-	73	0.0105	AATTGGTTTT	ATAGGAATGGC	TGAGGGCCAA
mm10_chr4_24496336_24496436_+	-	62	0.0105	CTCTCGCGAG	TCCTCACTGGC	GCGGACCGAG
mm10_chr3_135438284_135438384_+	-	83	0.0111	GCCCCT	CCCTGAGTGGC	CCCCCGTTTC
mm10_chr4_139131040_139131140_+	-	84	0.0145	AAGCC	GGAAGCCAGGG	ACGACGTATG
mm10_chr16_87495869_87495969_+	-	45	0.0153	AGACGCTGCA	GGTTGAAGGGG	CGGGGCGACC
mm10_chr7_24884537_24884637_+	-	10	0.0169	GAGAGCGGCT	AAACCAGAGGG	CTCCGCCTTT
mm10_chr9_66350393_66350493_+	-	89	0.0177		ACGTAAGAGGC	GGCGGCGGCA
mm10_chr9_25252378_25252478_+	+	33	0.0186	TCCGAGTGAA	CGAAGCAGGGC	GGCAGGCCGC
