# Supplementary material for: SOX2 is essential for astrocyte maturation and its deletion leads to hyperactive behavior in mice
Source: Cell Rep. Author manuscript; Available in PMC 2023 Jan 25. (PMC9875714; doi:10.1016/j.celrep.2022.111842)
Supplement: 7 [file NIHMS1860001-supplement-7.xlsx]

## Sheet: GO BiologicalProcess
# GREAT version 3.0.0	Association rule: Basal+extension: 5000 bp upstream, 1000 bp downstream, 1000000 bp max extension, curated regulatory domains included			Species assembly: mm10
# Term Name	Binom Fold Enrichment	Binom FDR Q-Val	Binom Raw P-Value	Binom Rank	Binom Observed Region Hits	Binom Region Set Coverage	Hyper Rank	Hyper FDR Q-Val	Hyper Fold Enrichment	Hyper Observed Gene Hits	Hyper Total Genes	Hyper Gene Set Coverage
D-aspartate import	18.8339	3.1662e-06	1.76109e-08	56	8	0.0075543	340	0.0104362	14.1486	3	3	0.00193798
compartment pattern specification	17.7489	0.00468603	8.93642e-05	192	4	0.00377715	429	0.0313339	10.6114	3	4	0.00193798
D-amino acid transport	17.3012	5.45638e-06	3.36011e-08	62	8	0.0075543	429	0.0313339	10.6114	3	4	0.00193798
L-glutamate import	14.8393	3.15531e-06	1.7237e-08	55	9	0.00849858	377	0.0195344	8.0849	4	7	0.00258398
L-amino acid import	14.6137	3.40589e-06	1.96208e-08	58	9	0.00849858	441	0.031529	7.07429	4	8	0.00258398
gamma-aminobutyric acid metabolic process	12.6275	0.0131739	0.000324506	248	4	0.00377715	429	0.0313339	10.6114	3	4	0.00193798
C4-dicarboxylate transport	10.1281	5.32256e-05	4.17642e-07	79	9	0.00849858	377	0.0195344	8.0849	4	7	0.00258398
negative regulation of photoreceptor cell differentiation	8.77711	0.0128861	0.000309738	242	5	0.00472144	429	0.0313339	10.6114	3	4	0.00193798
negative regulation of astrocyte differentiation	7.7938	1.27107e-05	8.58488e-08	68	12	0.0113314	103	2.28916e-05	9.43239	8	12	0.00516796
metanephric nephron tubule morphogenesis	6.94007	0.00180364	2.74093e-05	153	8	0.0075543	272	0.00303169	8.84286	5	8	0.00322997
metanephric nephron tubule formation	6.38667	0.0368091	0.00127596	349	5	0.00472144	429	0.0313339	10.6114	3	4	0.00193798
smoothened signaling pathway involved in dorsal/ventral neural tube patterning	6.36598	0.00297612	4.99567e-05	169	8	0.0075543	377	0.0195344	8.0849	4	7	0.00258398
response to muramyl dipeptide	6.26206	0.017453	0.000471516	272	6	0.00566572	489	0.0483233	6.28826	4	9	0.00258398
metanephric tubule morphogenesis	6.15179	0.00353717	6.32391e-05	180	8	0.0075543	334	0.00985125	7.07429	5	10	0.00322997
cerebellum morphogenesis	5.83358	5.29962e-10	7.89574e-13	15	27	0.0254958	113	4.61264e-05	5.10921	13	36	0.00839793
central nervous system myelination	5.8319	0.00472871	9.11174e-05	194	8	0.0075543	316	0.0072001	6.06368	6	14	0.00387597
negative regulation of stem cell differentiation	5.31502	0.00794802	0.000170518	216	8	0.0075543	377	0.0195344	8.0849	4	7	0.00258398
cerebellar cortex morphogenesis	5.2482	1.00903e-06	4.10908e-09	41	20	0.0188857	188	0.000652433	5.05306	10	28	0.00645995
hindbrain morphogenesis	5.2286	4.40506e-09	9.18815e-12	21	27	0.0254958	138	0.000150606	4.59829	13	40	0.00839793
cerebellar granule cell differentiation	5.13364	0.0371533	0.00130265	353	6	0.00566572	377	0.0195344	8.0849	4	7	0.00258398
cerebellar cortex formation	4.52374	0.000407449	4.57307e-06	113	14	0.01322	229	0.0015684	5.65943	8	20	0.00516796
cerebellar Purkinje cell differentiation	4.3424	0.0126218	0.000300877	240	9	0.00849858	446	0.0314857	5.44176	5	13	0.00322997
cerebellar Purkinje cell layer morphogenesis	4.30262	0.0131017	0.000321426	247	9	0.00849858	474	0.0434178	5.05306	5	14	0.00322997
negative regulation of glial cell differentiation	4.08405	0.00100951	1.4138e-05	141	14	0.01322	131	0.000113211	6.15156	10	23	0.00645995
cerebellar cortex development	3.89245	3.27212e-05	2.47002e-07	76	21	0.01983	327	0.00868757	3.38336	11	46	0.00710594
cell differentiation in hindbrain	3.59679	0.0031793	5.49461e-05	174	14	0.01322	284	0.00406465	4.92124	8	23	0.00516796
oligodendrocyte development	3.56587	0.00344023	6.0139e-05	176	14	0.01322	244	0.00190371	4.42143	10	32	0.00645995
oligodendrocyte differentiation	3.5439	9.12506e-06	5.98187e-08	66	26	0.0245515	82	2.27648e-06	4.90869	17	49	0.0109819
somatic stem cell maintenance	3.5305	2.88594e-05	2.03518e-07	71	24	0.0226629	317	0.00727881	3.45854	11	45	0.00710594
loop of Henle development	3.38368	0.0453537	0.00170279	378	9	0.00849858	161	0.000313788	8.25334	7	12	0.00452196
metanephric nephron tubule development	3.37881	0.0455521	0.00171929	380	9	0.00849858	363	0.0147793	5.30572	6	16	0.00387597
negative regulation of gliogenesis	3.36333	0.00353708	6.35887e-05	181	15	0.0141643	141	0.000159449	5.3667	11	29	0.00710594
positive regulation of multicellular organism growth	3.34127	0.00592798	0.000117759	200	14	0.01322	256	0.00243926	4.28745	10	33	0.00645995
cerebellum development	3.32787	6.25501e-06	3.97617e-08	64	29	0.0273843	310	0.00670815	2.82972	15	75	0.00968992
regulation of astrocyte differentiation	3.30207	0.00995227	0.000227356	230	13	0.0122757	180	0.00051417	5.78805	9	22	0.00581395
metencephalon development	3.28437	1.44089e-06	6.44021e-09	45	33	0.0311615	230	0.00159416	2.89403	18	88	0.0116279
nephron tubule formation	3.20386	0.040345	0.00144261	360	10	0.00944287	204	0.00094573	7.07429	7	14	0.00452196
regulation of cell shape	3.133	7.11017e-05	6.00283e-07	85	26	0.0245515	205	0.000954696	2.82972	20	100	0.0129199
myelination	3.08333	0.000316178	3.39165e-06	108	23	0.0217186	227	0.00148712	3.14413	16	72	0.0103359
axon ensheathment	3.0324	0.000398099	4.42859e-06	112	23	0.0217186	245	0.00196862	3.05915	16	74	0.0103359
cell proliferation in forebrain	2.89402	0.0129195	0.000314391	245	15	0.0141643	132	0.000112925	5.55837	11	28	0.00710594
glial cell development	2.79951	0.00228606	3.56488e-05	157	21	0.01983	178	0.000477968	3.48273	16	65	0.0103359
regulation of skeletal muscle fiber development	2.72926	0.0109716	0.000253912	233	17	0.0160529	135	0.000140864	4.99362	12	34	0.00775194
renal tubule morphogenesis	2.67141	0.042305	0.00155471	370	13	0.0122757	225	0.00139134	5.09349	9	25	0.00581395
glial cell differentiation	2.65606	3.24574e-06	1.70862e-08	53	43	0.0406043	69	6.22701e-07	3.47509	28	114	0.0180879
chondrocyte differentiation	2.60305	0.000326576	3.53563e-06	109	30	0.0283286	116	5.01157e-05	4.19217	16	54	0.0103359
gliogenesis	2.55584	2.37835e-06	1.18114e-08	50	47	0.0443815	62	2.78155e-07	3.34814	31	131	0.0200258
neural precursor cell proliferation	2.54403	0.00480397	9.30448e-05	195	22	0.0207743	111	3.64433e-05	4.07671	17	59	0.0109819
nephron tubule development	2.53552	0.0154229	0.000402883	263	18	0.0169972	121	6.21202e-05	4.97112	13	37	0.00839793
eye photoreceptor cell differentiation	2.50108	0.0381385	0.00134477	355	15	0.0141643	468	0.0410674	3.10579	9	41	0.00581395
stem cell maintenance	2.45144	0.000476646	5.68112e-06	120	32	0.0302172	410	0.0264007	2.29072	17	105	0.0109819
renal tubule development	2.44263	0.0213324	0.00061658	291	18	0.0169972	138	0.000150606	4.59829	13	40	0.00839793
regulation of skeletal muscle tissue development	2.41557	0.00870997	0.000190325	220	22	0.0207743	163	0.000324134	3.7898	15	56	0.00968992
hindbrain development	2.37538	0.000164235	1.63126e-06	100	38	0.0358829	345	0.011252	2.30058	20	123	0.0129199
regulation of cell-cell adhesion	2.3589	0.00322436	5.60452e-05	175	27	0.0254958	356	0.0127441	2.75111	14	72	0.00904393
embryonic digit morphogenesis	2.35887	0.0179298	0.000487959	274	20	0.0188857	464	0.041403	2.73043	11	57	0.00710594
regulation of glial cell differentiation	2.35053	0.0295981	0.000946622	322	18	0.0169972	232	0.0016263	3.8587	12	44	0.00775194
regulation of mesenchymal cell proliferation	2.3327	0.0127202	0.000304486	241	22	0.0207743	199	0.000865744	4.14105	12	41	0.00775194
negative regulation of neurogenesis	2.29418	0.00941232	0.000211282	226	24	0.0226629	224	0.00139298	2.92729	18	87	0.0116279
regulation of myotube differentiation	2.28908	0.0453952	0.00169984	377	17	0.0160529	323	0.00816792	3.20345	12	53	0.00775194
osteoblast differentiation	2.25444	0.0140854	0.000359549	257	23	0.0217186	310	0.00670815	2.82972	15	75	0.00968992
regulation of gliogenesis	2.20975	0.0323552	0.00106694	332	20	0.0188857	226	0.00140068	3.47509	14	57	0.00904393
dorsal/ventral pattern formation	2.11612	0.0185008	0.00050901	277	25	0.0236072	321	0.0079182	2.5863	17	93	0.0109819
cartilage development	2.10221	0.000205288	2.16136e-06	106	48	0.0453258	88	4.28748e-06	2.96355	31	148	0.0200258
kidney epithelium development	2.09988	0.0242663	0.000723071	300	24	0.0226629	142	0.000160822	3.64433	17	66	0.0109819
regulation of action potential in neuron	2.09244	0.0298162	0.000965443	326	23	0.0217186	369	0.0162365	2.48766	16	91	0.0103359
palate development	2.07819	0.00747796	0.000158948	214	31	0.0292729	140	0.000159258	3.36029	19	80	0.0122739
central nervous system neuron development	2.06166	0.0290832	0.000924375	320	24	0.0226629	222	0.00136631	3.31607	15	64	0.00968992
