# Supplementary material for: SOX2 is essential for astrocyte maturation and its deletion leads to hyperactive behavior in mice
Source: Cell Rep. Author manuscript; Available in PMC 2023 Jan 25. (PMC9875714; doi:10.1016/j.celrep.2022.111842)
Supplement: 8 [file NIHMS1860001-supplement-8.xlsx]

## Sheet: ALL DEGs
Gene_ID	Sox2 cKO	Sox2 Ctrl	log2FoldChange	pvalue	padj	GeneName
ENSMUSG00000075510	189.339	9.45946	2.8293	3.0907e-35	3.2121e-31	Fam187a
ENSMUSG00000096768	387.203	98.2812	1.7814	1.3504e-33	7.0365e-30	Erdr1
ENSMUSG00000030157	239.055	49.9484	1.7465	2.7573e-17	6.1574e-14	Clec2d
ENSMUSG00000067276	157.989	45.0292	1.4547	1.3185e-13	1.3741e-10	Capn6
ENSMUSG00000079017	199.038	58.9586	1.3285	3.6581e-10	1.1437e-07	Ifi27l2a
ENSMUSG00000093565	69.3306	15.2527	1.2897	1.2332e-07	9.4499e-06	Rab26os
ENSMUSG00000094392	231.865	74.7224	1.286	2.6789e-10	9.5175e-08	Gm3788
ENSMUSG00000041696	365.635	132.24	1.274	5.2136e-14	6.7916e-11	Rasl12
ENSMUSG00000062515	60.9933	7.51843	1.259	4.0839e-07	2.1874e-05	Fabp4
ENSMUSG00000098051	168.152	55.1843	1.2092	1.5184e-08	1.9503e-06	Gm27032
ENSMUSG00000055912	186.339	74.1862	1.1361	8.8885e-11	3.7553e-08	Tmem150a
ENSMUSG00000027133	1099.56	458.275	1.1322	7.4598e-14	8.9702e-11	Nop10
ENSMUSG00000092203	184.102	67.9686	1.1048	1.264e-07	9.5456e-06	1110038B12Rik
ENSMUSG00000032484	213.875	71.3924	1.1006	1.5272e-06	5.6842e-05	Ngp
ENSMUSG00000026628	124.535	36.366	1.0934	6.0645e-06	0.0001512	Atf3
ENSMUSG00000026668	264.311	109.763	1.0859	3.7426e-10	1.1472e-07	Ucma
ENSMUSG00000053656	86.8708	29.2261	1.0727	3.436e-06	0.00010134	Dancr
ENSMUSG00000070858	797.823	350.784	1.0714	2.1871e-13	2.0111e-10	Gm1673
ENSMUSG00000025491	178.029	71.4139	1.0705	2.7975e-08	3.1015e-06	Ifitm1
ENSMUSG00000056071	467.687	91.2673	1.0664	1.8462e-05	0.00033794	S100a9
ENSMUSG00000027076	402.191	171.565	1.0639	3.8768e-10	1.1654e-07	Timm10
ENSMUSG00000090223	41.7397	10.1869	1.0604	1.9748e-05	0.00035492	Pcp4
ENSMUSG00000031765	16343.4	6192.66	1.0586	7.5629e-07	3.4977e-05	Mt1
ENSMUSG00000097188	228.126	89.4145	1.0568	2.5499e-07	1.5272e-05	Snhg1
ENSMUSG00000006360	211.563	81.7687	1.0528	5.0889e-07	2.5912e-05	Crip1
ENSMUSG00000055862	373.083	156.451	1.0453	1.4619e-08	1.9403e-06	Izumo4
ENSMUSG00000039194	791.207	353.181	1.0451	3.553e-12	2.3142e-09	Rlbp1
ENSMUSG00000018585	1096.24	477.795	1.0318	2.1169e-09	4.2976e-07	Atox1
ENSMUSG00000024907	139.686	49.6455	1.0267	8.533e-06	0.00019028	Gal
ENSMUSG00000039680	539.491	234.266	1.0259	6.2026e-09	9.7939e-07	Mrps6
ENSMUSG00000097052	106.125	42.8349	1.0097	1.4619e-06	5.5065e-05	Snhg7
ENSMUSG00000037243	672.037	294.196	1.0076	2.0211e-08	2.3578e-06	Zfp692
ENSMUSG00000025492	631.648	275.775	0.99994	5.4794e-08	5.2873e-06	Ifitm3
ENSMUSG00000086859	609.458	169.967	0.99975	5.6289e-05	0.00078076	2810008D09Rik
ENSMUSG00000035692	113.345	44.3514	0.9954	5.4503e-06	0.000142	Isg15
ENSMUSG00000060600	210.756	89.4055	0.98687	7.27e-07	3.423e-05	Eno3
ENSMUSG00000046718	258.934	110.227	0.98392	7.3712e-07	3.4436e-05	Bst2
ENSMUSG00000073125	373.087	164.717	0.98391	9.805e-08	8.0011e-06	Xlr3b
ENSMUSG00000006589	292.095	127.069	0.98154	3.0113e-07	1.737e-05	Aprt
ENSMUSG00000019761	145.134	54.7049	0.98004	1.7488e-05	0.00032428	Krt10
ENSMUSG00000085024	52.3792	16.7319	0.97596	6.5472e-05	0.00087475	C230035I16Rik
ENSMUSG00000054428	631.846	288.266	0.97569	1.4359e-08	1.935e-06	Atpif1
ENSMUSG00000026630	79.1252	31.4186	0.96358	1.3434e-05	0.00026515	Batf3
ENSMUSG00000028197	184.045	80.8236	0.96343	7.1585e-07	3.4104e-05	Col24a1
ENSMUSG00000066456	511.691	232.904	0.95672	1.2765e-07	9.5719e-06	Hmgn3
ENSMUSG00000079018	1243.98	587.747	0.95436	2.7047e-09	5.2849e-07	Ly6c1
ENSMUSG00000031762	11240.2	5496.17	0.95355	5.883e-13	4.3792e-10	Mt2
ENSMUSG00000036372	941.263	447.793	0.95067	1.8257e-09	3.8566e-07	Tmem258
ENSMUSG00000003541	248.861	106.608	0.94888	4.4217e-06	0.00012042	Ier3
ENSMUSG00000021643	84.4017	31.9601	0.94879	4.3014e-05	0.00063254	Serf1
ENSMUSG00000032299	668.307	306.214	0.94773	1.8412e-07	1.2144e-05	Commd4
ENSMUSG00000046854	274.452	127.431	0.94275	1.0011e-07	8.0667e-06	Pip5kl1
ENSMUSG00000070637	99.9722	38.5814	0.94143	4.2683e-05	0.00063065	Gm694
ENSMUSG00000019997	641.239	311.695	0.93696	2.3885e-10	8.683e-08	Ctgf
ENSMUSG00000027569	427.558	192.983	0.9368	1.1407e-06	4.6435e-05	Mrgbp
ENSMUSG00000052776	46.4835	15.589	0.93123	0.0001355	0.0015227	Oas1a
ENSMUSG00000025488	70.0868	23.6082	0.92891	0.00014405	0.0015914	Cox8b
ENSMUSG00000075602	890.395	311.45	0.92675	0.00013465	0.0015179	Ly6a
ENSMUSG00000056501	127.692	57.1571	0.92635	3.5241e-06	0.00010297	Cebpb
ENSMUSG00000002580	223.231	102.751	0.92558	9.1046e-07	3.942e-05	Mien1
ENSMUSG00000064215	1522.23	748.926	0.92155	5.5051e-10	1.5338e-07	Ifi27
ENSMUSG00000052291	106.165	43.6934	0.92121	3.4078e-05	0.00053154	5330438D12Rik
ENSMUSG00000020940	79.5193	31.316	0.92108	6.2849e-05	0.00084694	1700023F06Rik
ENSMUSG00000020098	274.488	127.477	0.9209	7.9363e-07	3.5752e-05	Pcbd1
ENSMUSG00000029819	296.262	137.466	0.91791	9.7073e-07	4.0708e-05	Npy
ENSMUSG00000036578	1373.57	681.838	0.91779	1.7561e-10	6.6956e-08	Fxyd7
ENSMUSG00000039878	63.1088	23.9178	0.91725	0.00010159	0.0012159	Slc39a5
ENSMUSG00000035885	7706.45	3900.54	0.91328	8.1689e-13	5.8044e-10	Cox8a
ENSMUSG00000074872	288.709	143.983	0.90823	4.4108e-10	1.2768e-07	Ctxn2
ENSMUSG00000100680	35.3889	11.1706	0.9069	0.00025159	0.0024069	RP23-190H11.5
ENSMUSG00000087260	1436.27	705.944	0.90521	1.5052e-08	1.9503e-06	Lamtor5
ENSMUSG00000050914	59.3181	21.6883	0.90268	0.00017303	0.0018238	Ankrd37
ENSMUSG00000026989	90.1538	37.5977	0.89605	6.7209e-05	0.0008896	Dapl1
ENSMUSG00000030579	310.83	137.37	0.89172	2.8762e-05	0.00047178	Tyrobp
ENSMUSG00000073888	888.583	442.201	0.89031	2.2986e-08	2.6228e-06	Ccl27a
ENSMUSG00000009633	292.95	145.413	0.88688	4.1784e-08	4.269e-06	G0s2
ENSMUSG00000081137	154.306	64.9181	0.88668	8.5696e-05	0.0010758	BC022960
ENSMUSG00000033061	1979.38	1012.72	0.88613	1.2723e-10	4.9722e-08	Resp18
ENSMUSG00000074754	463.599	225.19	0.88512	6.9458e-07	3.3825e-05	Gm561
ENSMUSG00000024517	204.373	96.5397	0.88342	4.6591e-06	0.00012535	Grp
ENSMUSG00000063018	145.012	68.9841	0.88261	3.6098e-06	0.00010469	2010204K13Rik
ENSMUSG00000008822	555.12	274.293	0.88088	2.0121e-07	1.3105e-05	Acyp1
ENSMUSG00000089665	78.5567	33.7011	0.88003	7.771e-05	0.00099489	Fcor
ENSMUSG00000037095	60.0279	15.5022	0.87488	0.00043944	0.0036636	Lrg1
ENSMUSG00000097348	360.858	180.841	0.87407	8.7689e-08	7.3696e-06	Rmst
ENSMUSG00000043923	159.834	73.2962	0.87403	2.4657e-05	0.00041851	Ccdc84
ENSMUSG00000089788	202.012	98.3022	0.87233	1.6533e-06	5.979e-05	Gm16586
ENSMUSG00000079593	869.475	446.445	0.86867	3.6635e-09	6.4347e-07	Gm14597
ENSMUSG00000024194	1483.52	769.166	0.86863	2.8698e-10	9.969e-08	Cuta
ENSMUSG00000035351	81.9017	35.7094	0.86673	9.8182e-05	0.0011916	Nup37
ENSMUSG00000024446	306.523	149.902	0.86406	2.5141e-06	8.1536e-05	Rpp21
ENSMUSG00000035674	3946.85	2028.68	0.86163	1.2499e-08	1.7445e-06	Ndufa3
ENSMUSG00000023064	2161.54	1102.79	0.86136	4.5638e-08	4.5441e-06	Sncg
ENSMUSG00000021040	286.194	142.551	0.86047	9.1288e-07	3.942e-05	Slirp
ENSMUSG00000087075	48.5431	18.0166	0.85913	0.00041794	0.0035353	A230065H16Rik
ENSMUSG00000089847	188.951	92.4135	0.85843	3.849e-06	0.00010875	Timm10b
ENSMUSG00000022617	466.149	241.289	0.85715	5.2285e-09	8.6033e-07	Chkb
ENSMUSG00000075702	2550.73	1321.16	0.85691	6.1244e-09	9.769e-07	Selm
ENSMUSG00000061762	726.605	365.769	0.85643	4.8229e-07	2.4882e-05	Tac1
ENSMUSG00000074466	213.937	104.87	0.85643	4.137e-06	0.00011446	Gm15417
ENSMUSG00000078784	688.569	362.292	0.85598	8.1601e-11	3.5433e-08	1810022K09Rik
ENSMUSG00000059355	258.304	130.639	0.85185	5.292e-07	2.6772e-05	Wdr83os
ENSMUSG00000049299	598.96	308.966	0.85044	3.9203e-08	4.1129e-06	Trappc1
ENSMUSG00000024830	466.849	238.329	0.84946	2.0494e-07	1.3238e-05	Rps6kb2
ENSMUSG00000025144	319.387	160.152	0.84802	1.6446e-06	5.979e-05	Stra13
ENSMUSG00000016427	2204.91	1161.33	0.84652	1.0972e-09	2.4858e-07	Ndufa1
ENSMUSG00000051811	71.5954	29.3148	0.84566	0.00033381	0.0030006	Cox6b2
ENSMUSG00000072694	722.73	367.837	0.84277	7.4019e-07	3.4436e-05	1500011B03Rik
ENSMUSG00000087687	558.714	297.313	0.84214	1.0322e-10	4.1372e-08	Pet100
ENSMUSG00000016344	1098.36	583.421	0.83813	7.3088e-10	1.9365e-07	Ppdpf
ENSMUSG00000026224	49.2044	19.7595	0.83696	0.00046248	0.0037986	4933407L21Rik
ENSMUSG00000084904	112.157	52.5066	0.8362	8.1395e-05	0.0010344	Gm14827
ENSMUSG00000010358	73.2135	30.8719	0.83589	0.00032649	0.0029534	Ifi35
ENSMUSG00000100837	168.784	84.1026	0.83569	5.7383e-06	0.00014538	RP24-531B21.1
ENSMUSG00000097451	13791.5	7276.72	0.83334	1.5471e-08	1.9503e-06	Rian
ENSMUSG00000097296	27.7078	5.6057	0.83296	0.00062291	0.0047948	Gm26532
ENSMUSG00000021520	1503.7	800.982	0.83178	2.0613e-09	4.2397e-07	Uqcrb
ENSMUSG00000036850	1347.75	708.415	0.83137	4.6526e-08	4.6031e-06	Mrpl41
ENSMUSG00000074578	417.078	217.808	0.83082	1.562e-07	1.0949e-05	1500012F01Rik
ENSMUSG00000020895	125.521	61.6551	0.82851	2.2137e-05	0.00038492	Tmem107
ENSMUSG00000040809	69.2089	24.1246	0.82771	0.00085344	0.0061029	Chil3
ENSMUSG00000050105	104.243	44.8415	0.82742	0.00035855	0.0031702	Grrp1
ENSMUSG00000027907	270.274	138.452	0.82722	1.5629e-06	5.7804e-05	S100a11
ENSMUSG00000036751	6910.25	3208.84	0.82703	0.00013489	0.0015191	Cox6b1
ENSMUSG00000035258	165.762	82.7543	0.82578	1.1207e-05	0.00023026	Abi3bp
ENSMUSG00000056313	65.6798	28.4829	0.82536	0.00036809	0.0032181	1810011O10Rik
ENSMUSG00000020163	4499.54	2412.51	0.82481	1.9061e-09	3.9727e-07	Uqcr11
ENSMUSG00000025400	759.809	396.691	0.82461	3.8307e-07	2.072e-05	Tac2
ENSMUSG00000042406	2299.09	1202.27	0.82416	3.2039e-07	1.8212e-05	Atf4
ENSMUSG00000078713	1136.38	615.195	0.82116	2.1343e-10	7.9435e-08	Tomm5
ENSMUSG00000042675	3824.36	2032.17	0.82043	4.4325e-08	4.4415e-06	Ypel3
ENSMUSG00000101356	64.2767	27.6211	0.81893	0.00046741	0.0038275	RP24-89G21.1
ENSMUSG00000096904	33.3502	8.97836	0.8157	0.0010231	0.0069686	Gm3591
ENSMUSG00000031231	5000.21	2747.07	0.81494	1.7781e-12	1.2085e-09	Cox7b
ENSMUSG00000084786	2840.27	1553.47	0.81391	3.6426e-11	1.9635e-08	Ubl5
ENSMUSG00000097195	216.959	111.274	0.81367	6.0229e-06	0.0001504	Snhg5
ENSMUSG00000041881	1592.13	866.625	0.81099	7.6912e-10	1.971e-07	Ndufa7
ENSMUSG00000062753	666.297	359.396	0.8096	1.5468e-08	1.9503e-06	AI413582
ENSMUSG00000091329	22.1847	5.40922	0.8076	0.001046	0.0070814	1700112D23Rik
ENSMUSG00000005800	26.7989	6.40193	0.80754	0.0010198	0.006949	Mmp8
ENSMUSG00000026810	638.658	343.133	0.80671	7.233e-08	6.465e-06	Dpm2
ENSMUSG00000041716	169.582	85.9392	0.80471	2.4955e-05	0.00042127	Gm20604
ENSMUSG00000086841	521.728	282.276	0.80435	2.3485e-08	2.6603e-06	2410006H16Rik
ENSMUSG00000026380	108.224	40.914	0.80359	0.0010994	0.007338	Tfcp2l1
ENSMUSG00000032496	136.737	57.4775	0.80097	0.00079352	0.0057829	Ltf
ENSMUSG00000028367	1502.33	833.792	0.80081	3.9402e-12	2.4637e-09	Txn1
ENSMUSG00000038489	1124.7	616.726	0.80057	1.6117e-09	3.4512e-07	Polr2l
ENSMUSG00000023020	2337.26	1274.88	0.80054	7.4425e-09	1.1295e-06	Cox14
ENSMUSG00000022559	338.652	179.413	0.79999	1.2256e-06	4.8258e-05	Fbxl6
ENSMUSG00000038357	59.743	23.5178	0.79985	0.0010711	0.0071952	Camp
ENSMUSG00000027966	1060.05	564.819	0.79808	9.2918e-07	3.9933e-05	Col11a1
ENSMUSG00000037463	335.413	176.968	0.79757	2.6578e-06	8.4617e-05	Fbxo27
ENSMUSG00000074340	65.0429	27.3629	0.79725	0.00085835	0.0061324	Ovgp1
ENSMUSG00000016252	4308.84	2391.67	0.79524	6.3823e-11	2.9343e-08	Atp5e
ENSMUSG00000052212	24.4122	5.78965	0.79263	0.0012156	0.0078879	Cd177
ENSMUSG00000000355	932.774	510.728	0.79256	1.9129e-08	2.2653e-06	Mcts1
ENSMUSG00000026051	174.345	80.3605	0.79252	0.00044364	0.0036849	1500015O10Rik
ENSMUSG00000029373	50.4891	16.8612	0.7924	0.0014863	0.0091815	Pf4
ENSMUSG00000031722	30.7419	10.8397	0.79078	0.0014806	0.009156	Hp
ENSMUSG00000012483	172.746	85.4244	0.78511	0.00016421	0.0017546	Rpa3
ENSMUSG00000092486	112.424	52.5494	0.78334	0.00048289	0.0039295	2610524H06Rik
ENSMUSG00000033355	103.517	49.1718	0.78202	0.00038413	0.003323	Rtp4
ENSMUSG00000068697	31.293	5.32433	0.78133	0.00094513	0.006581	Myoz1
ENSMUSG00000037266	6701.41	2860.06	0.78091	0.0011303	0.007478	Rsrp1
ENSMUSG00000071528	3577.43	1982.69	0.77928	2.0212e-08	2.3578e-06	Usmg5
ENSMUSG00000032330	4819.79	2703.53	0.77916	3.1759e-10	1.0375e-07	Cox7a2
ENSMUSG00000029027	117.181	59.3194	0.77775	0.00010326	0.0012313	Dffb
ENSMUSG00000097248	106.554	53.0201	0.77757	0.0002002	0.0020372	Gm2694
ENSMUSG00000035215	909.332	501.795	0.77739	8.9479e-08	7.4314e-06	Lsm7
ENSMUSG00000045672	501.115	268.373	0.77708	5.2464e-06	0.00013853	Col27a1
ENSMUSG00000100147	1045.94	577.667	0.77664	7.1025e-08	6.455e-06	RP24-131B6.1
ENSMUSG00000014301	307.33	165.657	0.77534	3.381e-06	0.00010029	Pam16
ENSMUSG00000037960	354.801	187.745	0.77449	1.8884e-05	0.00034339	1110007C09Rik
ENSMUSG00000044894	3513.3	1983.87	0.77404	9.9583e-11	4.0965e-08	Uqcrq
ENSMUSG00000032526	1092.98	603.97	0.77296	1.4769e-07	1.0475e-05	Deb1
ENSMUSG00000027953	729.012	404.06	0.77091	1.1208e-07	8.7163e-06	Slc50a1
ENSMUSG00000085156	54.0059	23.1232	0.7709	0.0013208	0.008417	Gm11974
ENSMUSG00000042745	448.116	240.065	0.76955	1.0465e-05	0.00021958	Id1
ENSMUSG00000086013	112.696	56.1416	0.76781	0.00027403	0.0025728	Gm15706
ENSMUSG00000024177	39.4881	16.2135	0.76715	0.0016791	0.010083	Nme4
ENSMUSG00000024846	132.773	68.9683	0.76702	7.7452e-05	0.0009924	Cst6
ENSMUSG00000079363	54.4491	22.8242	0.767	0.0015535	0.0095045	Gbp4
ENSMUSG00000030124	115.626	49.9787	0.76686	0.0013578	0.0086002	Lag3
ENSMUSG00000038570	97.0404	49.1503	0.76662	0.00019091	0.0019672	Fam154b
ENSMUSG00000001627	608.733	337.256	0.76592	3.2587e-07	1.8456e-05	Ifrd1
ENSMUSG00000085396	485.472	259.621	0.76507	1.8914e-05	0.00034339	Firre
ENSMUSG00000033307	3109.71	1755.23	0.76437	4.1246e-09	7.0082e-07	Mif
ENSMUSG00000015452	37.4935	9.62058	0.76394	0.0018509	0.010889	Ager
ENSMUSG00000021647	259.872	140.511	0.76312	1.1209e-05	0.00023026	Cartpt
ENSMUSG00000073489	38.5278	11.1281	0.7617	0.0021152	0.012032	Ifi204
ENSMUSG00000009687	305.675	156.686	0.76163	0.00015683	0.0016977	Fxyd5
ENSMUSG00000024871	49.9283	20.6532	0.76143	0.0017712	0.010523	Doc2g
ENSMUSG00000019088	79.9755	39.657	0.76032	0.00041043	0.0035002	Dnase1l1
ENSMUSG00000032403	94.9359	48.4106	0.75946	0.00023421	0.0022854	2300009A05Rik
ENSMUSG00000035545	3107.53	1759.77	0.75917	6.3664e-09	9.9519e-07	Leng8
ENSMUSG00000028447	2117.11	1205.68	0.75875	8.2539e-10	2.048e-07	Dctn3
ENSMUSG00000074874	36.3891	12.8534	0.75873	0.0023385	0.013004	Ctla2b
ENSMUSG00000098332	32.2105	10.5512	0.75827	0.0023596	0.01308	5031420N21Rik
ENSMUSG00000060591	291.539	151.642	0.75625	0.00012458	0.001433	Ifitm2
ENSMUSG00000054435	23.6954	6.409	0.75601	0.0021728	0.012271	Gimap4
ENSMUSG00000092274	5625.98	2365.78	0.75488	0.0019562	0.011317	Neat1
ENSMUSG00000089989	39.3776	11.406	0.75485	0.0023046	0.012885	Flt3l
ENSMUSG00000068758	95.1439	47.6376	0.75477	0.00038282	0.0033154	Il3ra
ENSMUSG00000021134	6357.86	3072.91	0.75423	0.00076307	0.005616	Srsf5
ENSMUSG00000021079	498.786	275.39	0.75299	3.5309e-06	0.00010298	Timm9
ENSMUSG00000047617	536.456	296.918	0.75278	2.4738e-06	8.0397e-05	BC029214
ENSMUSG00000034880	693.586	392.031	0.7525	6.0984e-08	5.6744e-06	Mrpl34
ENSMUSG00000043843	694.705	391.87	0.74832	2.4809e-07	1.4974e-05	Tmem145
ENSMUSG00000021453	613.022	340.461	0.74676	4.2841e-06	0.00011811	Gadd45g
ENSMUSG00000021098	272.732	148.113	0.74606	2.9975e-05	0.00048356	4930447C04Rik
ENSMUSG00000019689	530.788	303.882	0.74546	6.7279e-09	1.0413e-06	1110001J03Rik
ENSMUSG00000035048	1092.79	603.581	0.74494	9.0583e-06	0.00019943	Anapc13
ENSMUSG00000027474	99.1432	47.4092	0.7443	0.0010403	0.0070499	Ccm2l
ENSMUSG00000010376	2918.47	1658.92	0.74342	1.3634e-07	9.9719e-06	Nedd8
ENSMUSG00000025498	103.429	45.629	0.74316	0.0019627	0.011339	Irf7
ENSMUSG00000004366	1610.53	912.699	0.74296	3.1748e-07	1.817e-05	Sst
ENSMUSG00000086725	81.6505	39.8908	0.74261	0.00086607	0.0061622	A630052C17Rik
ENSMUSG00000020836	1370.23	784.947	0.7424	1.7345e-08	2.1182e-06	Coro6
ENSMUSG00000031570	265.79	145.919	0.74174	1.8104e-05	0.00033334	Ppapdc1b
ENSMUSG00000030921	128.284	64.7994	0.74142	0.00053504	0.0042416	Trim30a
ENSMUSG00000087159	71.5484	35.0389	0.74123	0.000884	0.0062461	Gm15246
ENSMUSG00000091705	43.381	18.836	0.74118	0.0021435	0.012139	H2-Q2
ENSMUSG00000097545	1532.87	892.502	0.74092	1.0277e-11	5.9502e-09	A930011O12Rik
ENSMUSG00000047767	299.318	168.06	0.74091	1.6562e-06	5.979e-05	Atg16l2
ENSMUSG00000019738	288.092	158.763	0.74064	1.7552e-05	0.00032509	Polr2i
ENSMUSG00000058498	224.664	122.792	0.73956	2.7373e-05	0.00045362	Rnf207
ENSMUSG00000060802	2825.68	1611.91	0.73883	1.5699e-07	1.0956e-05	B2m
ENSMUSG00000090523	103.27	51.4827	0.73835	0.0007367	0.0054579	Gypc
ENSMUSG00000057278	397.69	227.733	0.73762	7.5131e-08	6.6262e-06	Snrpg
ENSMUSG00000090000	517.925	286.303	0.73643	1.822e-05	0.00033462	Ier3ip1
ENSMUSG00000078695	660.187	371.167	0.73549	3.5804e-06	0.00010403	Cisd3
ENSMUSG00000025650	82.3433	39.758	0.73415	0.0012279	0.0079447	Col7a1
ENSMUSG00000060579	117.108	62.2052	0.73309	0.00023191	0.0022715	Fhit
ENSMUSG00000027472	1081.64	618.707	0.73295	2.8938e-07	1.6942e-05	Pdrg1
ENSMUSG00000028865	221.574	124.669	0.73292	4.321e-06	0.00011861	Cd164l2
ENSMUSG00000014313	8617.04	4946.19	0.73237	1.5505e-07	1.0918e-05	Cox6c
ENSMUSG00000029911	439.409	248.096	0.73229	2.8942e-06	8.8684e-05	Ssbp1
ENSMUSG00000007877	43.0782	12.6003	0.73193	0.003033	0.01582	Tcap
ENSMUSG00000054072	87.0151	40.5028	0.73108	0.0018625	0.010932	Iigp1
ENSMUSG00000074264	468.8	190.677	0.73105	0.003107	0.016083	Amy1
ENSMUSG00000012126	233.951	130.211	0.7307	1.6489e-05	0.00031055	Ubxn11
ENSMUSG00000063145	244.755	133.725	0.72955	7.0668e-05	0.00092838	Bbs5
ENSMUSG00000071662	1094.66	631.357	0.7293	8.6775e-08	7.3444e-06	Polr2g
ENSMUSG00000001082	233.369	122.158	0.72799	0.00042025	0.0035471	Mfsd10
ENSMUSG00000020526	270.377	150.984	0.72786	2.1511e-05	0.00037655	Znhit3
ENSMUSG00000024667	161.76	85.4918	0.72616	0.00031415	0.0028649	Tmem216
ENSMUSG00000018449	239.447	135.222	0.72592	7.3917e-06	0.00017272	Rpain
ENSMUSG00000034059	1148.02	664.868	0.7257	7.1999e-08	6.465e-06	Ypel4
ENSMUSG00000040938	306.612	171.875	0.72479	1.4299e-05	0.00027698	Slc16a11
ENSMUSG00000050334	617.336	351.509	0.72227	3.7905e-06	0.00010754	C130071C03Rik
ENSMUSG00000059534	3205.6	1870.53	0.72211	1.6458e-08	2.0419e-06	Uqcr10
ENSMUSG00000042842	78.4166	35.2016	0.72171	0.0027207	0.014548	Serpinb6b
ENSMUSG00000094500	165.487	86.9619	0.72054	0.00051752	0.004138	Smim18
ENSMUSG00000021290	4663.78	2736.01	0.72016	3.805e-09	6.5363e-07	2010107E04Rik
ENSMUSG00000025145	1040.3	600.146	0.71911	6.6827e-07	3.285e-05	Lrrc45
ENSMUSG00000071637	150.271	81.9773	0.71893	0.00013791	0.001541	Cebpd
ENSMUSG00000040666	1360.46	769.154	0.71849	1.4609e-05	0.0002802	Sh3bgr
ENSMUSG00000048731	109.281	58.3142	0.71809	0.00035972	0.0031719	Ggnbp1
ENSMUSG00000027460	27.5231	8.14841	0.7176	0.0036351	0.018184	Angpt4
ENSMUSG00000098087	89.7679	45.7297	0.71721	0.0011024	0.0073456	Gm17750
ENSMUSG00000097048	116.701	61.5525	0.71636	0.00054761	0.0043211	1600020E01Rik
ENSMUSG00000020267	3687.98	2146.27	0.71536	2.2129e-07	1.4005e-05	Hint1
ENSMUSG00000021519	382.547	220.935	0.71419	1.3784e-06	5.2812e-05	Mterfd1
ENSMUSG00000036315	279.937	157.788	0.71388	3.1775e-05	0.00050684	Znrd1
ENSMUSG00000087211	154.009	82.7984	0.71349	0.00038212	0.0033112	Lhx1os
ENSMUSG00000061559	543.546	311.025	0.71332	6.526e-06	0.00015898	Wdr61
ENSMUSG00000030674	155.63	80.8435	0.71243	0.0008374	0.0060213	Qprt
ENSMUSG00000050164	249.332	140.779	0.71187	3.9168e-05	0.00059043	Mchr1
ENSMUSG00000019890	515.395	292.384	0.71161	2.091e-05	0.00036882	Nts
ENSMUSG00000056054	364.725	98.0794	0.71139	0.0034459	0.017426	S100a8
ENSMUSG00000013155	139.533	76.3575	0.71023	0.00021603	0.0021606	Enkd1
ENSMUSG00000014980	480.449	277.579	0.70884	2.7905e-06	8.672e-05	Tsen15
ENSMUSG00000048368	87.2109	41.1668	0.70852	0.0027139	0.014534	Omd
ENSMUSG00000029632	7221.92	4263.26	0.70798	2.1599e-08	2.501e-06	Ndufa4
ENSMUSG00000072893	176.238	94.8433	0.70737	0.00045442	0.0037522	4933439C10Rik
ENSMUSG00000017778	7549.2	4491.21	0.70699	7.8635e-10	1.9826e-07	Cox7c
ENSMUSG00000029551	101.818	49.4388	0.70671	0.0023877	0.013194	Psmg3
ENSMUSG00000022621	509.863	291.719	0.70645	1.5517e-05	0.00029509	Rabl2
ENSMUSG00000028037	57.3842	24.0751	0.70593	0.0042786	0.020598	Ifi44
ENSMUSG00000001134	80.2186	41.7132	0.70509	0.0011037	0.007351	Uxt
ENSMUSG00000049882	480.519	280.589	0.70487	7.034e-07	3.397e-05	Vcpkmt
ENSMUSG00000098649	33.9612	13.3984	0.70412	0.0046434	0.021866	Gm27199
ENSMUSG00000043631	532.766	312.933	0.70395	2.3838e-07	1.4613e-05	Ecm2
ENSMUSG00000047428	128.487	68.7008	0.70302	0.00072067	0.0053876	Dlk2
ENSMUSG00000038695	2952.72	1727.36	0.70163	1.2144e-06	4.8182e-05	Josd2
ENSMUSG00000028609	409.545	233.274	0.70141	3.662e-05	0.00056232	Magoh
ENSMUSG00000006057	5140.06	3074.91	0.69965	1.0768e-09	2.4753e-07	Atp5g1
ENSMUSG00000026385	7406.65	4410.04	0.69963	1.204e-08	1.711e-06	Dbi
ENSMUSG00000033429	514.769	302.078	0.69909	9.9127e-07	4.1432e-05	Mcee
ENSMUSG00000023905	541.72	315.213	0.69886	5.5958e-06	0.0001434	Tnfrsf12a
ENSMUSG00000037152	1595.56	943.482	0.69861	1.8167e-07	1.2136e-05	Ndufc1
ENSMUSG00000024925	1137.32	673.212	0.69854	1.292e-07	9.5719e-06	Rnaseh2c
ENSMUSG00000029223	10641.4	6344.61	0.69815	1.1325e-08	1.6242e-06	Uchl1
ENSMUSG00000033379	2346.18	1402.6	0.6978	3.3442e-09	6.0698e-07	Atp6v0b
ENSMUSG00000023153	90.2747	47.9788	0.69745	0.0009906	0.0068007	Tmem52
ENSMUSG00000050552	1269.03	752.031	0.69592	1.8069e-07	1.2123e-05	Lamtor4
ENSMUSG00000029142	720.954	426.537	0.69585	3.1848e-07	1.817e-05	Mrpl33
ENSMUSG00000061360	664.88	395.271	0.69557	7.5452e-08	6.6262e-06	Phf5a
ENSMUSG00000085251	55.1913	23.6912	0.69556	0.0048197	0.02249	Gm12326
ENSMUSG00000078853	115.891	62.3133	0.69528	0.00073396	0.0054453	Igtp
ENSMUSG00000002204	38.7875	15.4421	0.69334	0.0053536	0.024427	Napsa
ENSMUSG00000059540	784.829	457.533	0.69274	8.4669e-06	0.00018917	Tcea2
ENSMUSG00000091537	2988.09	1780.56	0.69224	9.8341e-08	8.0011e-06	Tma7
ENSMUSG00000086096	70.5652	34.9556	0.69167	0.0028895	0.015244	Gm12688
ENSMUSG00000028601	146.78	82.4407	0.69085	0.00020734	0.0020951	Echdc2
ENSMUSG00000012296	568.34	335.254	0.69006	1.798e-06	6.3272e-05	Tjap1
ENSMUSG00000045854	303.325	177.645	0.68996	6.5741e-06	0.00015935	Lyrm2
ENSMUSG00000059326	514.149	300.495	0.68881	9.3985e-06	0.00020405	Csf2ra
ENSMUSG00000071005	41.8527	16.6596	0.68852	0.0056966	0.025611	Ccl19
ENSMUSG00000001948	139.158	78.5783	0.68831	0.00018993	0.0019623	Spa17
ENSMUSG00000025401	32.2276	11.6819	0.68828	0.0057633	0.025791	Myo1a
ENSMUSG00000026170	1236.02	722.502	0.68648	1.3522e-05	0.00026588	Cyp27a1
ENSMUSG00000073412	41.7772	19.2765	0.68572	0.0045568	0.021598	Lst1
ENSMUSG00000090272	46.1009	19.1367	0.68565	0.0057424	0.025744	Mndal
ENSMUSG00000035278	737.737	440.493	0.68478	3.2819e-07	1.8521e-05	Plekhj1
ENSMUSG00000054312	1369.57	825.565	0.68444	1.5246e-08	1.9503e-06	Mrps21
ENSMUSG00000025868	1308.7	793.881	0.68436	3.1858e-10	1.0375e-07	Higd2a
ENSMUSG00000026785	42.723	17.9088	0.68361	0.0057969	0.025883	Pkn3
ENSMUSG00000044080	2582.73	1528.18	0.68307	3.9216e-06	0.00011006	S100a1
ENSMUSG00000019737	68.3493	34.9151	0.68305	0.0024927	0.013637	Syne4
ENSMUSG00000037601	794.801	466.771	0.683	1.1924e-05	0.00024263	Nme1
ENSMUSG00000063704	37.7411	16.5515	0.68185	0.0055905	0.025229	Mapk15
ENSMUSG00000022978	55.1913	26.6429	0.68151	0.0040265	0.019688	Mis18a
ENSMUSG00000029561	255.571	139.119	0.68146	0.0009376	0.0065539	Oasl2
ENSMUSG00000031409	2035.42	1214.75	0.67959	1.3945e-06	5.3299e-05	Tceal6
ENSMUSG00000020801	310.014	180.241	0.67954	4.6966e-05	0.00067666	Med31
ENSMUSG00000059022	49.2076	23.1161	0.67948	0.0047778	0.022343	Kcp
ENSMUSG00000025889	1210.24	721.894	0.67883	1.8012e-06	6.3272e-05	Snca
ENSMUSG00000044258	253.071	86.2051	0.67881	0.0061947	0.027286	Ctla2a
ENSMUSG00000022177	99.0573	54.064	0.67811	0.0010673	0.0071823	Haus4
ENSMUSG00000048489	83.2065	37.815	0.67787	0.0055273	0.025015	8430408G22Rik
ENSMUSG00000040950	31.0085	11.068	0.67732	0.006541	0.028489	Mgl2
ENSMUSG00000030247	130.886	72.169	0.677	0.00082864	0.005973	Kcnj8
ENSMUSG00000026966	643.576	389.079	0.67648	5.5233e-08	5.2969e-06	Ssna1
ENSMUSG00000026921	298.484	165.299	0.67592	0.00076804	0.0056419	Egfl7
ENSMUSG00000079657	156.785	87.7031	0.67569	0.00058749	0.0045758	Rab26
ENSMUSG00000038781	37.9723	16.4206	0.67504	0.0063335	0.027795	Stap2
ENSMUSG00000029003	379.02	224.547	0.67418	9.3143e-06	0.00020335	Mad2l2
ENSMUSG00000010097	2391.42	1450.64	0.67417	3.9518e-08	4.1183e-06	Nxf1
ENSMUSG00000015943	327.998	192.038	0.67399	4.125e-05	0.00061412	Bola1
ENSMUSG00000016921	2642.3	1599.54	0.67393	9.8785e-08	8.0011e-06	Srsf6
ENSMUSG00000044991	184.213	107.289	0.67391	6.6244e-05	0.00088205	1110034G24Rik
ENSMUSG00000059108	23.0218	4.83941	0.67373	0.0039512	0.019384	Ifitm6
ENSMUSG00000101458	48.9909	23.3072	0.67366	0.005159	0.023712	RP23-402K24.7
ENSMUSG00000017677	2997.39	1417.16	0.67251	0.0053939	0.024539	Wsb1
ENSMUSG00000025050	274.874	157.132	0.6721	0.00026493	0.0025024	Pcgf6
ENSMUSG00000035595	92.2249	49.6368	0.67128	0.0017597	0.010462	1600002K03Rik
ENSMUSG00000005161	3543.51	2113.7	0.671	7.121e-06	0.00016881	Prdx2
ENSMUSG00000007603	1521.01	932.597	0.66947	9.6205e-10	2.2667e-07	Dus3l
ENSMUSG00000024299	581.758	336.722	0.66856	0.00018053	0.0018814	Adamts10
ENSMUSG00000024247	217.427	125.434	0.66839	0.00019061	0.0019672	Pkdcc
ENSMUSG00000028398	519.172	314.656	0.66814	2.9139e-07	1.6996e-05	Tmem261
ENSMUSG00000029535	500.939	298.135	0.66788	1.5248e-05	0.00029033	Triap1
ENSMUSG00000049482	297.008	175.936	0.66703	2.553e-05	0.00042774	Ctu2
ENSMUSG00000100891	36.0254	14.3503	0.66666	0.007518	0.031745	RP23-392G15.1
ENSMUSG00000028671	337.432	195.329	0.66544	0.00022782	0.0022468	Gale
ENSMUSG00000025407	190.279	102.429	0.66448	0.0021658	0.012235	Gli1
ENSMUSG00000030107	88.7813	44.2295	0.66439	0.0046396	0.021866	Usp18
ENSMUSG00000033467	275.425	161.841	0.66433	7.2062e-05	0.0009396	Crlf2
ENSMUSG00000021361	860.897	520.896	0.66426	1.1639e-06	4.6772e-05	Tmem14c
ENSMUSG00000035831	98.1805	54.0604	0.664	0.0016163	0.0098042	Krt25
ENSMUSG00000022577	1704.45	1036.23	0.66333	5.4752e-07	2.7344e-05	Ly6h
ENSMUSG00000040690	1045.01	630.834	0.66321	2.6259e-06	8.3942e-05	Col16a1
ENSMUSG00000041774	129.922	74.7966	0.6622	0.00044028	0.0036687	Ydjc
ENSMUSG00000036390	229.617	135.724	0.66185	8.1111e-05	0.001032	Gadd45a
ENSMUSG00000063179	487.495	293.707	0.66156	5.4427e-06	0.000142	Pstk
ENSMUSG00000044339	85.2295	44.1337	0.6611	0.0038996	0.019221	Alkbh2
ENSMUSG00000020081	27.1951	9.46492	0.6608	0.0077974	0.032591	Tacr2
ENSMUSG00000021692	245.189	142.686	0.66049	0.00023045	0.0022643	Dimt1
ENSMUSG00000028180	4220.2	2553.92	0.65958	3.7063e-06	0.0001067	Zranb2
ENSMUSG00000031351	84.2586	43.2452	0.65957	0.0044883	0.021337	Zfp185
ENSMUSG00000041921	706.713	417.838	0.6593	8.4393e-05	0.0010665	Metap1d
ENSMUSG00000025150	61.6964	29.5962	0.65919	0.0061396	0.027088	Cbr2
ENSMUSG00000018554	51.6369	25.5846	0.65866	0.0055214	0.024996	Ybx2
ENSMUSG00000045201	296.256	177.67	0.65823	2.2814e-05	0.00039277	Lrrc3b
ENSMUSG00000021764	1838.45	1131.04	0.65758	4.0996e-08	4.2162e-06	Ndufs4
ENSMUSG00000024854	359.959	217.265	0.65758	6.8292e-06	0.00016323	Pold4
ENSMUSG00000058173	99.6449	55.6069	0.65688	0.0015225	0.0093456	Smco4
ENSMUSG00000031958	405.919	242.142	0.6564	4.2806e-05	0.00063138	Ldhd
ENSMUSG00000022587	1976.87	1207.38	0.65597	8.182e-07	3.6648e-05	Ly6e
ENSMUSG00000004561	426.18	255.885	0.65574	2.309e-05	0.0003962	Mettl17
ENSMUSG00000036586	33.2824	13.3807	0.65513	0.0086144	0.035138	Grifin
ENSMUSG00000073771	105.216	59.7546	0.65393	0.0010069	0.00688	Btbd19
ENSMUSG00000024944	1342.4	819.674	0.65384	1.5009e-06	5.5997e-05	Arl2
ENSMUSG00000042354	610.699	373.795	0.65382	8.8715e-07	3.877e-05	Gnl3
ENSMUSG00000098098	60.122	30.6223	0.65368	0.0049176	0.022865	Gm20748
ENSMUSG00000035530	7590.04	4700.09	0.65341	9.0421e-09	1.3462e-06	Eif1
ENSMUSG00000085148	185.234	106.311	0.65336	0.00064841	0.0049565	Mir22hg
ENSMUSG00000024414	676.475	412.302	0.65246	2.9542e-06	8.9151e-05	Mrpl27
ENSMUSG00000025933	789.906	482.235	0.65192	2.1941e-06	7.313e-05	Tmem14a
ENSMUSG00000030291	371.307	216.657	0.65186	0.0003516	0.0031193	Med21
ENSMUSG00000021028	390.888	236.819	0.65184	8.2499e-06	0.00018636	Mbip
ENSMUSG00000025466	435.584	265.231	0.65162	3.5663e-06	0.00010382	Fuom
ENSMUSG00000024186	493.027	294.485	0.65137	6.1587e-05	0.00083498	Rgs11
ENSMUSG00000040482	281.336	165.995	0.64913	0.0002036	0.0020667	Dxo
ENSMUSG00000043432	136.79	78.9674	0.64884	0.0006593	0.005025	Leng9
ENSMUSG00000072770	102.13	57.8968	0.64864	0.0011922	0.0077719	Acrbp
ENSMUSG00000026927	760.562	472.82	0.64861	7.2753e-09	1.115e-06	Sdccag3
ENSMUSG00000033543	706.834	433.818	0.64784	1.9044e-06	6.5572e-05	Gtf2a2
ENSMUSG00000016194	950.242	575.949	0.64767	1.822e-05	0.00033462	Hsd11b1
ENSMUSG00000030669	1472.36	549.715	0.647	0.0092865	0.037146	Calca
ENSMUSG00000069678	259.626	156.491	0.64699	3.8136e-05	0.00057765	Pcgf1
ENSMUSG00000042622	117.837	65.5178	0.64666	0.0020848	0.011899	Maff
ENSMUSG00000034845	183.731	106.516	0.64645	0.00068426	0.0051723	Plvap
ENSMUSG00000025478	507.713	313.007	0.64478	8.475e-07	3.7637e-05	Dpysl4
ENSMUSG00000061702	399.036	244.982	0.64457	2.1092e-06	7.1367e-05	Tmem91
ENSMUSG00000078453	163.473	97.6706	0.64429	0.00014	0.0015578	Abracl
ENSMUSG00000091512	962.245	590.672	0.644	3.776e-06	0.00010748	Lamtor3
ENSMUSG00000024959	604.499	374.004	0.64365	3.1168e-07	1.7913e-05	Bad
ENSMUSG00000022651	32.801	9.13402	0.64328	0.0075203	0.031747	Retnlg
ENSMUSG00000028093	331.094	200.443	0.64317	3.802e-05	0.00057666	Acp6
ENSMUSG00000040564	47.6769	22.511	0.64267	0.0087052	0.035423	Apoc1
ENSMUSG00000073424	145.042	83.4158	0.64249	0.0010606	0.0071619	Cyp4f15
ENSMUSG00000027318	140.642	78.8401	0.6422	0.002114	0.01203	Adam33
ENSMUSG00000068749	1612.93	972.232	0.64098	8.555e-05	0.0010758	Psma5
ENSMUSG00000062729	472.65	290.384	0.64007	6.7359e-06	0.0001615	Ppox
ENSMUSG00000021018	335.963	205.499	0.63899	1.8508e-05	0.00033838	Polr2h
ENSMUSG00000032596	84.1395	42.9467	0.63895	0.0065701	0.028561	Uba7
ENSMUSG00000015289	350.224	215.9	0.63876	4.5464e-06	0.00012296	Lage3
ENSMUSG00000029068	2074.6	1272.73	0.63845	1.1462e-05	0.00023513	Ccnl2
ENSMUSG00000032968	295.76	180.175	0.63843	3.2253e-05	0.00051185	Inha
ENSMUSG00000022595	41.8564	19.4482	0.6383	0.0092985	0.037157	Lypd2
ENSMUSG00000085175	29.2305	12.4482	0.63797	0.010422	0.040437	Gm11423
ENSMUSG00000086191	21.4099	7.01774	0.63756	0.0095138	0.037804	Zfp652os
ENSMUSG00000051319	668.444	417.502	0.63693	6.9786e-08	6.3795e-06	1500011K16Rik
ENSMUSG00000095832	265.642	157.171	0.63678	0.00041097	0.0035028	Supt20
ENSMUSG00000027075	22.3609	8.23683	0.63649	0.010383	0.040325	Slc43a1
ENSMUSG00000079283	223.353	133.948	0.63634	0.00021926	0.002186	2310009B15Rik
ENSMUSG00000038690	5970.96	3756.63	0.63616	3.1173e-09	5.8711e-07	Atp5j2
ENSMUSG00000050856	3140.28	1936.76	0.63605	6.5425e-06	0.00015906	Atp5k
ENSMUSG00000025413	1048.96	652.554	0.63538	7.8782e-07	3.5593e-05	Ttc4
ENSMUSG00000036835	1226.92	757.107	0.63536	6.7189e-06	0.00016149	Psenen
ENSMUSG00000039195	1897.78	1176.6	0.63534	2.1922e-06	7.313e-05	1110008P14Rik
ENSMUSG00000020547	436.021	268.84	0.63511	6.5792e-06	0.00015935	Bzw2
ENSMUSG00000032359	677.755	400.916	0.63493	0.00050707	0.0040753	Ctsh
ENSMUSG00000070394	1113.75	690.851	0.63489	2.0776e-06	7.0602e-05	Tmem256
ENSMUSG00000058351	217.42	130.959	0.63448	0.00015768	0.0017024	Smim4
ENSMUSG00000054034	1679.84	1039.48	0.63332	5.7689e-06	0.00014569	Tceal5
ENSMUSG00000041798	28.9844	11.4802	0.63198	0.011235	0.0427	Gck
ENSMUSG00000022844	54.3578	27.9983	0.63072	0.0072266	0.030789	Pdia5
ENSMUSG00000090256	22.1219	8.1873	0.6307	0.011114	0.042417	Alms1-ps1
ENSMUSG00000027297	159.839	95.7986	0.62945	0.00032798	0.0029618	Ltk
ENSMUSG00000034616	765.109	477.515	0.62917	1.3065e-06	5.0804e-05	Ssh3
ENSMUSG00000045257	180.796	109.023	0.62899	0.00023272	0.0022751	Morn2
ENSMUSG00000027514	20.2886	6.17715	0.6289	0.0094861	0.037722	Zbp1
ENSMUSG00000029236	106.577	60.8675	0.62867	0.0023526	0.013051	Nmu
ENSMUSG00000087590	151.029	89.5842	0.6281	0.00065334	0.0049892	2410004N09Rik
ENSMUSG00000005667	1221.24	775.886	0.62743	3.957e-10	1.1671e-07	Mthfd2
ENSMUSG00000045107	184.535	110.979	0.62739	0.00033722	0.0030243	Saysd1
ENSMUSG00000036570	1738.66	1084.5	0.62523	4.2473e-06	0.0001173	Fxyd1
ENSMUSG00000015377	1265.94	799.379	0.62472	8.2927e-08	7.1242e-06	Dennd6b
ENSMUSG00000028755	244.884	147.577	0.62425	0.00036276	0.0031876	Cda
ENSMUSG00000040459	1960.64	1232.79	0.62378	6.9087e-07	3.3749e-05	Arglu1
ENSMUSG00000086290	352.337	215.998	0.62371	9.9261e-05	0.001201	Snhg12
ENSMUSG00000024076	641.859	404.216	0.62353	2.3125e-07	1.4402e-05	Vit
ENSMUSG00000071715	28.234	10.2522	0.62284	0.011836	0.044572	Ncf4
ENSMUSG00000098239	562.443	355.02	0.62259	3.8306e-07	2.072e-05	Pclo
ENSMUSG00000048776	60.1697	32.8341	0.62229	0.0057073	0.025637	Pthlh
ENSMUSG00000074479	30.637	7.07269	0.62152	0.0075071	0.031717	Gm10704
ENSMUSG00000097166	57.1347	29.3004	0.62125	0.0093164	0.037209	9330179D12Rik
ENSMUSG00000002032	1591.66	1002.34	0.62089	8.8789e-07	3.877e-05	Tmem25
ENSMUSG00000027523	3733.92	2349.69	0.62087	1.2592e-06	4.9334e-05	Gnas
ENSMUSG00000004032	1912.96	1201.71	0.62071	2.2e-06	7.3172e-05	Gstm5
ENSMUSG00000016495	304.798	186.875	0.62068	0.00011035	0.001299	Plgrkt
ENSMUSG00000100252	1016.11	638.123	0.61984	2.75e-06	8.5803e-05	RP23-137I13.1
ENSMUSG00000042138	326.731	202.187	0.61943	4.7763e-05	0.00068412	Msantd2
ENSMUSG00000078941	169.598	103.57	0.61839	0.00024513	0.0023552	Ak6
ENSMUSG00000029283	428.12	259.581	0.61837	0.00039395	0.0033874	Cdc7
ENSMUSG00000090015	397.854	235.469	0.61834	0.0013428	0.008526	Gm15446
ENSMUSG00000015090	45396.1	20884.1	0.61833	0.012654	0.04694	Ptgds
ENSMUSG00000001240	391.663	245.636	0.61789	3.9679e-06	0.00011091	Ramp2
ENSMUSG00000054690	219.231	133.111	0.61686	0.00035099	0.0031174	Emcn
ENSMUSG00000025825	3573.31	2250.14	0.61668	2.9363e-06	8.8954e-05	Iscu
ENSMUSG00000022575	71.4878	38.199	0.61647	0.0076348	0.032126	Gsdmd
ENSMUSG00000040824	1554.99	984.194	0.61571	7.3857e-07	3.4436e-05	Snrpd2
ENSMUSG00000038812	677.418	424.171	0.6155	1.4483e-05	0.00027915	Trmt112
ENSMUSG00000097640	42.2505	21.4671	0.61531	0.010335	0.040208	Gm20033
ENSMUSG00000018470	1760.61	1105.9	0.61487	8.0646e-06	0.00018367	Kcnab3
ENSMUSG00000074884	2786.87	1770.46	0.61472	2.2924e-07	1.4363e-05	Serf2
ENSMUSG00000078963	73.8088	41.7167	0.61396	0.0046142	0.021779	Hsbp1l1
ENSMUSG00000097769	86.4904	47.1829	0.61374	0.0068646	0.029545	Snhg4
ENSMUSG00000003872	709.454	450.863	0.61354	2.297e-07	1.4363e-05	Lin7b
ENSMUSG00000046229	225.685	139.421	0.61353	0.00013226	0.0015014	Scand1
ENSMUSG00000040610	117.262	67.4855	0.61348	0.0033077	0.016865	Tlx3
ENSMUSG00000023904	1149.55	728.245	0.61328	1.2412e-06	4.875e-05	Hcfc1r1
ENSMUSG00000033021	565.094	349.708	0.61314	0.00010159	0.0012159	Gmppa
ENSMUSG00000003299	929.415	589.035	0.61307	9.4522e-07	4.0261e-05	Mrpl4
ENSMUSG00000043168	79.2637	44.8187	0.61286	0.0045887	0.021697	4930426D05Rik
ENSMUSG00000060586	145.287	86.1765	0.61262	0.0015523	0.0095013	H2-Eb1
ENSMUSG00000099632	45.1606	21.9077	0.6126	0.012513	0.046526	RP23-117O11.4
ENSMUSG00000042816	22.2562	6.48329	0.61255	0.010618	0.041043	Gpr151
ENSMUSG00000034459	281.17	170.426	0.61252	0.00053237	0.0042265	Ifit1
ENSMUSG00000042096	1291.16	805.836	0.61224	3.6904e-05	0.00056612	Dao
ENSMUSG00000002845	367.57	224.798	0.61166	0.00031919	0.0029026	Tmem39a
ENSMUSG00000089726	20.4011	7.56443	0.61145	0.013557	0.049336	Mir17hg
ENSMUSG00000086606	86.8683	44.7303	0.61143	0.010655	0.041136	Gm13205
ENSMUSG00000074217	118.815	65.1236	0.61109	0.007001	0.030016	2210011C24Rik
ENSMUSG00000051483	1345.67	837.837	0.61063	7.2129e-05	0.0009396	Cbr1
ENSMUSG00000049086	85.0293	46.0748	0.61059	0.0081577	0.033751	Bmyc
ENSMUSG00000037921	44.0498	21.5166	0.61031	0.012524	0.046546	Ddx60
ENSMUSG00000072620	66.1791	33.733	0.60974	0.011129	0.042434	Slfn2
ENSMUSG00000027330	171.397	103.094	0.60926	0.00095157	0.006617	Cdc25b
ENSMUSG00000063511	4414.98	2828.6	0.60866	4.0444e-08	4.1869e-06	Snrnp70
ENSMUSG00000068523	668.075	422.577	0.60866	6.1397e-06	0.00015258	Gng5
ENSMUSG00000041354	1051.93	668.541	0.60793	1.4126e-06	5.3727e-05	Rgl2
ENSMUSG00000030844	856.21	542.106	0.60766	5.5067e-06	0.00014259	Rgs10
ENSMUSG00000071103	116.829	66.3758	0.60764	0.0050784	0.023397	1700029J07Rik
ENSMUSG00000067847	1469.87	942.656	0.60762	3.4995e-08	3.7469e-06	Romo1
ENSMUSG00000033220	65.8366	33.4641	0.60749	0.011645	0.043993	Rac2
ENSMUSG00000063320	142.724	86.5566	0.60643	0.00087398	0.0061967	1190007I07Rik
ENSMUSG00000059554	932.964	587.991	0.60619	1.9379e-05	0.00035042	Ccdc28a
ENSMUSG00000020427	950.523	583.565	0.60602	0.00040994	0.0034979	Igfbp3
ENSMUSG00000003873	708.369	443.529	0.60596	5.8797e-05	0.00080765	Bax
ENSMUSG00000087269	112.213	66.199	0.60551	0.0026553	0.014269	D330023K18Rik
ENSMUSG00000031760	9930.43	6309.47	0.60545	3.8805e-06	0.0001093	Mt3
ENSMUSG00000028998	2680.96	1712.01	0.60544	7.7588e-07	3.5415e-05	Tomm7
ENSMUSG00000089889	56.2705	29.1891	0.60467	0.011185	0.042581	0610040B10Rik
ENSMUSG00000031697	318.057	199.306	0.60398	7.9754e-05	0.0010179	Orc6
ENSMUSG00000030869	2842.58	1837.86	0.60389	9.7154e-10	2.2667e-07	Ndufab1
ENSMUSG00000049775	17706	11433.7	0.60338	3.2856e-09	6.0424e-07	Tmsb4x
ENSMUSG00000043421	84.7006	48.2071	0.60229	0.0054974	0.024909	Hilpda
ENSMUSG00000029727	62.8357	33.3561	0.60199	0.010654	0.041136	Cyp3a13
ENSMUSG00000033486	159.607	97.1432	0.60196	0.00090691	0.0063774	Catsper2
ENSMUSG00000074797	738.973	464.578	0.60179	6.3025e-05	0.00084793	Itpa
ENSMUSG00000097743	64.4556	36.2933	0.60154	0.0065812	0.028574	Gm16973
ENSMUSG00000008136	194.495	120.014	0.60143	0.00034842	0.0030982	Fhl2
ENSMUSG00000087651	298.594	186.209	0.60137	0.00015345	0.001675	1500009L16Rik
ENSMUSG00000030611	389.215	241.73	0.60114	0.00023932	0.0023195	Mrps11
ENSMUSG00000097375	143.504	43.4015	0.60112	0.012109	0.045405	6720427I07Rik
ENSMUSG00000023992	272.322	164.333	0.60042	0.0014288	0.0089514	Trem2
ENSMUSG00000058135	4420.46	2829.25	0.60016	1.6526e-06	5.979e-05	Gstm1
ENSMUSG00000053907	6035.86	3882.69	0.59986	2.4571e-07	1.4918e-05	Mat2a
ENSMUSG00000090733	8487.54	5421.4	0.5996	3.7608e-06	0.00010746	Rps27
ENSMUSG00000087658	350.562	219.933	0.59959	0.00014042	0.0015611	Hotairm1
ENSMUSG00000041199	756.085	479.918	0.59946	1.6393e-05	0.00030949	Rpusd1
ENSMUSG00000042541	1446.37	931.212	0.59899	2.4622e-07	1.4918e-05	Shfm1
ENSMUSG00000034579	526.804	331.588	0.59881	7.6569e-05	0.00098261	Pla2g3
ENSMUSG00000014158	50.3086	25.3758	0.59862	0.01369	0.04961	Trpv4
ENSMUSG00000000682	83.2557	44.5743	0.59791	0.010946	0.041945	Cd52
ENSMUSG00000042737	627.839	405.165	0.59782	1.6154e-07	1.1173e-05	Dpm3
ENSMUSG00000042043	1796.54	1164.57	0.59718	9.4947e-09	1.4002e-06	Tbca
ENSMUSG00000031490	73.8593	42.5943	0.59716	0.0056617	0.025476	Eif4ebp1
ENSMUSG00000021493	667.739	425.044	0.59705	1.2554e-05	0.00025217	Pdlim7
ENSMUSG00000030413	166.166	99.4592	0.5965	0.0023923	0.013206	Pglyrp1
ENSMUSG00000051232	790.006	500.465	0.59631	4.0908e-05	0.00061077	Tmem199
ENSMUSG00000003184	465.257	292.591	0.59507	0.00012922	0.0014765	Irf3
ENSMUSG00000097863	22.6948	6.57718	0.59502	0.012671	0.046962	1010001B22Rik
ENSMUSG00000009549	2467.32	1589.09	0.59399	1.1601e-06	4.6772e-05	Srp14
ENSMUSG00000034771	516.764	330.731	0.59328	9.2663e-06	0.00020268	Tle2
ENSMUSG00000085436	52.0937	27.7292	0.59264	0.012605	0.046779	Zfp335os
ENSMUSG00000079523	4957.84	3229.42	0.59231	3.7847e-09	6.5363e-07	Tmsb10
ENSMUSG00000034035	53.6086	29.3094	0.59169	0.010614	0.041039	Ccdc17
ENSMUSG00000036023	256.116	155.518	0.59151	0.0017983	0.010632	Parp2
ENSMUSG00000073676	2676.58	1722.33	0.59127	3.4662e-06	0.00010204	Hspe1
ENSMUSG00000086782	121.385	71.2422	0.59071	0.0047292	0.022174	E130102H24Rik
ENSMUSG00000030846	2406.5	1543.19	0.59049	1.1068e-05	0.00022886	Tial1
ENSMUSG00000047502	67.8761	38.599	0.58984	0.0076376	0.032129	Mroh7
ENSMUSG00000024217	595.151	380.069	0.58857	3.7605e-05	0.00057214	Snrpc
ENSMUSG00000019461	273.214	167.83	0.58841	0.0012358	0.0079858	Plscr3
ENSMUSG00000054091	1976.33	1270.11	0.58838	1.0272e-05	0.0002164	1810037I17Rik
ENSMUSG00000002012	1492.23	964.613	0.58807	1.8487e-06	6.4233e-05	Pnck
ENSMUSG00000034192	441.159	282.241	0.58775	2.5323e-05	0.00042564	Lsm3
ENSMUSG00000042073	154.637	92.81	0.58754	0.0031002	0.016063	Abhd14b
ENSMUSG00000036781	562.498	357.182	0.58724	9.7282e-05	0.0011844	Rps27l
ENSMUSG00000058833	1131.15	729.32	0.58668	5.3225e-06	0.00013937	2810428I15Rik
ENSMUSG00000087497	274.226	173.156	0.58663	0.00025339	0.0024196	2810001G20Rik
ENSMUSG00000086003	120.32	71.3271	0.58594	0.0043431	0.020849	B230206L02Rik
ENSMUSG00000032184	1088.76	709.995	0.58561	8.2945e-08	7.1242e-06	Lysmd2
ENSMUSG00000036860	536.488	346.021	0.58524	6.622e-06	0.00015975	Mrpl55
ENSMUSG00000090110	81.0437	45.5972	0.58472	0.01008	0.039491	Mtcp1
ENSMUSG00000045930	114.432	64.4775	0.58433	0.0094932	0.037731	Clec14a
ENSMUSG00000078974	1314.72	839.356	0.58422	8.4258e-05	0.0010656	Sec61g
ENSMUSG00000026072	216.803	129.87	0.58399	0.0038301	0.018947	Il1r1
ENSMUSG00000001123	268.981	167.467	0.58386	0.00080411	0.0058383	Lgals9
ENSMUSG00000055760	122.895	71.8574	0.58377	0.0065212	0.028427	Gemin6
ENSMUSG00000030751	1688.78	1093.59	0.58376	3.6711e-06	0.00010608	Psma1
ENSMUSG00000024747	53.5628	29.4277	0.58301	0.012758	0.047191	Aldh1a7
ENSMUSG00000053226	182.362	110.908	0.5829	0.0025468	0.013814	Dand5
ENSMUSG00000023051	412.909	263.033	0.58283	0.00012126	0.0014041	Tarbp2
ENSMUSG00000024193	962.825	624.975	0.58275	1.8499e-06	6.4233e-05	Phf1
ENSMUSG00000020153	2384.6	1560.58	0.58179	5.6841e-08	5.4179e-06	Ndufs7
ENSMUSG00000009995	890.471	575.527	0.58142	1.0922e-05	0.00022675	Taz
ENSMUSG00000086316	751.775	477.598	0.58117	0.00021469	0.0021499	2210013O21Rik
ENSMUSG00000036459	86.7734	47.4093	0.58114	0.013056	0.047977	Wtip
ENSMUSG00000084950	67.5589	39.1104	0.58107	0.0080995	0.03357	Gm5577
ENSMUSG00000024646	986.947	638.478	0.58103	9.9328e-06	0.00021125	Cyb5a
ENSMUSG00000018102	908.706	586.251	0.58022	2.123e-05	0.00037247	Hist1h2bc
ENSMUSG00000008036	2095.96	1376.12	0.57943	2.9999e-08	3.2794e-06	Ap2s1
ENSMUSG00000097428	169.583	103.411	0.57921	0.0026357	0.014197	AW047730
ENSMUSG00000053985	280.187	174.064	0.57909	0.0012625	0.0081149	Zfp14
ENSMUSG00000028969	2656.97	1731.7	0.57902	1.4798e-06	5.5449e-05	Cdk5
ENSMUSG00000079941	55.6851	30.4066	0.57891	0.013382	0.048921	Gm11273
ENSMUSG00000030188	102.206	62.3345	0.57848	0.0028512	0.015067	Magohb
ENSMUSG00000004446	132.521	82.1771	0.57841	0.001604	0.0097565	Bid
ENSMUSG00000015476	1484.62	972.774	0.57841	1.2633e-07	9.5456e-06	Prrt1
ENSMUSG00000026034	3213.7	1878.32	0.57797	0.0077623	0.032505	Clk1
ENSMUSG00000071337	1829.12	1192.2	0.5779	2.2383e-06	7.3971e-05	Tia1
ENSMUSG00000031839	3277.3	2147.49	0.57758	2.2533e-07	1.4203e-05	Hsbp1
ENSMUSG00000027371	358.261	230.739	0.5772	5.6897e-05	0.00078431	Fahd2a
ENSMUSG00000049760	1721.68	1116.35	0.57708	1.3141e-05	0.00026101	2410015M20Rik
ENSMUSG00000024659	140.616	77.3826	0.57681	0.013531	0.049263	Anxa1
ENSMUSG00000021241	670.273	429.004	0.5767	0.00015806	0.0017031	Isca2
ENSMUSG00000032291	177.882	107.831	0.57666	0.0039737	0.019484	Crabp1
ENSMUSG00000021423	263.743	160.906	0.57664	0.003152	0.016267	Ly86
ENSMUSG00000015312	294.58	185.358	0.57591	0.00073651	0.0054579	Gadd45b
ENSMUSG00000031388	215.903	133.533	0.57587	0.0021093	0.012016	Naa10
ENSMUSG00000062683	1681.99	1094.33	0.57555	7.8234e-06	0.00017906	Atp5g2
ENSMUSG00000067924	1643.7	1076.85	0.57517	7.6487e-07	3.527e-05	Cxx1b
ENSMUSG00000034868	4900.22	3218.35	0.57476	2.1815e-07	1.3862e-05	Myl12b
ENSMUSG00000047867	144.552	89.0835	0.57473	0.0021645	0.012232	Gimap6
ENSMUSG00000019362	1739.45	1128.05	0.57471	2.1209e-05	0.00037247	D8Ertd738e
ENSMUSG00000025221	375.408	243.593	0.57468	1.5549e-05	0.00029533	Kcnip2
ENSMUSG00000027099	1022.27	660.618	0.57461	4.6746e-05	0.00067411	Mtx2
ENSMUSG00000026822	235.132	28.1662	0.57435	0.0056525	0.025456	Lcn2
ENSMUSG00000063594	177.207	110.401	0.57413	0.0016883	0.010119	Gng8
ENSMUSG00000027316	683.79	443.61	0.57404	2.0868e-05	0.00036882	Gfra4
ENSMUSG00000021916	652.201	420.599	0.57363	6.7029e-05	0.00088796	Glt8d1
ENSMUSG00000073433	1444.71	951.487	0.57346	8.985e-08	7.4314e-06	Arhgdig
ENSMUSG00000038370	8412.98	5446.84	0.57339	4.0421e-05	0.00060639	Pcp4l1
ENSMUSG00000041697	8743.78	5755.79	0.57223	1.9738e-07	1.2964e-05	Cox6a1
ENSMUSG00000038721	841.277	550.085	0.57214	4.7077e-06	0.00012623	Hoxb7
ENSMUSG00000023939	248.052	158.483	0.57147	0.00028725	0.0026744	Mrpl14
ENSMUSG00000096232	1107.68	723.625	0.57128	7.3076e-06	0.00017152	0610012G03Rik
ENSMUSG00000039670	114.865	65.3304	0.56903	0.012496	0.046485	Oxld1
ENSMUSG00000022248	334.795	213.991	0.56839	0.00046271	0.0037986	Rad1
ENSMUSG00000020077	328.915	201.553	0.5682	0.0038435	0.018989	Srgn
ENSMUSG00000020219	1310.59	862.54	0.56804	9.3098e-07	3.9933e-05	Timm13
ENSMUSG00000048387	127.367	74.1408	0.56752	0.01005	0.039414	Osr1
ENSMUSG00000075590	2622.79	1716.19	0.56749	1.0884e-05	0.00022675	Nrbp2
ENSMUSG00000023367	620.898	404.201	0.56737	3.2884e-05	0.00051924	Tmem176a
ENSMUSG00000051989	460.157	299.883	0.56674	3.3969e-05	0.00053154	Smim11
ENSMUSG00000055436	3139.07	2051.91	0.5667	1.7819e-05	0.00032925	Srsf11
ENSMUSG00000026042	318.364	202.807	0.56639	0.00068324	0.0051671	Col5a2
ENSMUSG00000027981	682.857	430.615	0.56558	0.0014448	0.0090015	Rnpc3
ENSMUSG00000061286	318.002	207.405	0.56503	3.4075e-05	0.00053154	Exosc5
ENSMUSG00000034892	10521.5	6942.32	0.56479	1.4049e-06	5.3563e-05	Rps29
ENSMUSG00000010057	544.425	357.677	0.56421	7.1273e-06	0.00016881	Nprl2
ENSMUSG00000024869	126.492	78.4278	0.56379	0.003041	0.015846	Nudt8
ENSMUSG00000055839	3316.26	2205.92	0.56352	1.676e-08	2.0629e-06	Tceb2
ENSMUSG00000005373	76.048	43.7253	0.56099	0.013095	0.048096	Mlxipl
ENSMUSG00000021958	114.054	71.1004	0.5605	0.0031743	0.016339	Pinx1
ENSMUSG00000021917	2065.51	1368.11	0.56015	1.2114e-06	4.8182e-05	Spcs1
ENSMUSG00000020778	343.15	220.731	0.55998	0.00052103	0.0041555	Ten1
ENSMUSG00000023911	222.319	143.682	0.55957	0.00038781	0.0033456	Flywch2
ENSMUSG00000092558	472.263	302.287	0.55918	0.00086087	0.0061448	Med20
ENSMUSG00000006519	208.248	127.492	0.55911	0.0053798	0.02449	Cyba
ENSMUSG00000001248	1649.45	1086.68	0.55873	1.3846e-05	0.00027055	Gramd1a
ENSMUSG00000076437	402.949	263.843	0.55826	6.1588e-05	0.00083498	2700094K13Rik
ENSMUSG00000000563	7578.98	4992.85	0.55823	1.6723e-05	0.00031345	Atp5f1
ENSMUSG00000027875	106.258	64.0016	0.5576	0.0078076	0.032624	Hmgcs2
ENSMUSG00000040429	72.0382	42.7059	0.5572	0.010853	0.041685	Mterf1a
ENSMUSG00000031805	191.205	119.707	0.55703	0.002943	0.015459	Jak3
ENSMUSG00000023236	3791.7	2508.19	0.5565	7.6018e-06	0.00017631	Scg5
ENSMUSG00000018858	668.932	443.975	0.55614	2.1447e-06	7.2409e-05	Ict1
ENSMUSG00000056260	324.12	206.564	0.55588	0.0014589	0.0090679	Lrif1
ENSMUSG00000031536	619.605	409.802	0.55553	7.9347e-06	0.00018134	Polb
ENSMUSG00000002014	1161.61	768.05	0.5548	1.1846e-05	0.00024175	Ssr4
ENSMUSG00000067212	459.51	295.746	0.5548	0.00070032	0.0052682	H2-T23
ENSMUSG00000040415	2869.43	1907.54	0.55395	2.4269e-06	7.92e-05	Dtx3
ENSMUSG00000036896	1032.18	661.766	0.55391	0.0011486	0.0075684	C1qc
ENSMUSG00000075389	267.099	171.921	0.55351	0.00090213	0.0063551	2810410L24Rik
ENSMUSG00000039934	150.401	96.0196	0.55348	0.0015377	0.0094229	Gsap
ENSMUSG00000058267	804.39	534.474	0.55314	2.7437e-06	8.5779e-05	Mrps14
ENSMUSG00000068329	435.56	285.17	0.55306	0.00013103	0.0014918	Htra2
ENSMUSG00000036073	371.015	242.865	0.55298	0.00017139	0.0018115	Galt
ENSMUSG00000022820	1410.68	930.821	0.55254	4.2813e-05	0.00063138	Ndufb4
ENSMUSG00000029387	302.192	195.047	0.5523	0.0008875	0.0062662	Gtf2h3
ENSMUSG00000019763	595.182	396.169	0.55116	4.6249e-06	0.00012465	Rmnd1
ENSMUSG00000032551	241.179	157.39	0.55071	0.00029882	0.0027558	1110059G10Rik
ENSMUSG00000020630	293.456	190.021	0.55053	0.00069624	0.0052494	Rnaseh1
ENSMUSG00000050071	444.779	286.963	0.55015	0.00097348	0.0067274	Bex1
ENSMUSG00000061479	638.607	418.047	0.54957	0.0002433	0.0023434	Snrpa
ENSMUSG00000022960	297.288	192.611	0.54922	0.00078012	0.0057038	Donson
ENSMUSG00000036114	357.688	231.481	0.54921	0.00072856	0.0054181	Rpp25l
ENSMUSG00000033970	152.68	97.0708	0.5489	0.0025388	0.0138	Rfc3
ENSMUSG00000004894	3659.48	2449.71	0.54867	7.1381e-07	3.4104e-05	Hapln2
ENSMUSG00000100475	79.5239	48.2177	0.54851	0.01011	0.0396	RP24-202N2.2
ENSMUSG00000032301	1690.8	1117.61	0.54818	6.0178e-05	0.00081871	Psma4
ENSMUSG00000020514	372.712	244.131	0.54762	0.0002692	0.0025404	Mrpl22
ENSMUSG00000056069	170.454	109.34	0.54727	0.0015782	0.0096258	Fam105a
ENSMUSG00000002910	1083.94	718.495	0.54693	5.5233e-05	0.00076952	Arrdc2
ENSMUSG00000056185	1401.92	936.522	0.54688	3.7615e-06	0.00010746	Snx32
ENSMUSG00000015092	2330.55	1550.73	0.54567	2.0987e-05	0.00036945	Edf1
ENSMUSG00000005054	733.161	488.127	0.54557	1.9017e-05	0.00034486	Cstb
ENSMUSG00000015474	281.412	184.272	0.54469	0.0004	0.0034272	Ppt2
ENSMUSG00000090841	8089.25	5462.89	0.54468	1.2251e-08	1.7253e-06	Myl6
ENSMUSG00000016206	147.361	93.093	0.54424	0.0040491	0.019749	H2-M3
ENSMUSG00000052584	1167.16	779.193	0.5438	1.3634e-05	0.00026708	Serp2
ENSMUSG00000021951	318.091	209.845	0.54339	0.00017759	0.0018594	N6amt2
ENSMUSG00000090210	149.242	92.7874	0.54323	0.0064864	0.028307	Itga10
ENSMUSG00000037196	449.329	295.947	0.54314	0.00024253	0.0023388	Pacrg
ENSMUSG00000021495	1748.62	1177.48	0.54294	2.7511e-07	1.6229e-05	Fam193b
ENSMUSG00000063856	1585.23	1061.9	0.54247	5.2721e-06	0.00013862	Gpx1
ENSMUSG00000023764	614.268	403.999	0.54226	0.0003008	0.0027676	Sfi1
ENSMUSG00000057506	720.979	482.478	0.54216	8.4712e-06	0.00018917	Bloc1s2
ENSMUSG00000002379	2466.97	1672.17	0.54207	2.4546e-09	4.9192e-07	Ndufa11
ENSMUSG00000032051	317.595	210.736	0.54187	9.832e-05	0.0011924	Fdx1
ENSMUSG00000079641	3494.74	2349.21	0.54174	1.7442e-06	6.1968e-05	Rpl39
ENSMUSG00000056895	340.598	224.019	0.54094	0.00048747	0.0039606	Hist3h2ba
ENSMUSG00000090086	546.876	365.05	0.54063	2.41e-05	0.00041039	AI480526
ENSMUSG00000002633	141.293	90.575	0.5405	0.0030737	0.015995	Shh
ENSMUSG00000021948	579.599	385.677	0.5404	4.8778e-05	0.00069572	Prkcd
ENSMUSG00000044881	121.262	76.6141	0.54006	0.0046118	0.021779	Coa4
ENSMUSG00000031917	391.606	259.562	0.53981	0.00018199	0.0018941	Nip7
ENSMUSG00000028443	439.067	289.344	0.53972	0.00035992	0.0031719	Nudt2
ENSMUSG00000059689	509.036	339.871	0.53926	3.0391e-05	0.00048825	Zfp637
ENSMUSG00000026972	144.719	91.4706	0.53863	0.0047881	0.022376	Arrdc1
ENSMUSG00000097277	117.103	74.466	0.53863	0.0044674	0.021287	2900076A07Rik
ENSMUSG00000022751	230.82	150.733	0.53823	0.00094783	0.0065942	Nit2
ENSMUSG00000029462	2292.29	1536.77	0.53821	1.5768e-05	0.00029877	Vps29
ENSMUSG00000034789	1552.6	1047.28	0.53761	1.5642e-06	5.7804e-05	Rab24
ENSMUSG00000026111	902.788	599.228	0.5374	0.00017189	0.0018154	Unc50
ENSMUSG00000033208	22405.6	13838.6	0.53697	0.010239	0.039973	S100b
ENSMUSG00000079508	827.176	552.551	0.53687	5.5949e-05	0.00077792	Apoo
ENSMUSG00000025532	552.728	367.648	0.53588	0.00015401	0.001677	Crcp
ENSMUSG00000058715	187.374	117.108	0.53571	0.0081243	0.033635	Fcer1g
ENSMUSG00000013822	824.524	555.697	0.5357	3.4897e-06	0.00010235	Elof1
ENSMUSG00000067925	1440.04	969.678	0.53561	7.4351e-06	0.00017321	Cxx1a
ENSMUSG00000015013	787.807	530.867	0.53521	5.749e-06	0.00014542	Trappc2l
ENSMUSG00000096446	100.897	63.2581	0.53505	0.0083046	0.034195	Gm8104
ENSMUSG00000031534	646.603	434.938	0.53487	1.3061e-05	0.00025976	Smim19
ENSMUSG00000028060	1091.97	724.487	0.5341	0.00029806	0.0027521	2810403A07Rik
ENSMUSG00000026154	451.618	304.773	0.5332	9.7028e-06	0.00020777	1110058L19Rik
ENSMUSG00000027673	2461.77	1665.62	0.5327	2.636e-06	8.4093e-05	Ndufb5
ENSMUSG00000035505	193.395	126.789	0.53221	0.0014559	0.0090565	Cox18
ENSMUSG00000022490	599.038	397.335	0.53174	0.00033499	0.0030078	Ppp1r1a
ENSMUSG00000003273	1535.2	1035.43	0.53169	1.2672e-05	0.00025396	Car11
ENSMUSG00000035711	110.047	69.2867	0.53129	0.0077618	0.032505	Dok3
ENSMUSG00000097040	88.0304	54.4991	0.53106	0.0121	0.045383	2610316D01Rik
ENSMUSG00000089917	445.386	296.783	0.531	0.00021082	0.0021234	Uckl1
ENSMUSG00000018923	183.714	117.648	0.53086	0.0045852	0.021687	Med11
ENSMUSG00000041203	1685.62	1140.79	0.53081	4.4915e-06	0.00012168	2310036O22Rik
ENSMUSG00000038000	382.461	253.889	0.53047	0.00035502	0.0031407	Acd
ENSMUSG00000015668	413.819	274.91	0.53025	0.00040661	0.0034733	Pdzd11
ENSMUSG00000028464	502.355	335.512	0.52998	0.00019099	0.0019672	Tpm2
ENSMUSG00000064254	386.436	255.892	0.52998	0.0006265	0.0048129	Ethe1
ENSMUSG00000062054	220.717	142.321	0.52853	0.0042047	0.020324	Iah1
ENSMUSG00000046330	7576.19	5172.04	0.52835	8.6919e-08	7.3444e-06	Rpl37a
ENSMUSG00000036887	1363.84	893.315	0.52834	0.0018469	0.010872	C1qa
ENSMUSG00000014873	495.342	322.852	0.52806	0.0025351	0.013789	Surf2
ENSMUSG00000051671	370.809	245.222	0.52784	0.001045	0.0070774	Coa6
ENSMUSG00000019139	859.094	576.842	0.52643	0.00010449	0.001243	Isyna1
ENSMUSG00000086567	600.597	406.223	0.52637	2.4395e-05	0.00041495	Gm2830
ENSMUSG00000056665	1792.95	1211.27	0.52573	3.8033e-05	0.00057666	Them6
ENSMUSG00000022940	624.173	416.47	0.52562	0.0003691	0.0032251	Pigp
ENSMUSG00000028248	4366.56	2946.98	0.52562	5.2671e-05	0.0007411	Pnisr
ENSMUSG00000044629	442.685	292.52	0.5247	0.0013828	0.0087265	Cnrip1
ENSMUSG00000050705	1151.77	785.944	0.5242	1.042e-06	4.3207e-05	2310061I04Rik
ENSMUSG00000091636	441.248	297.586	0.52408	9.0099e-05	0.0011193	A330050F15Rik
ENSMUSG00000015536	1449.71	976.913	0.52333	0.00011987	0.0013899	Mocs2
ENSMUSG00000004100	293.168	193.08	0.52329	0.0017554	0.010446	Ppan
ENSMUSG00000096995	115.021	73.3582	0.52277	0.0076904	0.032273	2810029C07Rik
ENSMUSG00000079598	929.546	635.585	0.52274	4.9149e-07	2.519e-05	Clec2l
ENSMUSG00000028470	423.391	284.415	0.52251	0.00020996	0.0021162	Hint2
ENSMUSG00000029918	783.879	532.139	0.52189	2.7937e-05	0.0004597	Mrps33
ENSMUSG00000022890	4581.33	3135.54	0.5215	7.0408e-07	3.397e-05	Atp5j
ENSMUSG00000036972	149.751	96.4675	0.5211	0.0055043	0.024933	Zic4
ENSMUSG00000042750	3549.91	2412.55	0.52101	2.2389e-05	0.00038757	Bex2
ENSMUSG00000031843	259.221	171.743	0.52045	0.0016925	0.010137	Mphosph6
ENSMUSG00000027835	1042.39	702.06	0.52043	0.00022113	0.0022017	Pdcd10
ENSMUSG00000020211	596.53	407.411	0.52016	3.7671e-06	0.00010746	Sf3a2
ENSMUSG00000031104	232.272	149.698	0.52008	0.0066002	0.028628	Rab33a
ENSMUSG00000006958	214.236	138.386	0.52005	0.0054208	0.024647	Chrd
ENSMUSG00000028066	131.298	83.5682	0.51973	0.0089465	0.036128	Pmf1
ENSMUSG00000051518	506.16	340.156	0.51964	0.00029427	0.0027219	Rps19bp1
ENSMUSG00000020467	306.795	197.536	0.51903	0.0065967	0.02862	Efemp1
ENSMUSG00000018509	280.6	185.954	0.51849	0.0020993	0.011972	Cenpv
ENSMUSG00000028295	324.466	216.142	0.51846	0.0012257	0.0079373	Smim8
ENSMUSG00000079478	213.682	140.596	0.51836	0.0024545	0.013472	Sssca1
ENSMUSG00000003808	699.066	472.32	0.51829	0.00016418	0.0017546	Farsa
ENSMUSG00000087006	342.161	227.62	0.51817	0.0011727	0.0076862	Gm13889
ENSMUSG00000061474	678.19	460.831	0.51808	4.7839e-05	0.00068418	Mrps36
ENSMUSG00000062906	246.742	164.712	0.51784	0.00086906	0.0061779	Hdac10
ENSMUSG00000029328	4129.15	2808.86	0.51738	4.0787e-05	0.00060955	Hnrnpdl
ENSMUSG00000006715	129.399	83.8438	0.51707	0.0067823	0.029255	Gmnn
ENSMUSG00000029304	5073.69	3471.13	0.51665	7.1387e-06	0.00016882	Spp1
ENSMUSG00000061028	1203.2	817.059	0.51637	7.3116e-05	0.00094772	Clasrp
ENSMUSG00000028608	1178.34	792.445	0.51621	0.00048947	0.0039748	0610037L13Rik
ENSMUSG00000021967	636.816	434.99	0.51568	1.4575e-05	0.00027989	Mrpl57
ENSMUSG00000009566	157.679	103.197	0.51555	0.0044619	0.021278	Fpgs
ENSMUSG00000032417	687.121	464.359	0.51544	0.00026481	0.0025024	Rwdd2a
ENSMUSG00000021576	1115.01	756.93	0.51534	0.00011698	0.0013626	Pdcd6
ENSMUSG00000043461	396.077	264.246	0.51514	0.0012764	0.0081775	Sptssb
ENSMUSG00000032288	609.673	415.698	0.51507	4.4735e-05	0.00065232	Imp3
ENSMUSG00000063268	121.761	77.1006	0.51491	0.012043	0.045201	Parp10
ENSMUSG00000073411	2423.7	1647.1	0.51482	9.3118e-05	0.0011507	H2-D1
ENSMUSG00000020385	1855.17	1266.58	0.51443	3.0596e-05	0.00049104	Clk4
ENSMUSG00000022176	116.289	74.0113	0.51427	0.010662	0.041154	Rem2
ENSMUSG00000025545	579.488	392.266	0.51418	0.00021902	0.002186	Clybl
ENSMUSG00000049892	121.302	77.2936	0.51387	0.011148	0.042473	Rasd1
ENSMUSG00000064326	191.103	126.072	0.51354	0.0031654	0.016309	Siva1
ENSMUSG00000034424	1543.88	1052.68	0.51348	5.5619e-05	0.00077421	Gcsh
ENSMUSG00000041789	225.377	149.792	0.51332	0.0024067	0.013259	2700046A07Rik
ENSMUSG00000046675	258.65	173.87	0.51268	0.0010194	0.006949	Tmem251
ENSMUSG00000024208	2004.54	1384.02	0.51213	3.3536e-07	1.8723e-05	Uqcc2
ENSMUSG00000025785	383.394	259.5	0.51199	0.00033781	0.0030279	Exosc7
ENSMUSG00000022174	1593.98	1098.83	0.51187	9.6458e-07	4.0708e-05	Dad1
ENSMUSG00000025468	1335.83	922.22	0.51175	3.6383e-07	2e-05	Caly
ENSMUSG00000079316	815.501	559.941	0.51158	1.0435e-05	0.00021924	Rab9
ENSMUSG00000038412	2610.41	1798.57	0.51125	2.0898e-06	7.0864e-05	Higd1a
ENSMUSG00000021368	304.81	205.845	0.51063	0.00052341	0.0041702	Tbc1d7
ENSMUSG00000097061	213.456	141.553	0.50972	0.0031927	0.016417	9330151L19Rik
ENSMUSG00000028773	766.422	524.149	0.50965	6.2488e-05	0.00084281	Fabp3
ENSMUSG00000018822	547.144	376.213	0.50964	1.651e-05	0.00031058	Sfrp5
ENSMUSG00000028643	302.821	205.257	0.50947	0.00037876	0.0032893	Ccdc23
ENSMUSG00000028843	596.145	407.601	0.50923	5.6508e-05	0.00078233	Sh3bgrl3
ENSMUSG00000053317	442.148	303.187	0.50904	5.0264e-05	0.0007138	Sec61b
ENSMUSG00000023951	2213.82	1506.06	0.50899	0.00022645	0.002239	Vegfa
ENSMUSG00000002345	530.686	362.788	0.50874	0.00012978	0.0014801	2310045N01Rik
ENSMUSG00000032198	330.094	222.75	0.50853	0.00060506	0.0046824	Dock6
ENSMUSG00000060216	1228	844.55	0.5084	1.3318e-05	0.00026319	Arrb2
ENSMUSG00000025731	492.098	332.217	0.50769	0.00079503	0.0057885	0610011F06Rik
ENSMUSG00000021458	315.13	212.623	0.50762	0.0009091	0.0063899	2010111I01Rik
ENSMUSG00000031939	259.894	171.576	0.50726	0.0045753	0.02166	Taf1d
ENSMUSG00000029446	373.832	254.563	0.50725	0.00023857	0.0023178	Psph
ENSMUSG00000051256	630.018	432.431	0.50721	3.8198e-05	0.00057804	Jagn1
ENSMUSG00000033615	31538	21547.2	0.50706	0.00014229	0.0015753	Cplx1
ENSMUSG00000028837	1210.91	830.524	0.50666	5.4236e-05	0.00075818	Psmb2
ENSMUSG00000007777	434.935	295.657	0.50617	0.00043287	0.0036204	0610009B22Rik
ENSMUSG00000075334	140.781	91.0844	0.50594	0.010338	0.040208	Rprm
ENSMUSG00000029575	658.763	450.096	0.50589	0.00017389	0.0018275	Mmab
ENSMUSG00000022610	410.852	280.275	0.50585	0.00025725	0.0024506	Mapk12
ENSMUSG00000030826	274.378	182.697	0.50574	0.0029289	0.015395	Bcat2
ENSMUSG00000052566	185.87	121.919	0.5057	0.006416	0.028049	Hook2
ENSMUSG00000021607	503.226	342.499	0.50566	0.00030358	0.0027899	Mrpl36
ENSMUSG00000035486	224.87	150.294	0.50547	0.0020773	0.011869	Plk5
ENSMUSG00000033106	475.693	322.028	0.50539	0.00068312	0.0051671	Slc7a6os
ENSMUSG00000069744	1718.9	1189.41	0.50511	2.9361e-06	8.8954e-05	Psmb3
ENSMUSG00000037296	419.819	283.834	0.50397	0.00097803	0.0067499	Lsm1
ENSMUSG00000031239	1852.79	1273.58	0.5033	6.6571e-05	0.0008849	Itm2a
ENSMUSG00000036845	271.955	184.314	0.5033	0.00082112	0.005937	Lin37
ENSMUSG00000048442	106.485	69.0372	0.50323	0.010716	0.041299	Smim5
ENSMUSG00000029524	307.922	207.938	0.50311	0.0013536	0.0085806	Sirt4
ENSMUSG00000026171	686.711	468.993	0.5031	0.00029362	0.0027197	Rnf25
ENSMUSG00000024253	258.167	173.754	0.50304	0.0018119	0.0107	Dync2li1
ENSMUSG00000054894	460.721	311.891	0.50301	0.00097444	0.0067311	Atp5s
ENSMUSG00000051146	4238.44	2941.45	0.50238	1.827e-06	6.3891e-05	Camk2n2
ENSMUSG00000028848	177.108	118.598	0.5023	0.002628	0.01417	Gpn2
ENSMUSG00000062488	279.771	190.27	0.50176	0.00072619	0.0054108	I830012O16Rik
ENSMUSG00000006941	2807.17	1953.58	0.50152	3.6464e-07	2e-05	Eif1b
ENSMUSG00000019039	708.587	487.918	0.50134	4.8641e-05	0.00069484	Dalrd3
ENSMUSG00000047721	1780.93	1233.13	0.50043	1.2195e-05	0.00024635	Bola2
ENSMUSG00000073616	3192.05	2221.78	0.50035	7.7753e-07	3.5415e-05	Myeov2
ENSMUSG00000030647	2431.26	1673.83	0.5002	9.4695e-05	0.0011628	Ndufc2
ENSMUSG00000068522	470.826	323.912	0.50019	0.00012386	0.0014278	Aard
ENSMUSG00000018446	1286.85	885.476	0.49971	0.00011301	0.0013223	C1qbp
ENSMUSG00000027752	292.476	196.613	0.4997	0.0027392	0.014619	Exosc8
ENSMUSG00000049124	114.837	74.4322	0.49966	0.012026	0.045146	Gm8186
ENSMUSG00000060073	2484.32	1722.33	0.49953	9.2705e-06	0.00020268	Psma3
ENSMUSG00000014856	507.179	349.093	0.49936	0.0001041	0.0012394	Tmem208
ENSMUSG00000001946	304.671	202.197	0.49927	0.0053766	0.02449	Esam
ENSMUSG00000042198	788.052	541.546	0.49904	0.00018312	0.0019033	Chchd7
ENSMUSG00000066705	1332.41	926.66	0.49898	2.2326e-06	7.3941e-05	Fxyd6
ENSMUSG00000078485	104.739	67.7563	0.49858	0.012257	0.045795	Plekhn1
ENSMUSG00000032033	107.452	70.1183	0.49852	0.010899	0.04184	Barx2
ENSMUSG00000024911	816.348	564.393	0.49796	4.6733e-05	0.00067411	Fibp
ENSMUSG00000003072	4686.08	3270.69	0.49774	4.1268e-07	2.1942e-05	Atp5d
ENSMUSG00000038286	570.33	393.496	0.49748	7.8347e-05	0.0010022	Bphl
ENSMUSG00000063787	767.124	532.433	0.49705	1.8323e-05	0.00033578	Chchd1
ENSMUSG00000050188	112.165	73.3263	0.49697	0.01027	0.040006	Lsm10
ENSMUSG00000045435	441.263	300.738	0.4969	0.00089101	0.0062853	Tmem60
ENSMUSG00000004098	195.669	130.968	0.49678	0.0035793	0.017962	Col5a3
ENSMUSG00000040532	497.903	343.068	0.49599	0.00012808	0.0014661	Abhd11
ENSMUSG00000026047	204.157	136.889	0.49538	0.0040516	0.019755	Kdelc1
ENSMUSG00000085084	147.635	98.9639	0.49519	0.0043697	0.02096	4930570G19Rik
ENSMUSG00000021760	226.825	150.937	0.49416	0.006171	0.027204	Gpx8
ENSMUSG00000039016	1446.35	1007.48	0.49403	1.0413e-05	0.00021907	Timm8b
ENSMUSG00000025283	1658.78	1141.5	0.494	0.00034659	0.0030876	Sat1
ENSMUSG00000037710	1905.5	1334.41	0.4936	4.4158e-07	2.3399e-05	Cisd1
ENSMUSG00000026134	217.123	145.984	0.49351	0.0040618	0.019799	Prim2
ENSMUSG00000022194	539.184	370.259	0.49335	0.00049709	0.0040117	Pabpn1
ENSMUSG00000075277	152.348	101.224	0.49296	0.0070377	0.030157	Haglr
ENSMUSG00000002007	228.051	153.396	0.49287	0.0036423	0.018202	Srpk3
ENSMUSG00000053332	2805.06	1962	0.49198	2.5941e-06	8.3439e-05	Gas5
ENSMUSG00000020107	997.443	694.159	0.49146	3.4366e-05	0.00053348	Anapc16
ENSMUSG00000031883	234.766	159.754	0.49141	0.001925	0.011189	Car7
ENSMUSG00000018648	105.702	69.5626	0.49102	0.011686	0.044115	Dusp14
ENSMUSG00000068391	315.671	215.701	0.49058	0.0013449	0.0085359	Chrac1
ENSMUSG00000028648	2841.26	1988.7	0.49056	3.6994e-06	0.0001067	Ndufs5
ENSMUSG00000026222	127.226	84.5606	0.49015	0.0088211	0.03576	Sp100
ENSMUSG00000030629	1077.15	744.883	0.48975	0.00028412	0.0026531	Zfand6
ENSMUSG00000074971	803.138	557.439	0.48946	0.00010801	0.0012733	Fibin
ENSMUSG00000042111	348.595	239.302	0.48918	0.00084985	0.0060856	Ccdc115
ENSMUSG00000060923	920.876	637.253	0.48907	0.00028693	0.002673	Acyp2
ENSMUSG00000029151	845.548	588.055	0.48887	8.4995e-05	0.0010723	Slc30a3
ENSMUSG00000030711	244.363	161.089	0.48847	0.010948	0.041945	Sult1a1
ENSMUSG00000002458	253.772	174.407	0.48821	0.00090199	0.0063551	Rgs19
ENSMUSG00000020150	574.268	392.912	0.48809	0.0016266	0.0098451	Gamt
ENSMUSG00000037938	225.629	154.484	0.48766	0.0013782	0.0087083	Chchd5
ENSMUSG00000032959	7637.98	5309.36	0.48684	0.00015731	0.0017018	Pebp1
ENSMUSG00000038975	951.837	661.913	0.48644	0.00017076	0.0018061	Rabggtb
ENSMUSG00000039018	335.564	232.432	0.48604	0.00036219	0.0031876	Mtg1
ENSMUSG00000039307	329.065	224.36	0.48543	0.0025322	0.013778	Hexdc
ENSMUSG00000032231	1480.55	1028.61	0.48511	0.00022334	0.0022187	Anxa2
ENSMUSG00000002010	3213.58	2260.07	0.485	2.6735e-06	8.4852e-05	Idh3g
ENSMUSG00000019792	164.327	109.616	0.485	0.0097377	0.038497	Trmt11
ENSMUSG00000024902	875.935	610.649	0.48499	9.5692e-05	0.0011714	Mrpl11
ENSMUSG00000050394	276.606	190.999	0.48484	0.00073603	0.0054579	Armcx6
ENSMUSG00000062309	232.902	160.085	0.48484	0.0014174	0.0088912	Rpp25
ENSMUSG00000045237	254.45	174.422	0.48476	0.0019865	0.011454	1110012L19Rik
ENSMUSG00000022677	738.934	515.333	0.48453	0.0001329	0.0015055	Fopnl
ENSMUSG00000025226	281.991	194.093	0.48427	0.0013973	0.0087843	Fbxl15
ENSMUSG00000038605	540.843	376.343	0.48418	0.00022901	0.0022535	Samd10
ENSMUSG00000026281	658.2	458.284	0.48411	0.00018768	0.0019442	Dtymk
ENSMUSG00000023952	1303.38	913.656	0.48406	1.8603e-05	0.00033973	Gtpbp2
ENSMUSG00000029725	429.871	298.671	0.48397	0.00028566	0.0026643	Ppp1r35
ENSMUSG00000086370	420.169	288.359	0.48383	0.0018629	0.010932	Ftx
ENSMUSG00000021645	288.336	197.9	0.48328	0.0018795	0.011002	Smn1
ENSMUSG00000031505	1045.31	730.938	0.48307	6.3099e-05	0.00084793	Carkd
ENSMUSG00000039737	491.994	339.904	0.48307	0.00088425	0.0062461	Prkrip1
ENSMUSG00000030666	390.07	269.519	0.48267	0.00090646	0.0063771	Calcb
ENSMUSG00000039221	1994.16	1400.83	0.48259	1.4691e-05	0.00028144	Rpl22l1
ENSMUSG00000039345	356.456	247.547	0.48246	0.00039303	0.0033834	Mettl22
ENSMUSG00000024097	2009.07	1398.91	0.4822	0.00027524	0.0025811	Srsf7
ENSMUSG00000061904	9894.86	6978.81	0.48175	2.2218e-06	7.3739e-05	Slc25a3
ENSMUSG00000010086	2428.07	1704.93	0.48142	2.4905e-05	0.00042088	Rnf112
ENSMUSG00000029208	802.837	561.308	0.48135	9.9077e-05	0.0011997	Guf1
ENSMUSG00000029463	260.018	178.851	0.48127	0.00231	0.012901	Fam216a
ENSMUSG00000093674	7637.33	5378.5	0.48067	9.6514e-06	0.00020724	Rpl41
ENSMUSG00000004951	908.305	640.461	0.48034	3.0773e-06	9.2331e-05	Hspb1
ENSMUSG00000029464	281.088	191.436	0.48009	0.0046143	0.021779	Gpn3
ENSMUSG00000042831	804.27	565.408	0.4799	2.4424e-05	0.00041499	Alkbh6
ENSMUSG00000021032	184.428	124.549	0.47939	0.0070649	0.030226	Ngb
ENSMUSG00000066892	153.743	104.594	0.47898	0.0052089	0.023871	Fbxl12
ENSMUSG00000031879	719.802	506.046	0.47888	2.9171e-05	0.00047599	Fam96b
ENSMUSG00000028455	982.08	682.094	0.47848	0.00076871	0.0056442	Stoml2
ENSMUSG00000024067	546.17	380.88	0.4782	0.00035886	0.0031711	Dpy30
ENSMUSG00000022515	714.778	502.38	0.47809	3.7336e-05	0.00056941	Anks3
ENSMUSG00000024087	199.022	132.423	0.47808	0.012862	0.047463	Cyp1b1
ENSMUSG00000076617	1350.02	941.077	0.47757	0.00049261	0.0039903	Ighm
ENSMUSG00000031671	202.11	136.698	0.47739	0.0077185	0.032373	Setd6
ENSMUSG00000021432	174.449	116.1	0.47681	0.013666	0.049575	Slc35b3
ENSMUSG00000039278	11735.5	8319.25	0.47668	9.5855e-07	4.0708e-05	Pcsk1n
ENSMUSG00000050708	5430.19	3841.29	0.47643	4.7068e-06	0.00012623	Ftl1
ENSMUSG00000029070	205.276	139.098	0.47636	0.0068553	0.029521	Mxra8
ENSMUSG00000073468	902.699	634.021	0.47629	0.0001005	0.0012103	Sft2d1
ENSMUSG00000027203	501.251	352.427	0.47628	8.5752e-05	0.0010758	Dut
ENSMUSG00000042712	1607.96	1133.92	0.47615	2.5115e-05	0.00042306	Wbp5
ENSMUSG00000014846	6798.14	4787.3	0.47611	4.9846e-05	0.000709	Tppp3
ENSMUSG00000021091	1576.04	1108.4	0.47601	7.0664e-05	0.00092838	Serpina3n
ENSMUSG00000020485	971.567	677.723	0.4759	0.00054987	0.0043368	Supt4a
ENSMUSG00000002625	1475.55	1040.68	0.4758	2.2648e-05	0.00039119	Akap8l
ENSMUSG00000029066	1260.27	892.91	0.47577	3.357e-06	9.9766e-05	Mrpl20
ENSMUSG00000033020	956.07	665.186	0.47552	0.00086383	0.0061573	Polr2f
ENSMUSG00000074896	634.512	433.015	0.4751	0.0052624	0.024074	Ifit3
ENSMUSG00000030677	115.834	77.7622	0.475	0.012794	0.047282	Kif22
ENSMUSG00000073702	6869.72	4863.16	0.47487	7.0113e-06	0.00016682	Rpl31
ENSMUSG00000032420	204.628	138.7	0.47484	0.0075597	0.031879	Nt5e
ENSMUSG00000024844	714.381	499.046	0.47479	0.00043867	0.0036591	Banf1
ENSMUSG00000022223	1852.68	1299.32	0.47468	0.00023187	0.0022715	Sdr39u1
ENSMUSG00000021537	802.162	562.368	0.47463	0.00024556	0.0023564	Cetn3
ENSMUSG00000041488	608.775	424.032	0.47438	0.00088412	0.0062461	Stx3
ENSMUSG00000022570	516.614	363.415	0.47432	0.00011209	0.0013126	Tsta3
ENSMUSG00000031937	456.472	319.569	0.47418	0.00045195	0.0037341	Vstm5
ENSMUSG00000038462	3361.04	2378.1	0.47325	1.8688e-05	0.00034088	Uqcrfs1
ENSMUSG00000018770	6566.9	4664.55	0.47323	1.7296e-06	6.173e-05	Atp5g3
ENSMUSG00000047067	355.879	248.354	0.47309	0.00079678	0.0057932	Dusp28
ENSMUSG00000024537	355.846	248.055	0.47308	0.0008838	0.0062461	Psmg2
ENSMUSG00000039154	638.033	448.746	0.47205	0.00019288	0.001981	Shd
ENSMUSG00000029484	416.04	289.082	0.47199	0.0013193	0.0084111	Anxa3
ENSMUSG00000047084	783.554	551.394	0.4719	0.00016198	0.0017367	Ngrn
ENSMUSG00000003062	1043.37	742.042	0.47182	1.4827e-06	5.5449e-05	Stard3nl
ENSMUSG00000027400	421.798	294.688	0.47135	0.0011659	0.0076547	Pdyn
ENSMUSG00000022792	436.404	305.982	0.47112	0.00041422	0.0035114	Yars2
ENSMUSG00000002679	299.991	207.627	0.47087	0.002599	0.014039	Med6
ENSMUSG00000078348	589.058	414.218	0.47015	0.00028085	0.0026273	Sf3b5
ENSMUSG00000091475	1322.26	916.22	0.46995	0.0027967	0.014855	2810468N07Rik
ENSMUSG00000057863	6229.77	4431.71	0.46989	4.3614e-06	0.00011919	Rpl36
ENSMUSG00000026088	219.301	151.363	0.46986	0.0039464	0.019369	Mitd1
ENSMUSG00000045438	791.767	559.493	0.46978	0.0001009	0.0012133	Cox19
ENSMUSG00000046432	3897.81	2769.13	0.46977	9.6185e-06	0.00020682	Ngfrap1
ENSMUSG00000038963	250.653	169.959	0.46972	0.0093833	0.037418	Slco4a1
ENSMUSG00000019923	20974.6	14799.1	0.4695	0.00016537	0.0017621	Zwint
ENSMUSG00000036840	408.427	281.399	0.46945	0.0046192	0.021789	Siah1a
ENSMUSG00000001128	172.841	118.423	0.46942	0.0054785	0.02485	Cfp
ENSMUSG00000021752	487.392	340.97	0.46892	0.00085638	0.0061211	Kctd6
ENSMUSG00000025212	1268.31	895.604	0.46835	0.00016373	0.0017518	Sfxn3
ENSMUSG00000002825	195.172	131.745	0.46829	0.013165	0.04824	Qtrt1
ENSMUSG00000015672	335.009	233.413	0.46829	0.0019923	0.01148	Mrpl32
ENSMUSG00000030423	759.949	530.8	0.46803	0.0014979	0.0092288	Pop4
ENSMUSG00000047260	1053.8	746.925	0.46782	6.6723e-05	0.00088617	Emc6
ENSMUSG00000069020	1544.25	1088.95	0.46742	0.00028267	0.0026428	Urm1
ENSMUSG00000050410	176.94	121.459	0.4672	0.0056491	0.025448	Tcf19
ENSMUSG00000078861	464.715	328.159	0.46717	0.00024285	0.0023404	Zfp931
ENSMUSG00000041571	6620.95	4685.63	0.46674	0.00013285	0.0015055	Sepw1
ENSMUSG00000033940	2027.88	1437.56	0.46668	7.1016e-05	0.00093131	Brk1
ENSMUSG00000034211	717.487	508.241	0.46666	8.9745e-05	0.0011161	Mrps17
ENSMUSG00000031796	588.264	413.645	0.46642	0.00060809	0.0047011	Gtl3
ENSMUSG00000020444	2187.95	1557.16	0.46635	1.7461e-05	0.00032416	Guk1
ENSMUSG00000007892	13623.5	9711.87	0.46632	6.6413e-06	0.00015996	Rplp1
ENSMUSG00000022551	4105	2929.21	0.46598	3.6443e-06	0.00010549	Cyc1
ENSMUSG00000037361	843.894	598.517	0.46551	0.0001014	0.0012156	Sf3b6
ENSMUSG00000063236	321.828	226.193	0.46511	0.00071355	0.0053503	1110038F14Rik
ENSMUSG00000025408	555.551	390.642	0.46509	0.00072375	0.0054001	Ddit3
ENSMUSG00000023092	2757.43	1957.87	0.46502	7.2096e-05	0.0009396	Fhl1
ENSMUSG00000007944	477.174	336.204	0.46418	0.00066383	0.0050545	Ttc9b
ENSMUSG00000062995	903.797	644.919	0.4639	1.45e-05	0.00027915	Ica1
ENSMUSG00000031610	863.859	608.958	0.46355	0.00067924	0.0051493	Scrg1
ENSMUSG00000007850	5780.1	4104.83	0.46274	0.00012917	0.0014765	Hnrnph1
ENSMUSG00000018012	330.68	231.647	0.46227	0.0016788	0.010083	Rac3
ENSMUSG00000029538	814.358	575.641	0.46226	0.00043825	0.0036585	Srsf9
ENSMUSG00000060152	1077.02	768.381	0.46191	2.9701e-05	0.00048063	Pop5
ENSMUSG00000032398	790.956	563.124	0.46176	7.5267e-05	0.00097076	Snapc5
ENSMUSG00000034226	429.619	305.19	0.46159	0.00024359	0.0023447	Rhov
ENSMUSG00000036438	23520.9	16785.7	0.46159	2.9034e-05	0.00047474	Calm2
ENSMUSG00000055850	1460.97	1040.82	0.46144	5.6035e-05	0.00077792	Rnf181
ENSMUSG00000009079	3602.34	2565.89	0.4614	6.6341e-05	0.00088259	Ewsr1
ENSMUSG00000031431	4880.19	3473.24	0.46118	0.00010496	0.0012468	Tsc22d3
ENSMUSG00000009741	1446.76	1025.53	0.46105	0.00033305	0.0029972	Ubp1
ENSMUSG00000024454	1827.93	1307.89	0.46072	1.0522e-05	0.00022047	Hdac3
ENSMUSG00000040940	1307.51	929.231	0.46041	0.00014923	0.0016348	Arhgef1
ENSMUSG00000021033	789.949	558.717	0.46039	0.00055882	0.0043853	Gstz1
ENSMUSG00000022969	151.703	102.935	0.46028	0.013649	0.049572	Il10rb
ENSMUSG00000035356	148.054	101.602	0.46027	0.012016	0.045122	Nfkbiz
ENSMUSG00000066613	517.525	368.185	0.46024	0.00011482	0.0013394	Zfp932
ENSMUSG00000020739	591.703	420.514	0.46016	0.00017914	0.0018706	Nup85
ENSMUSG00000025869	406.393	285.318	0.45972	0.0018761	0.010988	Nop16
ENSMUSG00000048758	4349.73	3129.83	0.45914	2.5033e-07	1.505e-05	Rpl29
ENSMUSG00000059498	326.269	223.411	0.45913	0.011451	0.043372	Fcgr3
ENSMUSG00000003380	5690.79	4068.8	0.45893	3.1378e-05	0.00050153	Rabac1
ENSMUSG00000042099	252.745	177.22	0.45887	0.0026077	0.014081	Kank3
ENSMUSG00000021748	4754.17	3397.89	0.45881	3.9599e-05	0.00059621	Pdhb
ENSMUSG00000036299	3024.7	2142.63	0.45857	0.00059909	0.0046515	BC031181
ENSMUSG00000051579	643.537	451.867	0.45854	0.0022028	0.012422	Tceal8
ENSMUSG00000067722	745.76	533.219	0.4581	4.1999e-05	0.00062408	BC003965
ENSMUSG00000056596	4038.83	2897.41	0.45744	9.3407e-06	0.00020336	Trnp1
ENSMUSG00000031422	4785.04	3410.09	0.45736	0.0001825	0.0018981	Morf4l2
ENSMUSG00000040740	212.599	145.421	0.45712	0.012686	0.046991	Slc25a34
ENSMUSG00000026248	497.125	349.973	0.45704	0.0017245	0.010305	Mrpl44
ENSMUSG00000044349	21204.3	15230.8	0.45684	6.355e-06	0.00015632	Snhg11
ENSMUSG00000022893	669.097	465.251	0.45664	0.0056157	0.02532	Adamts1
ENSMUSG00000068328	773.51	545.785	0.45643	0.0013992	0.0087913	Aup1
ENSMUSG00000040269	303.304	214.331	0.4562	0.0015495	0.009491	Mrps28
ENSMUSG00000004285	3255.23	2339.51	0.45588	6.5293e-06	0.00015898	Atp6v1f
ENSMUSG00000038502	2341.91	1687.67	0.45576	7.8011e-07	3.5415e-05	Ptov1
ENSMUSG00000031816	967.787	687.828	0.45571	0.00050293	0.0040483	Mthfsd
ENSMUSG00000057322	7208.54	5180.42	0.45514	1.1679e-05	0.00023897	Rpl38
ENSMUSG00000029715	226.753	156.953	0.4548	0.0097645	0.038574	Pop7
ENSMUSG00000063439	245.117	171.726	0.45438	0.0036957	0.018399	B9d2
ENSMUSG00000024856	332.145	234.21	0.45425	0.0018531	0.010898	Cdk2ap2
ENSMUSG00000045160	655.607	468.183	0.45424	0.00021151	0.0021276	Bola3
ENSMUSG00000051062	527.559	376.808	0.4542	0.00033086	0.0029805	Fbll1
ENSMUSG00000024325	1038.35	739.552	0.45417	0.0003474	0.0030926	Ring1
ENSMUSG00000038387	322.347	227.319	0.4541	0.0019043	0.011108	Rras
ENSMUSG00000022359	351.219	249.082	0.45402	0.00093831	0.0065539	Wdyhv1
ENSMUSG00000020803	805.959	574.907	0.45389	0.00029303	0.0027169	Txndc17
ENSMUSG00000027274	1152.97	819.117	0.45363	0.00077689	0.0056901	Mkks
ENSMUSG00000031176	5333.19	3799.15	0.45342	0.00048998	0.0039755	Dynlt3
ENSMUSG00000037894	2833.1	2044.12	0.45321	1.5865e-06	5.8352e-05	H2afz
ENSMUSG00000023980	314.922	220.631	0.45311	0.0044715	0.021292	Taf8
ENSMUSG00000025410	5141.07	3690.88	0.45274	4.8673e-05	0.00069484	Dctn2
ENSMUSG00000020743	397.765	279.617	0.4525	0.0032148	0.016498	Mif4gd
ENSMUSG00000029659	357.024	251.395	0.45096	0.0030502	0.015883	Medag
ENSMUSG00000027667	465.884	332.732	0.45089	0.00042299	0.0035588	Zfp639
ENSMUSG00000041653	265.672	183.089	0.45077	0.013421	0.049013	Pnpla3
ENSMUSG00000030727	370.338	262.999	0.45045	0.0010811	0.0072405	Rabep2
ENSMUSG00000028952	199.982	139.931	0.45031	0.0052575	0.024059	Zbtb48
ENSMUSG00000071866	19258	13950.2	0.44979	4.7489e-07	2.4663e-05	Ppia
ENSMUSG00000061758	779.461	559.726	0.44962	0.00011975	0.0013897	Akr1b10
ENSMUSG00000031878	928.085	666.821	0.44951	0.00010731	0.0012669	Nae1
ENSMUSG00000007207	343.62	241.602	0.44948	0.0050095	0.023161	Stx1a
ENSMUSG00000039770	3627	2598.54	0.44943	0.00027619	0.0025883	Ypel5
ENSMUSG00000036111	267.613	188.67	0.44939	0.0041864	0.020273	Lmo1
ENSMUSG00000007867	231.521	160.858	0.44908	0.010553	0.040844	Ift43
ENSMUSG00000002728	1214.95	865.491	0.44772	0.0012423	0.0080111	Naa20
ENSMUSG00000073155	642.159	460.94	0.44772	0.00022874	0.0022531	1810058I24Rik
ENSMUSG00000027829	931.76	667.435	0.44753	0.00040307	0.0034487	Ccnl1
ENSMUSG00000024191	344.449	245.347	0.44743	0.001584	0.0096457	Bnip1
ENSMUSG00000028636	245.276	172.657	0.44706	0.0044137	0.021093	Ppcs
ENSMUSG00000036067	483.777	343.473	0.44669	0.002385	0.013183	Slc2a6
ENSMUSG00000033007	257.96	182.875	0.4457	0.0039419	0.019353	Asic4
ENSMUSG00000045777	791.656	567.759	0.44548	0.00046696	0.0038257	Ifitm10
ENSMUSG00000031428	5827.38	4198.83	0.44547	0.00013203	0.0014999	Zcchc18
ENSMUSG00000032348	1801.52	1298.41	0.44536	0.00011473	0.0013394	Gsta4
ENSMUSG00000003200	718.628	518.665	0.44534	6.173e-05	0.00083547	Sh3gl1
ENSMUSG00000022696	218.38	153.904	0.44498	0.006657	0.028842	Sidt1
ENSMUSG00000051262	160.129	111.626	0.4449	0.0122	0.045651	Cml3
ENSMUSG00000026360	1107.5	797.202	0.44488	0.00020719	0.002095	Rgs2
ENSMUSG00000019210	6448.12	4642.02	0.44465	0.00021843	0.0021818	Atp6v1e1
ENSMUSG00000025875	1381.13	991.474	0.44444	0.00044338	0.0036847	Tspan17
ENSMUSG00000075701	712.536	512.777	0.44404	0.00025944	0.0024654	Vimp
ENSMUSG00000022721	755.194	540.705	0.4438	0.00084684	0.0060724	Trmt2a
ENSMUSG00000087380	238.621	168.746	0.44352	0.0048414	0.022558	2210408F21Rik
ENSMUSG00000060032	1606.16	1158.57	0.44344	0.00014304	0.0015814	H2afj
ENSMUSG00000031813	642.203	460.902	0.44338	0.00050462	0.0040598	Mvb12a
ENSMUSG00000079427	185.85	130.602	0.44321	0.0091873	0.036862	Mthfsl
ENSMUSG00000013622	887.462	642.184	0.44298	4.5358e-05	0.00065868	Atraid
ENSMUSG00000020843	755.363	541.002	0.4424	0.0010647	0.0071685	Timm22
ENSMUSG00000006850	255.599	179.365	0.44193	0.0076758	0.032238	Tmco6
ENSMUSG00000101892	150.7	105.631	0.44193	0.0096793	0.038323	9130401M01Rik
ENSMUSG00000019082	1519.65	1096.04	0.44179	0.00025421	0.0024261	Slc25a22
ENSMUSG00000031155	528.743	379.523	0.44171	0.0010309	0.0069975	Pim2
ENSMUSG00000005378	459.849	330.307	0.44148	0.00069444	0.0052391	Wbscr22
ENSMUSG00000032532	878.105	632.386	0.44071	0.00047381	0.0038717	Cck
ENSMUSG00000037190	266.897	190.666	0.44046	0.0019479	0.011288	Cyb561d2
ENSMUSG00000002768	1458.84	1058.41	0.44031	3.293e-05	0.00051944	Mea1
ENSMUSG00000030714	187.533	131.791	0.43975	0.01082	0.041599	Ccdc101
ENSMUSG00000048706	439.116	311.019	0.43943	0.0063831	0.02795	Lurap1l
ENSMUSG00000059363	149.394	104.993	0.43922	0.011363	0.043115	Fxn
ENSMUSG00000037166	3067.73	2210.96	0.43917	0.00054113	0.0042808	Ppp1r14a
ENSMUSG00000003848	615.432	442.077	0.43845	0.001123	0.0074511	Nob1
ENSMUSG00000027404	1238.86	899.069	0.43835	6.7672e-05	0.00089421	Snrpb
ENSMUSG00000018239	194.273	137.987	0.4382	0.0056871	0.025576	Zcchc10
ENSMUSG00000078765	299.908	212.507	0.43819	0.0060062	0.026643	U2af1l4
ENSMUSG00000078572	529.277	380.754	0.43812	0.00098886	0.0067917	1810043H04Rik
ENSMUSG00000035228	346.545	249.047	0.43793	0.0014193	0.0088985	Ccdc106
ENSMUSG00000067818	311.948	220.424	0.43789	0.0065121	0.028403	Myl9
ENSMUSG00000045948	882.206	637.666	0.43783	0.00034254	0.0030639	Mrps12
ENSMUSG00000019927	1165.11	837.073	0.43755	0.0014939	0.0092156	Ube2d1
ENSMUSG00000006050	1530.12	1105.58	0.43752	0.00038693	0.0033398	Sra1
ENSMUSG00000028292	400.236	288.708	0.43751	0.00066824	0.0050807	Rars2
ENSMUSG00000024287	1559.94	1123.4	0.43745	0.00093995	0.0065583	Thoc1
ENSMUSG00000018339	654.866	467.323	0.43737	0.0033644	0.017081	Gpx3
ENSMUSG00000072769	431.755	310.36	0.43722	0.0014612	0.0090788	Gm10419
ENSMUSG00000020328	314.806	224.033	0.4368	0.0051113	0.023521	Nudcd2
ENSMUSG00000021868	737.756	532.201	0.4365	0.00079044	0.0057685	Ppif
ENSMUSG00000090553	682.632	494.287	0.43624	0.00029925	0.0027582	Snrpe
ENSMUSG00000038332	1073.44	773.503	0.4362	0.0010163	0.0069315	Sesn1
ENSMUSG00000020863	3619.92	2610.96	0.43551	0.00098559	0.0067841	Luc7l3
ENSMUSG00000025470	218.197	153.573	0.43511	0.011997	0.045058	Zfp511
ENSMUSG00000031157	1347.51	970.96	0.43492	0.0012619	0.0081145	Pqbp1
ENSMUSG00000061046	1797.86	1309.56	0.43482	3.7233e-05	0.00056923	Haghl
ENSMUSG00000030060	296.794	212.924	0.43463	0.0033257	0.016934	Hmces
ENSMUSG00000028795	398.345	286.275	0.43432	0.0022825	0.01277	Ccdc28b
ENSMUSG00000035958	495.408	356.599	0.43388	0.0018984	0.011086	Tdp2
ENSMUSG00000039233	868.935	626.18	0.43371	0.0015297	0.0093847	Tbce
ENSMUSG00000052419	649.075	471.816	0.43364	0.00019832	0.0020275	2610001J05Rik
ENSMUSG00000045193	1478.32	1063.15	0.43357	0.0020209	0.011605	Cirbp
ENSMUSG00000027944	1717.76	1253.29	0.43355	3.5592e-05	0.00054815	Hax1
ENSMUSG00000051851	2371.89	1730.11	0.43334	5.0275e-05	0.0007138	Cxx1c
ENSMUSG00000021477	2560.06	1856.92	0.43297	0.00041393	0.0035108	Ctsl
ENSMUSG00000029465	1755.69	1279.67	0.43284	7.4217e-05	0.0009596	Arpc3
ENSMUSG00000034484	1627.05	1176.49	0.43274	0.00097982	0.0067534	Snx2
ENSMUSG00000023707	560.844	406.197	0.43263	0.00046015	0.003785	Ogfod2
ENSMUSG00000019863	364.047	263.31	0.43261	0.00089715	0.0063257	Qrsl1
ENSMUSG00000014778	196.846	139.049	0.43253	0.010813	0.041581	Fhod1
ENSMUSG00000021431	486.465	350.553	0.43241	0.0019059	0.011112	Snrnp48
ENSMUSG00000028691	4280.74	3118.87	0.43213	0.00012705	0.0014571	Prdx1
ENSMUSG00000024800	314.716	225.586	0.43209	0.0040277	0.019688	Rpp30
ENSMUSG00000004933	1350.21	979.664	0.43187	0.00051658	0.0041327	Matk
ENSMUSG00000024645	289.313	205.932	0.43162	0.0069921	0.029986	Timm21
ENSMUSG00000026150	3750.2	2732.63	0.4314	0.00015337	0.001675	Mff
ENSMUSG00000097391	827.823	604.812	0.43122	3.4139e-05	0.00053154	Mirg
ENSMUSG00000006728	807.545	590.298	0.43111	3.5194e-05	0.00054374	Cdk4
ENSMUSG00000052373	446.281	322.087	0.43025	0.0019964	0.011499	Mpp3
ENSMUSG00000018932	335.361	241.749	0.4301	0.0019848	0.011451	Map2k3
ENSMUSG00000029234	731.696	528.262	0.42959	0.0021366	0.012123	Tmem165
ENSMUSG00000051154	1079.13	786.583	0.42944	0.00023208	0.0022717	Commd3
ENSMUSG00000062296	3200.37	2348.28	0.4293	7.7718e-06	0.00017815	Trank1
ENSMUSG00000007050	167.67	119.019	0.42886	0.010268	0.040006	Lsm2
ENSMUSG00000024963	347.082	250.404	0.42846	0.0022987	0.012856	Dnajc4
ENSMUSG00000022571	400.505	289.894	0.42844	0.0013006	0.008302	Pycrl
ENSMUSG00000024866	258.848	186.011	0.42837	0.0045932	0.021712	Acy3
ENSMUSG00000059772	270.875	195.299	0.42836	0.0026394	0.014204	Slx1b
ENSMUSG00000032744	404.88	292.13	0.42835	0.0023926	0.013206	Heyl
ENSMUSG00000029864	454.683	324.571	0.42834	0.0075736	0.03192	Gstk1
ENSMUSG00000039031	340.718	244.562	0.42803	0.0047532	0.022253	Arhgap18
ENSMUSG00000083844	370.735	267.488	0.42788	0.0030757	0.016	2210015D19Rik
ENSMUSG00000032126	264.124	188.09	0.42746	0.011134	0.042434	Hmbs
ENSMUSG00000001366	3445.68	2499.9	0.42705	0.0013674	0.0086541	Fbxo9
ENSMUSG00000069835	216.48	154.088	0.42676	0.009781	0.038601	Sat2
ENSMUSG00000022671	394.236	286.35	0.42612	0.0010969	0.0073245	Mzt2
ENSMUSG00000026399	362.316	259.632	0.42597	0.0067848	0.029258	Cd55
ENSMUSG00000027804	2145.71	1572.23	0.42595	9.3932e-05	0.0011589	Ppid
ENSMUSG00000021243	423.729	305.317	0.42587	0.003853	0.01903	Fcf1
ENSMUSG00000079317	1061.7	770.627	0.42584	0.0016095	0.0097784	Trappc2
ENSMUSG00000022556	657.298	481.056	0.42569	0.00015454	0.0016776	Hsf1
ENSMUSG00000040521	366.142	264.86	0.42562	0.0025889	0.013998	Tsfm
ENSMUSG00000039771	332.766	242.092	0.42555	0.0012749	0.0081712	Polr2j
ENSMUSG00000021131	936.291	686.737	0.42525	8.1789e-05	0.0010386	Erh
ENSMUSG00000025732	298.584	215.29	0.4247	0.0036771	0.018329	Fam195a
ENSMUSG00000042662	1396.63	1021.08	0.42462	0.00027839	0.0026074	Dusp15
ENSMUSG00000039217	356.689	256.955	0.4246	0.0053429	0.024393	Il18
ENSMUSG00000063235	220.376	158.043	0.4246	0.0074247	0.031462	Ptpmt1
ENSMUSG00000029012	541.082	391.695	0.42426	0.002815	0.014927	Orc5
ENSMUSG00000034120	1396.21	1018.47	0.42422	0.00066736	0.0050765	Srsf2
ENSMUSG00000038895	223.984	160.663	0.4241	0.0066698	0.028873	Zfp653
ENSMUSG00000020810	1751.66	1278.3	0.42401	0.0006343	0.0048629	Cygb
ENSMUSG00000037262	296.89	211.983	0.424	0.0099881	0.03923	Kin
ENSMUSG00000000171	2165.89	1587.51	0.42363	0.00018678	0.0019375	Sdhd
ENSMUSG00000002871	698.402	509.677	0.42363	0.00069851	0.0052622	Tpra1
ENSMUSG00000061718	2742.76	2012.98	0.42355	9.9465e-05	0.0012025	Ppp1r1b
ENSMUSG00000002059	346.784	249.221	0.42352	0.0061065	0.026973	Rab34
ENSMUSG00000027581	13695.7	10080.1	0.42326	2.7507e-05	0.00045454	Stmn3
ENSMUSG00000059325	1281.76	933.372	0.42292	0.0012468	0.0080301	Hopx
ENSMUSG00000002949	1048.92	765.424	0.42247	0.00083612	0.0060148	Timm44
ENSMUSG00000028271	667.473	486.881	0.42218	0.0012394	0.0079996	Gtf2b
ENSMUSG00000037103	301.267	218.611	0.42179	0.0023542	0.013055	Dcaf15
ENSMUSG00000022216	478.768	346.184	0.42155	0.0038844	0.019171	Psme1
ENSMUSG00000062981	1316.08	968.038	0.42137	0.00010625	0.0012592	Mrpl42
ENSMUSG00000022244	250.532	178.757	0.42132	0.012176	0.04559	Amacr
ENSMUSG00000026939	364.245	265.114	0.4207	0.001685	0.010108	Tmem141
ENSMUSG00000022337	1257.86	911.603	0.42052	0.0038157	0.018911	Emc2
ENSMUSG00000028672	565.935	413.394	0.42044	0.0010094	0.0068932	Hmgcl
ENSMUSG00000043831	640.829	469.368	0.42041	0.00059412	0.0046182	Lysmd4
ENSMUSG00000031755	617.737	450.071	0.42036	0.0018798	0.011002	Bbs2
ENSMUSG00000024824	203.269	145.159	0.42023	0.012474	0.046428	Rad9a
ENSMUSG00000030309	345.052	248.606	0.42022	0.0068486	0.0295	Caprin2
ENSMUSG00000027131	1842.67	1358.43	0.41932	6.5279e-05	0.00087292	Emc4
ENSMUSG00000022450	2387.12	1769.17	0.419	1.1918e-06	4.7771e-05	Ndufa6
ENSMUSG00000031818	10483	7726.41	0.41855	0.00010072	0.0012121	Cox4i1
ENSMUSG00000035967	1560.05	1135.42	0.4184	0.0028476	0.01506	Ddx26b
ENSMUSG00000035242	8039.65	5916.5	0.41836	0.00020633	0.002089	Oaz1
ENSMUSG00000040822	353.015	256.508	0.41801	0.0041473	0.020127	1700123O20Rik
ENSMUSG00000061118	226.577	164.077	0.41799	0.0057389	0.025742	Dnajc30
ENSMUSG00000056267	382.202	279.625	0.41793	0.0011748	0.0076898	Cep70
ENSMUSG00000038685	415.366	301.852	0.41783	0.0036601	0.018268	Rtel1
ENSMUSG00000097353	215.617	156.379	0.41755	0.0053679	0.024471	A430046D13Rik
ENSMUSG00000028884	303.085	220.183	0.41746	0.0032545	0.016653	Rpa2
ENSMUSG00000028889	273.267	196.952	0.41745	0.0074585	0.031571	Yrdc
ENSMUSG00000043059	387.908	282.365	0.41738	0.0033592	0.01706	Zfp513
ENSMUSG00000062931	543.609	398.592	0.41721	0.001007	0.00688	Zfp938
ENSMUSG00000022635	1633.28	1209.41	0.41692	1.0956e-05	0.00022714	Zcrb1
ENSMUSG00000049422	2688.65	1988.45	0.41686	3.0853e-05	0.00049467	Chchd10
ENSMUSG00000018379	3732.02	2752.06	0.41683	0.00015944	0.0017141	Srsf1
ENSMUSG00000078202	246.563	177.41	0.41682	0.0089658	0.036187	Nrarp
ENSMUSG00000026576	44212.3	32571	0.41676	0.00023846	0.0023178	Atp1b1
ENSMUSG00000036052	927.431	676.329	0.4167	0.0024771	0.013567	Dnajb5
ENSMUSG00000059278	251.266	181.99	0.4167	0.0073069	0.031089	Naa38
ENSMUSG00000029570	895.45	659.414	0.41668	0.00024191	0.0023357	Lfng
ENSMUSG00000026798	177.301	127.567	0.41649	0.010189	0.03982	Coq4
ENSMUSG00000038555	2073.22	1533.42	0.41639	3.7798e-05	0.0005742	Reep2
ENSMUSG00000053453	823.538	602.591	0.41626	0.0015362	0.0094172	Thoc7
ENSMUSG00000003657	4683.21	3457.44	0.41622	0.00010688	0.0012647	Calb2
ENSMUSG00000021250	463.781	332.865	0.41611	0.012648	0.046931	Fos
ENSMUSG00000021087	12734.8	9380.67	0.41586	0.00032666	0.0029534	Rtn1
ENSMUSG00000020464	632.66	462.325	0.41569	0.0022704	0.012712	Pnpt1
ENSMUSG00000004187	3256.36	2404.17	0.41549	0.00013739	0.0015384	Kifc2
ENSMUSG00000046402	474.695	344.874	0.41538	0.0040351	0.019711	Rbp1
ENSMUSG00000022763	2252.65	1667.9	0.41532	2.6069e-05	0.00043538	Aifm3
ENSMUSG00000028245	1335.31	988.943	0.41502	2.5687e-05	0.00042945	Nsmaf
ENSMUSG00000030979	492.367	356.896	0.41494	0.0065243	0.028433	Uros
ENSMUSG00000024038	1748.67	1291.86	0.41492	0.00013147	0.0014957	Ndufv3
ENSMUSG00000022018	343.743	252.206	0.41485	0.001499	0.0092288	Rgcc
ENSMUSG00000027357	526.312	384.408	0.41463	0.0029822	0.015618	Crls1
ENSMUSG00000053898	1081.89	796.206	0.41426	0.00074218	0.0054906	Ech1
ENSMUSG00000031590	548.772	404.183	0.41323	0.00083878	0.0060229	Frg1
ENSMUSG00000063253	4012.95	2966.75	0.41315	0.00019543	0.0020019	Scoc
ENSMUSG00000071658	2813.28	2081.9	0.41312	0.00012991	0.0014801	Gng3
ENSMUSG00000023034	213.368	153.784	0.41304	0.01113	0.042434	Nr4a1
ENSMUSG00000057594	920.731	675.056	0.41219	0.0022308	0.01253	Arl16
ENSMUSG00000037349	282.445	206.322	0.41218	0.003718	0.018492	Nudt22
ENSMUSG00000069135	700.972	516.882	0.41189	0.00079631	0.0057932	Fgfr1op
ENSMUSG00000024953	7810.23	5789.79	0.41183	8.2951e-05	0.00105	Prdx5
ENSMUSG00000027166	295.457	215.628	0.41165	0.005746	0.025744	Dnajc24
ENSMUSG00000044550	3281.32	2420.34	0.41138	0.00068023	0.0051543	Tceal3
ENSMUSG00000055430	13258	9817.82	0.41081	0.00021389	0.0021446	Nap1l5
ENSMUSG00000034818	535.064	394.342	0.41069	0.0014375	0.0089764	Celf5
ENSMUSG00000032757	823.89	604.025	0.41003	0.0031364	0.016202	Bet1
ENSMUSG00000001750	507.188	369.619	0.40994	0.0055537	0.025113	Tcirg1
ENSMUSG00000032657	993.326	738.659	0.40983	3.2025e-05	0.00050972	Fam189b
ENSMUSG00000021186	292.511	210.887	0.40968	0.01365	0.049572	Fbln5
ENSMUSG00000039914	674.064	491.687	0.40967	0.0058542	0.026109	Coq10a
ENSMUSG00000034891	8836.01	6567.64	0.40921	6.4596e-05	0.00086527	Sncb
ENSMUSG00000030032	307.42	225.67	0.4089	0.0026135	0.014103	Wdr54
ENSMUSG00000043190	369.215	271.516	0.40878	0.0025584	0.013867	Rfesd
ENSMUSG00000029022	273.415	199.285	0.40828	0.0075331	0.031783	Miip
ENSMUSG00000034675	2448.73	1821.51	0.40825	5.8744e-05	0.00080764	Dbn1
ENSMUSG00000068264	333.693	241.687	0.40776	0.013459	0.049112	Ap5s1
ENSMUSG00000005481	297.504	216.147	0.40743	0.0088318	0.035783	Ddx39
ENSMUSG00000020321	17815.1	13234.6	0.40727	0.00018492	0.0019208	Mdh1
ENSMUSG00000041506	436.76	321.118	0.40665	0.0024834	0.013593	Rrp9
ENSMUSG00000032615	702.846	520.487	0.40603	0.00063575	0.0048692	Nt5m
ENSMUSG00000020926	2823.52	2107.89	0.40595	1.3821e-05	0.0002704	Adam11
ENSMUSG00000072941	536.216	396.097	0.40594	0.001102	0.0073456	Sod3
ENSMUSG00000003868	681.846	502.637	0.40564	0.0020279	0.011641	Ruvbl2
ENSMUSG00000002068	384.181	280.538	0.40562	0.0089866	0.036253	Ccne1
ENSMUSG00000020180	1494.37	1107.68	0.40481	0.00081897	0.0059242	Snrpd3
ENSMUSG00000041231	2074.38	1519.7	0.40462	0.0063553	0.027851	Ublcp1
ENSMUSG00000030417	878.168	653.845	0.404	0.000168	0.0017853	Pdcd5
ENSMUSG00000046727	1369.1	1022.41	0.40397	5.2324e-05	0.00073821	Cystm1
ENSMUSG00000037325	402.68	294.513	0.40368	0.0076279	0.032105	Bbs7
ENSMUSG00000046058	745.633	551.594	0.40347	0.0019311	0.011213	Eid2
ENSMUSG00000034285	1245.95	926.693	0.40345	0.00036047	0.0031746	Nipsnap1
ENSMUSG00000034345	1355.29	1009.27	0.40325	0.00023723	0.002309	Gtf2h5
ENSMUSG00000022516	489.301	360.4	0.40313	0.0030313	0.015816	Nudt16l1
ENSMUSG00000024403	6566.62	4875.9	0.40312	0.00075885	0.0055875	Atp6v1g2
ENSMUSG00000020056	324.58	237.731	0.40307	0.0071465	0.030523	Ccdc53
ENSMUSG00000060240	11532.2	8598.52	0.40292	0.00017199	0.0018154	Cend1
ENSMUSG00000002329	866.207	645.104	0.40171	0.00039592	0.0034024	Mdp1
ENSMUSG00000037740	948.484	706.167	0.40145	0.00032569	0.0029497	Mrps26
ENSMUSG00000069255	475.863	353.706	0.4014	0.0011432	0.0075468	Dusp22
ENSMUSG00000039983	931.904	688.453	0.40115	0.0031724	0.016334	Ccdc32
ENSMUSG00000066800	193.311	141.355	0.401	0.012838	0.047399	Rnasel
ENSMUSG00000020307	958.182	716.132	0.4008	0.0001119	0.0013115	Cdc34
ENSMUSG00000028975	297.485	218.102	0.40063	0.0075435	0.031819	Pex14
ENSMUSG00000075705	929.742	690.678	0.40063	0.0010874	0.0072671	Msrb1
ENSMUSG00000020116	545.839	404.777	0.40061	0.0019222	0.011179	Pno1
ENSMUSG00000006392	543.856	402.464	0.4002	0.0026297	0.014175	Med8
ENSMUSG00000033149	372.698	271.537	0.40017	0.013562	0.049336	Phldb2
ENSMUSG00000019467	1531.1	1141.27	0.39991	0.00045092	0.0037295	Arhgef25
ENSMUSG00000029642	920.851	688.745	0.39966	0.00017356	0.001827	Polr1d
ENSMUSG00000041959	1123.16	840.307	0.39941	0.00010722	0.0012668	S100a10
ENSMUSG00000003549	404.044	299.585	0.39874	0.0023293	0.012968	Ercc1
ENSMUSG00000044628	2351.36	1763.49	0.39872	3.0275e-05	0.00048739	Rnf208
ENSMUSG00000013539	2327.88	1747.83	0.39831	1.939e-05	0.00035042	Tango2
ENSMUSG00000015126	379.133	278.737	0.39806	0.0081592	0.033751	Tsr3
ENSMUSG00000024829	594.112	443.813	0.39729	0.00072817	0.005418	Mrpl21
ENSMUSG00000000690	1388.33	1033.47	0.39727	0.0014568	0.0090581	Hoxb6
ENSMUSG00000028101	370.934	274.199	0.39723	0.0042868	0.020625	Pias3
ENSMUSG00000049489	222.703	162.896	0.39711	0.013605	0.04947	Fam58b
ENSMUSG00000014633	427.654	318.274	0.397	0.0019568	0.011317	Cmc2
ENSMUSG00000038900	4035.14	3022.34	0.39604	0.00026953	0.0025412	Rpl12
ENSMUSG00000041617	495.522	366.338	0.39601	0.0049291	0.022891	Ccdc74a
ENSMUSG00000034248	738.649	550.727	0.39577	0.0011071	0.0073709	Slc25a37
ENSMUSG00000027222	563.166	419.923	0.39573	0.0011739	0.0076876	Pex16
ENSMUSG00000062908	879.804	660.744	0.39549	9.7945e-05	0.0011907	Acadm
ENSMUSG00000091337	2642.25	1963.29	0.39534	0.0029852	0.015628	Eid1
ENSMUSG00000050222	240.384	176.868	0.39512	0.010267	0.040006	Il17d
ENSMUSG00000087165	599.913	449.366	0.39509	0.00036434	0.0031944	2010001A14Rik
ENSMUSG00000039105	2433.13	1827.5	0.39483	0.00010276	0.0012281	Atp6v1g1
ENSMUSG00000032575	1613.19	1209.33	0.3947	0.00030405	0.0027925	Manf
ENSMUSG00000051451	1918.33	1425.35	0.39466	0.0032305	0.016557	Crebzf
ENSMUSG00000071073	329.083	244.238	0.39419	0.0037147	0.018481	Lrrc73
ENSMUSG00000028651	267.872	197.25	0.39408	0.010381	0.040325	Ppie
ENSMUSG00000062252	221.113	162.714	0.39385	0.01026	0.040006	Lhfpl5
ENSMUSG00000036678	270.413	198.643	0.39367	0.013044	0.047976	Aaas
ENSMUSG00000063694	3792.14	2848.65	0.39317	0.00021232	0.002133	Cycs
ENSMUSG00000024387	1360.37	1023.33	0.39312	9.5354e-05	0.0011682	Csnk2b
ENSMUSG00000053329	1796.54	1344.69	0.39285	0.00083532	0.0060118	D10Jhu81e
ENSMUSG00000029449	708.441	531.979	0.39282	0.00032737	0.002958	Rhof
ENSMUSG00000047238	834.249	623.986	0.39261	0.0013953	0.0087808	Mageh1
ENSMUSG00000050875	969.459	720.956	0.39253	0.0041759	0.020229	A730017C20Rik
ENSMUSG00000002233	613.873	452.957	0.39237	0.0085414	0.034925	Rhoc
ENSMUSG00000026688	1696.35	1277.44	0.39219	0.00010308	0.00123	Mgst3
ENSMUSG00000005682	504.108	375.525	0.39211	0.003169	0.016322	Pan2
ENSMUSG00000019897	620.725	458.347	0.39211	0.0095284	0.037842	Ccdc59
ENSMUSG00000025630	3086.55	2315.9	0.39201	0.00052038	0.0041555	Hprt
ENSMUSG00000042289	311.817	230.715	0.39195	0.0061552	0.02715	Hsd3b7
ENSMUSG00000025155	683.169	511.742	0.39179	0.00072756	0.005418	Dus1l
ENSMUSG00000029071	1880.12	1413.9	0.39145	0.0002002	0.0020372	Dvl1
ENSMUSG00000007610	601.463	451.555	0.39138	0.00044951	0.0037209	Gtpbp3
ENSMUSG00000000753	423.261	311.381	0.39123	0.013694	0.04961	Serpinf1
ENSMUSG00000030630	1005.32	750.725	0.39106	0.0019881	0.01146	Fah
ENSMUSG00000032507	439.739	328.467	0.39092	0.0018188	0.010737	Fbxl2
ENSMUSG00000031767	282.589	209.295	0.39077	0.0095277	0.037842	Nudt7
ENSMUSG00000030538	519.847	388.762	0.39068	0.0015227	0.0093456	Cib1
ENSMUSG00000031840	11089.2	8386.52	0.39016	8.389e-06	0.00018814	Rab3a
ENSMUSG00000019505	21296.3	16018.9	0.39015	0.00034587	0.003086	Ubb
ENSMUSG00000041153	694.523	518.312	0.38999	0.00279	0.014833	Osgin2
ENSMUSG00000032633	1124.77	847.222	0.38979	0.00022907	0.0022535	Flcn
ENSMUSG00000023723	1025.89	771.833	0.38978	0.00031057	0.0028408	Mrps23
ENSMUSG00000071654	458.525	341.062	0.3896	0.0053656	0.024468	Uqcc3
ENSMUSG00000026849	468.771	350.264	0.38935	0.0028382	0.015024	Tor1a
ENSMUSG00000031897	1028.03	773.246	0.3891	0.00042355	0.0035616	Psmb10
ENSMUSG00000032268	531.78	395.044	0.38879	0.0060643	0.026839	Tmprss5
ENSMUSG00000028049	712.814	536.107	0.38867	0.00061975	0.0047771	Scamp3
ENSMUSG00000045827	372.817	277.536	0.38862	0.0045822	0.021679	Serpinb9
ENSMUSG00000044148	581.971	434.373	0.38836	0.0036492	0.018231	1810030O07Rik
ENSMUSG00000034796	251.256	185.439	0.38826	0.012752	0.047179	Cpne7
ENSMUSG00000021876	371.963	275.891	0.38735	0.0083417	0.034297	Rnase4
ENSMUSG00000025403	505.478	378.831	0.38728	0.0019155	0.011153	Shmt2
ENSMUSG00000022843	1271.24	954.864	0.38727	0.0010262	0.0069748	Clcn2
ENSMUSG00000010911	359.389	267.825	0.38716	0.0067455	0.029128	Apip
ENSMUSG00000075467	1567.97	1183.42	0.38675	0.00018818	0.0019481	Dnlz
ENSMUSG00000027270	6549.28	4948.32	0.38666	0.00014894	0.0016339	Lamp5
ENSMUSG00000022540	1457.23	1100.05	0.38644	0.00020813	0.0021004	Rogdi
ENSMUSG00000037722	337.877	253.045	0.38641	0.0029525	0.015503	Gnpnat1
ENSMUSG00000028959	1317.38	994.334	0.38637	0.00023265	0.0022751	Fastk
ENSMUSG00000022212	2104.14	1592.62	0.3863	4.6289e-05	0.00067123	Cpne6
ENSMUSG00000030298	1285.94	967.77	0.38626	0.00098785	0.0067907	Sec13
ENSMUSG00000062822	400.576	297.94	0.38612	0.0084763	0.034732	4833420G17Rik
ENSMUSG00000056962	647.584	484.013	0.38581	0.003818	0.018911	Jmjd6
ENSMUSG00000021259	1026.13	772.07	0.38566	0.00098878	0.0067917	Cyp46a1
ENSMUSG00000084957	665.322	494.949	0.38564	0.0086249	0.035156	Bbip1
ENSMUSG00000041420	478.583	359.623	0.38543	0.0018927	0.011065	Meis3
ENSMUSG00000021504	429.456	322.02	0.38473	0.0030894	0.016034	B4galt7
ENSMUSG00000038884	1059.55	799.234	0.38386	0.00073122	0.0054276	A230050P20Rik
ENSMUSG00000017188	1347.46	1018.08	0.3835	0.00042283	0.0035588	Coa3
ENSMUSG00000014504	1024.84	776.947	0.38294	0.00013428	0.0015156	Srp19
ENSMUSG00000002661	492.328	370.174	0.38276	0.0022439	0.01259	Alkbh7
ENSMUSG00000036775	667.961	503.39	0.38231	0.001808	0.010681	Decr2
ENSMUSG00000097767	4399.58	3329.67	0.38176	0.00045124	0.0037302	Miat
ENSMUSG00000074227	257.838	192.722	0.38167	0.0078563	0.032802	Spint2
ENSMUSG00000068206	1214.19	919.429	0.38118	0.00042274	0.0035588	Pick1
ENSMUSG00000021619	250.699	186.49	0.38107	0.0135	0.049208	Atg10
ENSMUSG00000063882	5627.55	4274.25	0.38098	0.00010132	0.0012156	Uqcrh
ENSMUSG00000071379	1533.62	1166.51	0.38074	3.7288e-05	0.00056923	Hpcal1
ENSMUSG00000027677	2569.83	1936.28	0.38053	0.0024596	0.013493	Ttc14
ENSMUSG00000024007	431.582	324.798	0.3803	0.0028587	0.015102	Ppil1
ENSMUSG00000037843	1511.79	1143.57	0.37973	0.00095591	0.0066442	Vstm2l
ENSMUSG00000030246	14597.1	11101.8	0.37926	9.4938e-05	0.001164	Ldhb
ENSMUSG00000004980	11368.7	8630.38	0.37889	0.00033329	0.0029977	Hnrnpa2b1
ENSMUSG00000028568	1076.43	813.71	0.37869	0.0018441	0.010866	Btf3l4
ENSMUSG00000029559	2724.06	2070.87	0.37854	0.00015441	0.0016774	2210016L21Rik
ENSMUSG00000037493	656.352	497.84	0.37849	0.00067302	0.0051071	Cib2
ENSMUSG00000024082	873.741	660.854	0.37829	0.001516	0.0093189	Ndufaf7
ENSMUSG00000050608	3825.3	2910.01	0.37813	0.00013671	0.0015319	Minos1
ENSMUSG00000005262	1453.25	1099.19	0.37782	0.0016419	0.0099097	Ufd1l
ENSMUSG00000071723	577.307	430.935	0.3777	0.012899	0.047566	Gspt2
ENSMUSG00000056612	474.402	357.545	0.3774	0.0040803	0.019876	Ppp1r14b
ENSMUSG00000029314	346.829	260.439	0.37738	0.0079852	0.033177	Agpat9
ENSMUSG00000039824	592.029	446.588	0.37734	0.003629	0.018159	Myl6b
ENSMUSG00000096472	1015.68	769.351	0.37724	0.0011555	0.0075957	Cdkn2d
ENSMUSG00000048481	425.607	318.106	0.37692	0.012668	0.046962	Mypop
ENSMUSG00000033460	2066.24	1561.92	0.37689	0.0024528	0.013468	Armcx1
ENSMUSG00000004896	508.589	382.149	0.3767	0.0058701	0.026173	Rrnad1
ENSMUSG00000060703	334.087	250.43	0.37657	0.0088336	0.035783	Cd302
ENSMUSG00000062198	219.326	163.956	0.37631	0.013223	0.04842	2700097O09Rik
ENSMUSG00000021548	919.09	694.998	0.37628	0.0024071	0.013259	Ccnh
ENSMUSG00000050628	358.596	268.035	0.37628	0.011988	0.045037	Ubald2
ENSMUSG00000055681	2068.23	1578.49	0.37567	4.7184e-05	0.00067792	Cope
ENSMUSG00000059552	428.241	323.747	0.3755	0.003548	0.017834	Trp53
ENSMUSG00000065990	1628.08	1239.69	0.37535	0.00024241	0.0023388	Aurkaip1
ENSMUSG00000053310	796.026	596.514	0.37523	0.011279	0.042836	Nrgn
ENSMUSG00000028708	671.353	508.16	0.37509	0.0025292	0.013771	Mknk1
ENSMUSG00000026817	2833.83	2150.85	0.37494	0.0012043	0.0078277	Ak1
ENSMUSG00000032171	2332.19	1770.58	0.37487	0.0011022	0.0073456	Pin1
ENSMUSG00000025724	520.43	393.63	0.37471	0.0028495	0.015064	Sec11a
ENSMUSG00000036186	535.48	404.788	0.37471	0.0034905	0.017601	Fam69b
ENSMUSG00000038722	579.837	438.861	0.37428	0.003318	0.016911	Bud31
ENSMUSG00000022386	346.566	261.376	0.37375	0.0047942	0.022398	Trmu
ENSMUSG00000037400	2187.78	1662.4	0.37342	0.0012331	0.0079748	Atp11b
ENSMUSG00000061013	392.187	294.874	0.37332	0.009203	0.036904	Mkx
ENSMUSG00000055240	618.942	466.634	0.37306	0.0079883	0.033177	Zfp101
ENSMUSG00000032114	513.692	388.706	0.37302	0.0028697	0.01515	Slc37a4
ENSMUSG00000024309	2245.88	1708.74	0.37279	0.00096398	0.0066885	Pfdn6
ENSMUSG00000024889	378.515	284.107	0.37274	0.010906	0.041858	Rce1
ENSMUSG00000025792	556.204	420.786	0.37244	0.0035754	0.017948	Slc25a10
ENSMUSG00000019797	598.467	455.735	0.37177	0.00075145	0.0055461	1700021F05Rik
ENSMUSG00000057229	870.555	663.386	0.37174	0.00071151	0.0053395	Atp5sl
ENSMUSG00000075486	744.214	565.379	0.37158	0.0019629	0.011339	Commd6
ENSMUSG00000002343	459.917	347.15	0.37157	0.0064484	0.028157	Armc6
ENSMUSG00000059482	764.284	580.766	0.37153	0.0021436	0.012139	2610301B20Rik
ENSMUSG00000009013	2866.7	2190.44	0.37105	0.00030886	0.0028284	Dynll1
ENSMUSG00000032067	458.708	348.132	0.37104	0.0028766	0.015181	Pts
ENSMUSG00000061759	478.268	361.881	0.37101	0.0053788	0.02449	1700052N19Rik
ENSMUSG00000020477	616.488	470.235	0.37099	0.00067731	0.0051372	Mrps24
ENSMUSG00000036249	376.251	285.348	0.37096	0.0035348	0.017779	Rbm43
ENSMUSG00000052752	644.896	489.039	0.37077	0.0034022	0.017239	Traf7
ENSMUSG00000045128	6133.49	4694.37	0.37076	0.00011156	0.0013103	Rpl18a
ENSMUSG00000006442	1056.23	802.725	0.37058	0.0021411	0.012139	Srm
ENSMUSG00000029394	1647.59	1258.94	0.37032	0.00043638	0.0036459	Cdk2ap1
ENSMUSG00000014668	531.974	404.039	0.36989	0.0027149	0.014534	Chfr
ENSMUSG00000075706	7046.66	5399.47	0.36972	9.6115e-05	0.0011747	Gpx4
ENSMUSG00000003421	862.859	657.833	0.36959	0.00096604	0.0066997	Nosip
ENSMUSG00000040410	489.512	370.961	0.36951	0.006083	0.026892	Fbxl4
ENSMUSG00000004931	437.241	331.28	0.3692	0.0051901	0.023792	Apba3
ENSMUSG00000070283	607.736	462.822	0.36907	0.001482	0.0091607	Ndufaf3
ENSMUSG00000022205	2030.78	1559.4	0.36899	2.1976e-05	0.00038256	Sub1
ENSMUSG00000067713	303.825	229.097	0.36889	0.010291	0.040067	Prkag1
ENSMUSG00000061207	473.196	356.939	0.36869	0.009987	0.03923	Stk19
ENSMUSG00000022982	5327.63	4080.33	0.36841	0.00025795	0.0024557	Sod1
ENSMUSG00000022111	666.523	509.834	0.36771	0.00060737	0.0046979	Uchl3
ENSMUSG00000027809	867.215	661.106	0.36748	0.0016254	0.0098441	Etfdh
ENSMUSG00000030403	581.557	442.554	0.36711	0.0033591	0.01706	Vasp
ENSMUSG00000060143	1981.42	1513.97	0.36681	0.0015686	0.0095709	Gm10076
ENSMUSG00000059323	2218.12	1694.81	0.36672	0.0012472	0.0080301	Tonsl
ENSMUSG00000052428	1447.73	1111.4	0.36661	0.00017396	0.0018275	Tmco1
ENSMUSG00000060904	3414.96	2616.63	0.36661	0.00041984	0.0035456	Arl1
ENSMUSG00000028145	653.467	498.594	0.3662	0.0029728	0.015594	Them4
ENSMUSG00000021809	330.224	249.581	0.36608	0.0099715	0.039204	Nudt13
ENSMUSG00000019804	2984.29	2288.53	0.36558	0.00041214	0.0035065	Snx3
ENSMUSG00000000916	260.928	197.58	0.36542	0.0094527	0.037638	Nsun5
ENSMUSG00000029817	1398.55	1070.86	0.36539	0.00091654	0.0064306	Tra2a
ENSMUSG00000027582	819.33	625.579	0.36529	0.0018278	0.010786	Zgpat
ENSMUSG00000004748	899.499	687.214	0.36517	0.0014764	0.0091437	Mtfp1
ENSMUSG00000037772	566.795	432.597	0.36447	0.0028478	0.01506	Mrpl23
ENSMUSG00000038500	391.205	298.049	0.36397	0.0044131	0.021093	Prr3
ENSMUSG00000041775	508.566	387.959	0.3637	0.0039091	0.019246	Mapk1ip1
ENSMUSG00000041426	615.106	468.531	0.36315	0.0057267	0.0257	Hibch
ENSMUSG00000014554	312.982	237.455	0.36304	0.0082915	0.03418	Dguok
ENSMUSG00000052033	349.994	265.539	0.36278	0.010255	0.040006	Pfdn4
ENSMUSG00000026411	1551.11	1188.62	0.3625	0.0015837	0.0096457	Tmem9
ENSMUSG00000002635	305.437	231.735	0.36241	0.0099634	0.039182	Pdcd2l
ENSMUSG00000032336	10650.6	8161.46	0.36214	0.0017523	0.010432	Nptn
ENSMUSG00000061232	1305.98	991.603	0.36202	0.010009	0.039301	H2-K1
ENSMUSG00000049751	2256.01	1739.2	0.36176	9.7953e-05	0.0011907	Rpl36al
ENSMUSG00000047909	517.264	394.832	0.36152	0.0066419	0.028784	Ankrd16
ENSMUSG00000035521	1016.3	777.36	0.36146	0.0031552	0.016278	Gnptg
ENSMUSG00000037971	773.726	591.343	0.36131	0.0038727	0.019121	1110032A03Rik
ENSMUSG00000063457	8208.24	6331.57	0.36104	0.00010564	0.001253	Rps15
ENSMUSG00000072889	297.804	226.443	0.36073	0.010694	0.041246	Nfxl1
ENSMUSG00000021811	890.333	684.823	0.3603	0.00074378	0.0054973	Dnajc9
ENSMUSG00000027405	2433.85	1874.6	0.36017	0.00038019	0.0032999	Nop56
ENSMUSG00000050002	699.862	536.862	0.35926	0.002651	0.014256	Idnk
ENSMUSG00000031644	1042.32	801.737	0.35912	0.0012163	0.0078892	Nek1
ENSMUSG00000063849	316.874	241.607	0.35888	0.010393	0.040354	Ppcdc
ENSMUSG00000039059	277.288	211.526	0.35807	0.010273	0.040008	Hrh3
ENSMUSG00000032766	1546.28	1188.31	0.35794	0.0020015	0.011511	Gng11
ENSMUSG00000027566	2441.81	1885.72	0.35788	0.00020212	0.002053	Psma7
ENSMUSG00000031848	1019.23	782.517	0.35781	0.0020757	0.011864	Lsm4
ENSMUSG00000041658	2307.19	1771.76	0.35711	0.003097	0.016057	Rragb
ENSMUSG00000022658	7039.58	5431.7	0.35704	0.00059322	0.0046136	Tagln3
ENSMUSG00000023089	4119.22	3186.29	0.35678	0.00014215	0.0015748	Ndufa5
ENSMUSG00000039001	10137.9	7819.39	0.35675	0.00083139	0.0059884	Rps21
ENSMUSG00000025362	5370.16	4148.88	0.35666	0.00039096	0.003369	Rps26
ENSMUSG00000042380	1157.35	894.309	0.35656	0.00029198	0.0027088	Smim12
ENSMUSG00000031875	333.742	255.584	0.3562	0.0075817	0.031933	Cmtm3
ENSMUSG00000010607	686.639	528.172	0.35591	0.0027132	0.014534	Pigyl
ENSMUSG00000005447	451.906	345.023	0.35585	0.00922	0.036946	Pafah1b3
ENSMUSG00000040236	715.586	550.19	0.35563	0.0033497	0.017029	Trappc5
ENSMUSG00000022706	496.955	382.186	0.3554	0.0027961	0.014855	Mrpl40
ENSMUSG00000010406	848.879	654.753	0.35513	0.00087761	0.0062189	Mrpl52
ENSMUSG00000030880	1134.55	875.01	0.35457	0.0016545	0.0099626	Polr3e
ENSMUSG00000019659	591.079	452.967	0.35418	0.0064099	0.028036	Ccdc12
ENSMUSG00000024571	1549.04	1196.2	0.35406	0.0010761	0.0072203	Gm16286
ENSMUSG00000070003	992.365	767.083	0.35405	0.00072407	0.0054001	Ssbp4
ENSMUSG00000001105	1200.29	925.935	0.35403	0.0014647	0.0090934	Ift20
ENSMUSG00000027533	2995.71	2308.05	0.35387	0.0027455	0.014648	Fabp5
ENSMUSG00000025940	796.423	610.858	0.35377	0.0082045	0.033876	Tmem70
ENSMUSG00000032966	6213.51	4818.98	0.35371	0.00012379	0.0014278	Fkbp1a
ENSMUSG00000022427	1358.73	1049.76	0.35365	0.0011427	0.0075468	Tomm22
ENSMUSG00000035790	967.38	745.995	0.35336	0.0023511	0.013046	Cep19
ENSMUSG00000020955	973.487	750.525	0.35308	0.0028427	0.015043	Ap4s1
ENSMUSG00000005687	1150.63	884.242	0.35285	0.005727	0.0257	Bcas2
ENSMUSG00000031950	3411.4	2639.02	0.35265	0.00086607	0.0061622	Gabarapl2
ENSMUSG00000018167	849.328	654.32	0.35241	0.0028678	0.015145	Stard3
ENSMUSG00000041733	880.204	678.903	0.35225	0.0027243	0.014554	Coq5
ENSMUSG00000072969	330.928	253.714	0.35209	0.01007	0.039472	Armcx5
ENSMUSG00000006315	1623.84	1260.51	0.35194	0.00014516	0.0016002	Tmem147
ENSMUSG00000057561	1194.78	924.912	0.35194	0.0007721	0.0056637	Eif1a
ENSMUSG00000044018	773.034	593.225	0.35174	0.0084592	0.034698	Mrpl50
ENSMUSG00000025439	1310.69	1013.3	0.35099	0.0015547	0.0095075	Clns1a
ENSMUSG00000028680	375.823	287.582	0.35099	0.012658	0.046945	Plk3
ENSMUSG00000026289	1040.54	804.172	0.35095	0.0018865	0.011037	Atg16l1
ENSMUSG00000037570	564.64	436.369	0.35071	0.002092	0.011935	Mcrs1
ENSMUSG00000031585	391.235	300.265	0.35053	0.0099276	0.03908	Gtf2e2
ENSMUSG00000034566	6976.83	5427.17	0.3503	9.2549e-05	0.0011455	Atp5h
ENSMUSG00000042670	419.498	322.574	0.35006	0.0077836	0.032549	Immp1l
ENSMUSG00000028899	484.292	373.964	0.34976	0.0039015	0.019221	Taf12
ENSMUSG00000045573	2352.16	1804.84	0.34953	0.012433	0.046318	Penk
ENSMUSG00000001285	666.181	513.87	0.34918	0.0050523	0.023297	Myg1
ENSMUSG00000037808	418.07	320.99	0.34915	0.011203	0.042622	Fam76b
ENSMUSG00000027937	613.965	473.756	0.34914	0.0056402	0.025416	Jtb
ENSMUSG00000030086	871.903	676.93	0.34894	0.00071041	0.0053339	Chchd6
ENSMUSG00000015790	1393.06	1080.46	0.34886	0.00093963	0.0065583	Surf1
ENSMUSG00000028128	1124.63	865.059	0.34878	0.0091051	0.036626	F3
ENSMUSG00000032565	378.833	291.37	0.34878	0.0086012	0.035115	Nudt16
ENSMUSG00000026568	2393.98	1861.46	0.34838	0.00037603	0.0032744	Mpc2
ENSMUSG00000023967	911.648	707.559	0.34827	0.00080572	0.0058473	Mrps18a
ENSMUSG00000001962	612.547	473.432	0.34807	0.0030829	0.016016	Fam50a
ENSMUSG00000003444	388.655	299.996	0.34797	0.0050354	0.023233	Med29
ENSMUSG00000019579	775.45	601.945	0.34786	0.00097149	0.0067196	D17Wsu104e
ENSMUSG00000039648	375.959	288.876	0.34786	0.011098	0.042386	Ccbl1
ENSMUSG00000026035	269.942	207.593	0.34776	0.011981	0.045031	Ppil3
ENSMUSG00000025911	323.927	249.708	0.34739	0.0083037	0.034195	Adhfe1
ENSMUSG00000022722	461.763	354.649	0.34674	0.012793	0.047282	Arl6
ENSMUSG00000031149	1586.27	1234.3	0.34674	0.00041307	0.0035074	Praf2
ENSMUSG00000045503	641.912	496.513	0.34627	0.0039965	0.019569	Sys1
ENSMUSG00000002477	937.616	723.92	0.3462	0.0076529	0.032159	Snrpd1
ENSMUSG00000021772	2386.18	1852.75	0.34614	0.0016269	0.0098451	Nkiras1
ENSMUSG00000058672	7296.36	5681.32	0.34609	0.00047212	0.0038615	Tubb2a
ENSMUSG00000053519	1197.82	927.091	0.34605	0.0043612	0.020925	Kcnip1
ENSMUSG00000025337	1867.87	1451	0.34585	0.0015343	0.0094091	Sbds
ENSMUSG00000038544	550.24	424.935	0.34565	0.0078818	0.032873	Inip
ENSMUSG00000003581	524.311	405.848	0.34525	0.0051001	0.023476	Rnf215
ENSMUSG00000016308	770.239	596.417	0.34519	0.0045219	0.021465	Ube2a
ENSMUSG00000032333	1170.08	905.978	0.34511	0.004201	0.020319	Stoml1
ENSMUSG00000026032	2976.52	2315.4	0.34497	0.0013386	0.0085062	Ndufb3
ENSMUSG00000000308	8526.91	6653.38	0.34495	0.00020442	0.0020723	Ckmt1
ENSMUSG00000025135	1895.82	1470.58	0.34491	0.0029771	0.015612	Anapc11
ENSMUSG00000090262	469.486	361.871	0.34455	0.011927	0.044839	Mpv17
ENSMUSG00000021252	780.603	604.122	0.34439	0.0061131	0.026995	0610007P14Rik
ENSMUSG00000030595	462.217	358.301	0.34384	0.0047588	0.022273	Nfkbib
ENSMUSG00000044792	4109.89	3201.77	0.3437	0.0010065	0.00688	Isca1
ENSMUSG00000039347	5638.11	4387.33	0.34364	0.0016173	0.0098067	Atp6v0e2
ENSMUSG00000007721	3083.84	2396.8	0.34359	0.0024232	0.013324	Ccdc124
ENSMUSG00000042747	996.108	776.857	0.34347	0.00060213	0.0046689	Krtcap2
ENSMUSG00000046613	1700.17	1326.85	0.34329	0.00031644	0.0028809	Vwa5b2
ENSMUSG00000031134	1191.42	925.844	0.34248	0.0031634	0.016307	Rbmx
ENSMUSG00000037221	378.152	293.119	0.34227	0.0086676	0.035303	Mospd3
ENSMUSG00000003559	446.599	345.444	0.34222	0.0089355	0.036102	As3mt
ENSMUSG00000024256	564.03	436.072	0.3421	0.012441	0.046339	Adcyap1
ENSMUSG00000029144	438.074	338.667	0.34209	0.010949	0.041945	Gtf3c2
ENSMUSG00000020719	14903.5	11639.1	0.34191	0.00058127	0.0045319	Ddx5
ENSMUSG00000058704	513.004	396.987	0.34185	0.0083102	0.034201	Memo1
ENSMUSG00000020175	437.998	339.313	0.34166	0.0079255	0.03301	Rab36
ENSMUSG00000045466	324.889	250.953	0.34104	0.012814	0.047334	Zfp956
ENSMUSG00000028249	4548.65	3544.96	0.34064	0.0022527	0.012626	Sdcbp
ENSMUSG00000040794	1010.09	789.48	0.34057	0.00084087	0.0060351	C1qtnf4
ENSMUSG00000025147	1028.16	802.769	0.34052	0.00084901	0.0060824	Mob2
ENSMUSG00000036138	1778.94	1390.42	0.34039	0.00077323	0.0056694	Acaa1a
ENSMUSG00000024948	2545.26	1991.03	0.34031	0.00036805	0.0032181	Map4k2
ENSMUSG00000023912	1313.74	1028.22	0.34027	0.00036798	0.0032181	Slc25a27
ENSMUSG00000053137	594.439	460.889	0.34002	0.008018	0.03329	Mapk11
ENSMUSG00000025484	492.183	380.539	0.33992	0.011357	0.043101	Bet1l
ENSMUSG00000027163	753.509	584.553	0.33956	0.0067336	0.029093	Commd9
ENSMUSG00000022757	1690.94	1319.15	0.33948	0.0023413	0.013013	Tfg
ENSMUSG00000025199	990.64	772.774	0.33938	0.002122	0.012058	Chuk
ENSMUSG00000050357	2089.46	1634.58	0.33932	0.00068234	0.0051653	Rltpr
ENSMUSG00000015671	2611.47	2040.97	0.33926	0.0011104	0.0073866	Psma2
ENSMUSG00000039178	1033.17	799.3	0.33923	0.013301	0.048683	Tbc1d19
ENSMUSG00000096929	1655.52	1296.38	0.33923	0.00034261	0.0030639	A330023F24Rik
ENSMUSG00000035632	637.464	493.893	0.33836	0.010949	0.041945	Cnot3
ENSMUSG00000044927	271.88	210.578	0.33832	0.013692	0.04961	H1fx
ENSMUSG00000047221	431.967	335.645	0.33815	0.0091463	0.036755	Fam185a
ENSMUSG00000027531	2115.33	1654.73	0.33778	0.0012893	0.0082362	Impa1
ENSMUSG00000034175	358.064	277.695	0.33776	0.012707	0.047048	Rhbdd3
ENSMUSG00000037904	437.083	338.986	0.33733	0.0093361	0.037259	Ankrd9
ENSMUSG00000029916	752.902	585.244	0.33713	0.0085357	0.034919	Agk
ENSMUSG00000024048	876.77	683.629	0.3368	0.0043439	0.020849	Myl12a
ENSMUSG00000047459	4059.79	3188.03	0.336	0.00036609	0.0032078	Dynlrb1
ENSMUSG00000020224	664.889	517.184	0.33586	0.0091791	0.036861	Llph
ENSMUSG00000027259	406.834	316.636	0.33583	0.011537	0.043623	Adal
ENSMUSG00000022475	500.595	388.587	0.33556	0.011604	0.043869	Hdac7
ENSMUSG00000021660	2523.14	1976.87	0.33548	0.0013824	0.0087265	Btf3
ENSMUSG00000036398	1722.91	1352.35	0.33526	0.00055938	0.0043853	Ppp1r11
ENSMUSG00000024873	742.358	578.617	0.33509	0.00751	0.03172	Cnih2
ENSMUSG00000022211	1036.24	811.604	0.33502	0.0017082	0.010219	Lrrc16b
ENSMUSG00000035637	1117.81	876.385	0.3348	0.0016517	0.0099494	Grhpr
ENSMUSG00000028861	975.017	761.801	0.33472	0.0037752	0.018744	Mrps15
ENSMUSG00000040258	572.957	447.603	0.33419	0.0067428	0.029125	Nxph4
ENSMUSG00000003269	1103.53	864.48	0.33416	0.0021224	0.012058	Cyth2
ENSMUSG00000025208	871.059	680.703	0.33403	0.0048555	0.022616	Mrpl43
ENSMUSG00000054459	17712.3	13919.3	0.33386	0.00061008	0.0047095	Vsnl1
ENSMUSG00000063802	1261.63	988.982	0.33377	0.0019309	0.011213	Hspbp1
ENSMUSG00000029198	1071.52	840.804	0.33357	0.0014471	0.0090124	Grpel1
ENSMUSG00000029088	791.233	619.714	0.33349	0.0029383	0.015439	Kcnip4
ENSMUSG00000038671	564.645	440.482	0.33349	0.0073338	0.031161	Arfrp1
ENSMUSG00000034875	996.971	781.293	0.33344	0.0026635	0.014308	Nudt19
ENSMUSG00000048076	7264.41	5710.2	0.33319	0.00071363	0.0053503	Arf1
ENSMUSG00000038344	416.593	325.529	0.33315	0.0069276	0.029767	Txlng
ENSMUSG00000022370	1579.18	1242.47	0.33284	0.00052203	0.0041613	Mrpl13
ENSMUSG00000024158	1381.79	1083.38	0.33277	0.002783	0.014807	Hagh
ENSMUSG00000002058	731.061	573.37	0.33274	0.0019065	0.011112	Unc119
ENSMUSG00000025509	814.324	637.443	0.33264	0.0043734	0.020971	Pnpla2
ENSMUSG00000039183	683.354	533.135	0.33251	0.0087387	0.035518	Nubp2
ENSMUSG00000022436	2254.38	1771.95	0.33233	0.0010648	0.0071685	Sh3bp1
ENSMUSG00000047843	681.018	534.743	0.33223	0.0020594	0.011788	Bri3
ENSMUSG00000020386	1393.95	1094.12	0.33202	0.002383	0.013177	Sar1b
ENSMUSG00000038692	455.841	355.3	0.33125	0.012704	0.047046	Hoxb4
ENSMUSG00000027332	2329.33	1835.36	0.33082	0.00049289	0.0039903	Ivd
ENSMUSG00000004035	1448	1134.08	0.33012	0.0058524	0.026109	Gstm7
ENSMUSG00000030707	761.786	594.818	0.32997	0.0098989	0.038987	Coro1a
ENSMUSG00000051029	1419.78	1112.67	0.32994	0.0063442	0.027826	Serpinb1b
ENSMUSG00000031782	1338.43	1051.98	0.32977	0.002409	0.01326	Coq9
ENSMUSG00000030614	896.893	703.739	0.32947	0.0038127	0.018903	Tmem126b
ENSMUSG00000041028	17027	13388.1	0.32943	0.0025199	0.013744	Ghitm
ENSMUSG00000057649	1263.45	993.2	0.32894	0.0032349	0.016574	Brd9
ENSMUSG00000060992	1365.16	1073.92	0.32864	0.0028278	0.014985	Copz1
ENSMUSG00000043419	4295.07	3377.56	0.32846	0.0032762	0.016747	Chd3os
ENSMUSG00000026409	580.84	457.069	0.32812	0.0029103	0.015308	Pfkfb2
ENSMUSG00000075394	613.132	480.753	0.32737	0.0083226	0.034236	Hoxc4
ENSMUSG00000025486	1266.32	997.336	0.32706	0.0026388	0.014204	Sirt3
ENSMUSG00000062376	660.688	520.063	0.32694	0.0042608	0.020525	2010012O05Rik
ENSMUSG00000027679	668.411	525.367	0.32687	0.0067169	0.029037	Dnajc19
ENSMUSG00000059208	2821.84	2222.44	0.32684	0.0027158	0.014534	Hnrnpm
ENSMUSG00000056820	2941.45	2322.63	0.32683	0.0009198	0.0064476	Tsnax
ENSMUSG00000029001	2843.29	2249.28	0.32632	0.00037621	0.0032744	Fbxo44
ENSMUSG00000021037	3666.2	2899.71	0.32616	0.00046082	0.0037873	Ahsa1
ENSMUSG00000024845	537.465	422.142	0.32615	0.0055889	0.025229	Tmem134
ENSMUSG00000031799	872.339	685	0.3259	0.0069343	0.029788	Tpm4
ENSMUSG00000079480	1072.8	844.356	0.32585	0.0053191	0.024301	Pin4
ENSMUSG00000007021	1785.59	1410.26	0.32578	0.0014318	0.0089566	Syngr3
ENSMUSG00000022760	417.762	327.344	0.32549	0.011255	0.042755	Thap7
ENSMUSG00000028261	880.535	693.541	0.32539	0.0044981	0.021359	Ndufaf4
ENSMUSG00000037058	4317.19	3413.94	0.32533	0.00073111	0.0054276	Paip2
ENSMUSG00000039630	2041.91	1617.85	0.3253	0.00017641	0.0018521	Hnrnpu
ENSMUSG00000028693	512.424	402.274	0.32514	0.0086992	0.035413	Nasp
ENSMUSG00000024346	1752.02	1382.22	0.32513	0.0027319	0.01459	Pfdn1
ENSMUSG00000021606	2094.83	1655.19	0.3247	0.0014752	0.00914	Ndufs6
ENSMUSG00000026727	650.188	511.738	0.32463	0.0063804	0.02795	Rsu1
ENSMUSG00000024146	1535.97	1214.08	0.32444	0.0013951	0.0087808	Cript
ENSMUSG00000037966	533.73	420.044	0.32422	0.0059443	0.026451	Ninj1
ENSMUSG00000025158	708.622	557.753	0.32357	0.0059608	0.026501	Rfng
ENSMUSG00000006522	7822.71	6176.33	0.32335	0.0031476	0.016249	Itih3
ENSMUSG00000018287	874.114	690.45	0.3233	0.0023963	0.013213	Spag7
ENSMUSG00000061787	4777.43	3788.87	0.32305	0.00038871	0.0033516	Rps17
ENSMUSG00000042992	586.02	462.253	0.32301	0.0048305	0.022534	Loh12cr1
ENSMUSG00000067365	694.774	547.766	0.32258	0.0063535	0.027851	Tmem128
ENSMUSG00000038072	713.897	563.454	0.32229	0.0050866	0.023428	Galnt11
ENSMUSG00000056296	651.44	512.199	0.32227	0.011531	0.043613	Synpr
ENSMUSG00000030842	1591.95	1257.83	0.32205	0.0036169	0.018116	Lamtor1
ENSMUSG00000021288	20602.6	16308.9	0.32195	0.0018566	0.010915	Klc1
ENSMUSG00000036699	1998.26	1579.56	0.32191	0.0037369	0.018574	Zcchc12
ENSMUSG00000027273	64643.5	51046	0.32159	0.005096	0.023464	Snap25
ENSMUSG00000014177	683.866	538.349	0.32147	0.01074	0.041371	Tvp23b
ENSMUSG00000030329	1584.95	1255.25	0.32123	0.0019499	0.011293	Pianp
ENSMUSG00000029036	834.7	659.106	0.32122	0.0047197	0.022142	Atad3a
ENSMUSG00000026767	1046.63	828.433	0.32116	0.0030865	0.016024	Fam188a
ENSMUSG00000068220	1311.15	1039.87	0.32101	0.0012077	0.0078448	Lgals1
ENSMUSG00000066189	415.316	327.029	0.32095	0.013413	0.048999	Cacng3
ENSMUSG00000040370	668.316	526.18	0.32083	0.012432	0.046318	Lyrm5
ENSMUSG00000020232	530.321	417.791	0.32068	0.010524	0.04076	Hmg20b
ENSMUSG00000051495	984.88	781.913	0.32062	0.00091353	0.0064152	Irf2bp2
ENSMUSG00000018906	350.036	275.853	0.32051	0.012933	0.047648	P4ha2
ENSMUSG00000032897	664.065	525.115	0.32035	0.004661	0.021919	Nfyc
ENSMUSG00000027489	919.36	729.015	0.32022	0.001384	0.0087304	Necab3
ENSMUSG00000067279	2034.84	1616.9	0.31986	0.0005408	0.0042804	Ppp1r3c
ENSMUSG00000038280	1122.76	887.119	0.3198	0.0058751	0.02618	Ostm1
ENSMUSG00000031169	767.424	605.576	0.31954	0.0083058	0.034195	Porcn
ENSMUSG00000025508	4137.17	3291.05	0.31848	0.00060146	0.004666	Rplp2
ENSMUSG00000032786	957.941	756.903	0.31845	0.0065653	0.028561	Alas1
ENSMUSG00000029166	3448.63	2744.58	0.31831	0.00042715	0.0035795	Mapre3
ENSMUSG00000068917	768.073	607.134	0.31826	0.0083888	0.034482	Clk2
ENSMUSG00000030284	1666.87	1321.94	0.31825	0.0024969	0.013643	Creld1
ENSMUSG00000054708	1382.59	1096.76	0.31822	0.0023295	0.012968	Ankrd24
ENSMUSG00000022889	668.241	528.56	0.31773	0.0077052	0.032326	Mrpl39
ENSMUSG00000028675	1189.12	939.648	0.31764	0.010184	0.039808	Pnrc2
ENSMUSG00000050538	1312.35	1040.13	0.31726	0.005257	0.024059	B230217C12Rik
ENSMUSG00000004961	659.664	522.241	0.31685	0.0068158	0.029375	Syt5
ENSMUSG00000020308	1115.67	886.982	0.31684	0.0014413	0.0089871	Tpgs1
ENSMUSG00000029152	8490.81	6758.63	0.31645	0.00099287	0.0068133	Ociad1
ENSMUSG00000068184	1377.94	1096.18	0.31637	0.0011295	0.007478	Ndufaf2
ENSMUSG00000055692	646.139	511.347	0.31634	0.0071147	0.030395	Tmem191c
ENSMUSG00000003955	924.482	734.813	0.31629	0.0017759	0.010547	Fam162a
ENSMUSG00000020289	531.6	421.384	0.31567	0.0083917	0.034485	Nprl3
ENSMUSG00000015575	774.543	616.017	0.31547	0.0024679	0.013527	Atp6v0e
ENSMUSG00000007036	1696.45	1349.73	0.3152	0.0018945	0.011071	Abhd16a
ENSMUSG00000032381	442.495	350.552	0.3152	0.012233	0.045738	Fam96a
ENSMUSG00000047613	388.08	306.948	0.31495	0.011749	0.044298	A430005L14Rik
ENSMUSG00000038871	1950.77	1552.25	0.31399	0.0028983	0.01527	Bpgm
ENSMUSG00000027822	602.255	476.514	0.31362	0.013731	0.049708	Slc33a1
ENSMUSG00000001025	555.127	440.645	0.31347	0.0060794	0.026883	S100a6
ENSMUSG00000079658	2793.25	2226.49	0.31338	0.001748	0.010425	Tceb1
ENSMUSG00000020265	2675.76	2136.95	0.31333	0.00052103	0.0041555	Sumo3
ENSMUSG00000051234	2468.23	1958.11	0.3133	0.009059	0.036488	Rnf7
ENSMUSG00000039108	1580.53	1254.24	0.3131	0.0090274	0.036379	Lsm14b
ENSMUSG00000023170	525.5	416.765	0.3128	0.012081	0.045321	Gps2
ENSMUSG00000020440	1829.83	1458.14	0.31221	0.0025056	0.01368	Arf5
ENSMUSG00000029056	1036	822.225	0.31217	0.010125	0.039619	Pank4
ENSMUSG00000030541	670.811	532.52	0.31212	0.0098697	0.038901	Idh2
ENSMUSG00000035964	4738.47	3785.28	0.31193	0.00090595	0.0063763	Tmem59l
ENSMUSG00000027406	6099.86	4865.39	0.31146	0.0025668	0.013893	Idh3b
ENSMUSG00000031059	2507.13	2003.06	0.31135	0.001366	0.0086483	Ndufb11
ENSMUSG00000022428	798.374	634.525	0.31133	0.010805	0.04156	Cby1
ENSMUSG00000021591	1075.57	859.17	0.31081	0.0017525	0.010432	Glrx
ENSMUSG00000032060	5846.02	4672.17	0.31052	0.0015183	0.0093295	Cryab
ENSMUSG00000007987	983.807	785.073	0.31047	0.0028028	0.014872	Ift22
ENSMUSG00000029713	3153.55	2515.51	0.31047	0.003109	0.016087	Gnb2
ENSMUSG00000004096	1828.58	1460.32	0.31036	0.0023355	0.012992	Cwc15
ENSMUSG00000024132	662.418	525.83	0.31027	0.01315	0.048203	Eci1
ENSMUSG00000030432	6794.72	5448.74	0.31025	8.572e-05	0.0010758	Rpl28
ENSMUSG00000019194	9765.9	7809.7	0.30992	0.0013275	0.0084495	Scn1b
ENSMUSG00000032112	1442.54	1154.12	0.3098	0.0012135	0.0078779	Trappc4
ENSMUSG00000027639	565.793	448.793	0.30966	0.013823	0.049949	Samhd1
ENSMUSG00000052456	3000.01	2397.84	0.30964	0.002018	0.011593	Asna1
ENSMUSG00000027430	1204.04	959.657	0.30956	0.0055906	0.025229	Dtd1
ENSMUSG00000030002	1681.76	1348.04	0.30954	0.00029	0.0026936	Dusp11
ENSMUSG00000021114	5059.83	4048.22	0.30944	0.001238	0.0079966	Atp6v1d
ENSMUSG00000037072	5037.8	4029.39	0.30892	0.0018433	0.010865	2018-09-15
ENSMUSG00000035772	648.132	516.197	0.30891	0.0077735	0.032534	Mrps2
ENSMUSG00000028719	1780.54	1419.65	0.30887	0.0064442	0.028154	Cmpk1
ENSMUSG00000031516	696.93	554.993	0.30867	0.0076458	0.032141	Dctn6
ENSMUSG00000041986	3312.22	2644.01	0.30821	0.0054287	0.024676	Elmod1
ENSMUSG00000030603	1961.4	1569.96	0.30799	0.0018953	0.011072	Psmc4
ENSMUSG00000008668	4085.37	3264.86	0.30772	0.0038997	0.019221	Rps18
ENSMUSG00000003099	2248.26	1799.47	0.30683	0.0027896	0.014833	Ppp5c
ENSMUSG00000026848	774.459	617.589	0.30658	0.0094664	0.037673	Tor1b
ENSMUSG00000005716	4515.04	3618.93	0.30653	0.0017072	0.010217	Pvalb
ENSMUSG00000002064	1142.45	911.793	0.30619	0.0089688	0.03619	Sdf2
ENSMUSG00000022898	1330.66	1065.21	0.30615	0.003061	0.015934	Dscr3
ENSMUSG00000052997	1636.23	1308.81	0.30606	0.0045598	0.021606	Uba2
ENSMUSG00000028567	795.317	637.067	0.30568	0.0027672	0.014743	Txndc12
ENSMUSG00000001964	718.691	574.791	0.30565	0.0057962	0.025883	Emd
ENSMUSG00000014294	2548.88	2045.02	0.30556	0.0014339	0.0089622	Ndufa2
ENSMUSG00000026277	2319.33	1859.06	0.3053	0.0023818	0.013175	Stk25
ENSMUSG00000042032	1650.62	1323.6	0.30517	0.0019581	0.01132	Mat2b
ENSMUSG00000026245	1465.06	1176.15	0.30505	0.0013775	0.0087075	Farsb
ENSMUSG00000031508	712.037	570.622	0.30478	0.0031466	0.016249	Ankrd10
ENSMUSG00000029439	1124.46	898.987	0.30431	0.0073319	0.031161	Sfswap
ENSMUSG00000070287	541.304	432.705	0.30354	0.0095577	0.037911	Slc35g2
ENSMUSG00000024570	536.849	429.853	0.30341	0.0075828	0.031933	Rbfa
ENSMUSG00000029169	1728.69	1383.79	0.3032	0.0085075	0.034814	Dhx15
ENSMUSG00000021460	1928.59	1547.08	0.30273	0.0044106	0.021091	Auh
ENSMUSG00000032047	2447.46	1961.68	0.30269	0.0057504	0.025756	Acat1
ENSMUSG00000055065	8868.4	7127.58	0.30233	0.0022204	0.01249	Ddx17
ENSMUSG00000061518	6931.73	5568.04	0.30173	0.0038167	0.018911	Cox5b
ENSMUSG00000039717	1335.62	1074.05	0.30157	0.0023639	0.01309	Ralyl
ENSMUSG00000020284	758.853	606.568	0.30143	0.013236	0.048455	1810043G02Rik
ENSMUSG00000037773	521.346	418.229	0.30131	0.0085555	0.034962	Pced1a
ENSMUSG00000025137	2705.24	2178.62	0.3012	0.0010702	0.0071921	Pcyt2
ENSMUSG00000030868	1905.21	1528.62	0.30111	0.0065965	0.02862	Dctn5
ENSMUSG00000029017	1240.42	996.851	0.30081	0.0040415	0.01973	Pmpcb
ENSMUSG00000026087	1308.4	1051.29	0.30033	0.0053656	0.024468	Mrpl30
ENSMUSG00000004788	1008.47	809.175	0.29974	0.0084168	0.03456	Eif2b2
ENSMUSG00000025730	531.822	426.71	0.29967	0.0085619	0.034973	Rab40c
ENSMUSG00000029712	795.16	639.822	0.29891	0.0051804	0.023783	Actl6b
ENSMUSG00000070953	631.635	506.211	0.29876	0.012515	0.046526	Rabepk
ENSMUSG00000026664	2308.14	1862	0.29836	0.0017597	0.010462	Phyh
ENSMUSG00000026179	9303.95	7479.75	0.29825	0.0074721	0.03162	Pnkd
ENSMUSG00000029153	965.742	775.875	0.29776	0.011127	0.042434	Ociad2
ENSMUSG00000024962	1741.74	1405.32	0.29769	0.0022349	0.012549	Vegfb
ENSMUSG00000023913	5738.21	4640.86	0.29718	0.00040184	0.0034401	Pla2g7
ENSMUSG00000029544	2454.85	1983.13	0.29689	0.0011235	0.0074512	Cabp1
ENSMUSG00000032011	17113.7	13837.3	0.29651	0.00086419	0.0061573	Thy1
ENSMUSG00000026895	3193.58	2584.8	0.29555	0.00064328	0.004922	Ndufa8
ENSMUSG00000018322	1511.62	1215.97	0.29483	0.012393	0.046193	Tomm34
ENSMUSG00000028932	2721.69	2201.34	0.29457	0.0016847	0.010108	Psmc2
ENSMUSG00000039568	1337.2	1076.63	0.29446	0.010154	0.03971	Ubald1
ENSMUSG00000041556	6407.86	5184.29	0.29416	0.0018311	0.010801	Fbxo2
ENSMUSG00000024181	903.659	728.957	0.29401	0.0061829	0.027241	Mrpl28
ENSMUSG00000000759	1071.95	863.981	0.29389	0.0085572	0.034962	Tubgcp3
ENSMUSG00000025374	900.401	726.232	0.29379	0.0075679	0.031904	Nabp2
ENSMUSG00000021785	696.572	561.513	0.293	0.013665	0.049575	Ngly1
ENSMUSG00000031781	1184.27	954.117	0.29287	0.013344	0.048804	Ciapin1
ENSMUSG00000074738	1034.03	835.714	0.29276	0.0049719	0.023042	B930041F14Rik
ENSMUSG00000024480	1185.82	959.257	0.2927	0.0043337	0.020825	Ap3s1
ENSMUSG00000030884	4681.83	3780.77	0.29263	0.0077291	0.032409	Uqcrc2
ENSMUSG00000059734	2311.74	1867.87	0.2926	0.0060001	0.026625	Ndufs8
ENSMUSG00000026309	873.495	703.998	0.29259	0.012266	0.045806	Ilkap
ENSMUSG00000073982	1534.01	1238.92	0.29229	0.0086158	0.035138	Rhog
ENSMUSG00000015396	1618.32	1309.11	0.29218	0.0044174	0.021104	Cd83
ENSMUSG00000015094	3571.4	2891.61	0.29217	0.0028018	0.014872	Npdc1
ENSMUSG00000057666	35799.1	29067.6	0.29106	0.00082852	0.005973	Gapdh
ENSMUSG00000032637	2447.51	1983.69	0.29084	0.0028921	0.015253	Atxn2l
ENSMUSG00000046756	1093.07	885.786	0.29068	0.0027211	0.014548	Mrps7
ENSMUSG00000041936	3602.79	2916.05	0.29059	0.0057561	0.025775	Agrn
ENSMUSG00000040667	1238.91	1001.56	0.29045	0.0091434	0.036752	Nup88
ENSMUSG00000026761	876.12	707.252	0.29043	0.01376	0.049778	Orc4
ENSMUSG00000023007	1291.22	1044.53	0.29038	0.0061168	0.027003	Prpf40b
ENSMUSG00000022956	3911.77	3172.75	0.29015	0.002546	0.013814	Atp5o
ENSMUSG00000020070	1391.64	1127.14	0.28994	0.0054399	0.024713	Rufy2
ENSMUSG00000092607	956.7	774.577	0.28989	0.0085023	0.034802	Scnm1
ENSMUSG00000056201	16293.9	13229.2	0.28936	0.002222	0.01249	Cfl1
ENSMUSG00000027589	1312.45	1063.6	0.28896	0.0070878	0.030305	Pcmtd2
ENSMUSG00000043284	855.085	694.013	0.28881	0.003952	0.019384	Tmem11
ENSMUSG00000077450	3045.61	2475.65	0.2886	0.0016488	0.0099359	Rab11b
ENSMUSG00000028102	723.251	585.586	0.28837	0.011457	0.043374	Pex11b
ENSMUSG00000001642	780.674	632.131	0.28826	0.0079887	0.033177	Akr1b3
ENSMUSG00000059070	3868.01	3146.18	0.28719	0.0017771	0.01055	Rpl18
ENSMUSG00000014226	2774.48	2257.79	0.2871	0.0016274	0.0098451	Cacybp
ENSMUSG00000049932	627.117	507.911	0.28677	0.012136	0.045494	H2afx
ENSMUSG00000061613	1238.64	1008.41	0.28663	0.0018644	0.010932	U2af1
ENSMUSG00000001056	654.405	529.645	0.28625	0.01382	0.049949	Nhp2
ENSMUSG00000058740	2990.25	2435.79	0.28615	0.0012269	0.0079415	Kcnt1
ENSMUSG00000004207	40473.9	32893.4	0.28591	0.0053756	0.02449	Psap
ENSMUSG00000022110	4905.47	3997.1	0.28564	0.00144	0.0089828	Sucla2
ENSMUSG00000028383	2071.46	1682.39	0.28525	0.0089225	0.036059	Hsdl2
ENSMUSG00000028013	988.295	804.181	0.28488	0.0058736	0.02618	Ppa2
ENSMUSG00000003662	1199.08	974.482	0.28478	0.0071824	0.030626	Ciao1
ENSMUSG00000021116	1130.02	918.393	0.28445	0.0074765	0.031621	Eif2s1
ENSMUSG00000074415	1281.47	1042.78	0.28439	0.0046646	0.021924	2610203C20Rik
ENSMUSG00000027333	1941.58	1581.05	0.28411	0.0032873	0.016788	Smox
ENSMUSG00000022378	2756.24	2246.25	0.28407	0.0028007	0.014871	Fam49b
ENSMUSG00000003437	1588.44	1290.54	0.28361	0.0092978	0.037157	Paf1
ENSMUSG00000021832	2257.11	1840.28	0.28301	0.0036183	0.018117	Psmc6
ENSMUSG00000006717	1276.46	1039.23	0.28207	0.0088897	0.035964	Acot13
ENSMUSG00000071014	1306.19	1064.01	0.28134	0.0068812	0.0296	Ndufb6
ENSMUSG00000070934	2232.55	1819.09	0.28131	0.0084997	0.0348	Rraga
ENSMUSG00000027500	11305.6	9246.49	0.28021	0.001998	0.011504	Stmn2
ENSMUSG00000019054	4001.64	3270.45	0.28003	0.0033986	0.017227	Fis1
ENSMUSG00000022548	21733.8	17783	0.27862	0.0032055	0.016456	Apod
ENSMUSG00000054226	2250.6	1840.83	0.27846	0.0036253	0.018146	Tprkb
ENSMUSG00000001794	6358.69	5201.9	0.27715	0.0059161	0.02634	Capns1
ENSMUSG00000026260	3933.97	3224.47	0.27706	0.0021245	0.012063	Ndufa10
ENSMUSG00000070000	914.792	747.578	0.27693	0.0087241	0.035468	Fcho1
ENSMUSG00000053192	4407.64	3609.23	0.27685	0.0046049	0.021761	Mllt11
ENSMUSG00000005846	1111.13	908.019	0.27678	0.010528	0.040767	Rsl1d1
ENSMUSG00000078484	1230.27	1004.23	0.27636	0.013578	0.049383	Klhl17
ENSMUSG00000028964	4242.9	3481.24	0.2762	0.0016057	0.0097623	Park7
ENSMUSG00000001127	4939.33	4046.6	0.27612	0.0046773	0.021963	Araf
ENSMUSG00000030876	815.795	667.161	0.27578	0.010016	0.039319	Mettl9
ENSMUSG00000020737	985.394	805.658	0.27546	0.013468	0.049134	Hn1
ENSMUSG00000001018	1613.45	1318.92	0.27533	0.012204	0.045651	Snapin
ENSMUSG00000038274	4681.2	3834.95	0.27515	0.0064166	0.028049	Fau
ENSMUSG00000036748	2478.62	2030.26	0.275	0.0066771	0.028889	Cuedc2
ENSMUSG00000024826	1621.72	1328.96	0.27478	0.0063081	0.027699	Dpf2
ENSMUSG00000028218	1032.54	847.149	0.27424	0.0040313	0.019699	Fam92a
ENSMUSG00000033862	833.962	682.204	0.27392	0.011818	0.044516	Cdk10
ENSMUSG00000022354	4469.6	3674.18	0.27376	0.0016411	0.0099087	Ndufb9
ENSMUSG00000026603	2228.42	1830.73	0.27347	0.002838	0.015024	Smyd2
ENSMUSG00000016559	3393.98	2781.95	0.27334	0.009267	0.037078	H3f3b
ENSMUSG00000050043	6039.92	4960.26	0.27296	0.0047645	0.022292	Tmx2
ENSMUSG00000063316	5311.9	4357.4	0.27283	0.0087079	0.035423	Rpl27
ENSMUSG00000002984	1068.72	876.354	0.2726	0.0086559	0.035264	Tomm40
ENSMUSG00000047139	2669.22	2190.75	0.27193	0.010068	0.039472	Cd24a
ENSMUSG00000040591	1554.92	1278.04	0.271	0.0063441	0.027826	1110051M20Rik
ENSMUSG00000006095	1856.11	1527.45	0.27089	0.0032514	0.016644	Tbcb
ENSMUSG00000027384	930.99	765.298	0.27066	0.0069826	0.02997	Ndufaf5
ENSMUSG00000032599	1240.89	1020.69	0.27052	0.0054973	0.024909	Ip6k2
ENSMUSG00000025781	5084.02	4193.81	0.27035	0.00079907	0.0058071	Atp5c1
ENSMUSG00000039041	1401.21	1152.84	0.2703	0.0042173	0.02036	Adrm1
ENSMUSG00000054716	1046.98	861.59	0.2703	0.0041233	0.02003	Zfp771
ENSMUSG00000009927	5841.94	4815.4	0.26987	0.0022139	0.012462	Rps25
ENSMUSG00000031634	1153.44	948.394	0.26979	0.0083043	0.034195	Ufsp2
ENSMUSG00000041459	3487.79	2870.89	0.26972	0.0055457	0.025084	Tardbp
ENSMUSG00000027239	667.723	548.877	0.2696	0.012869	0.047472	Mdk
ENSMUSG00000060803	2468.29	2034.95	0.26911	0.0026397	0.014204	Gstp1
ENSMUSG00000031007	4495.15	3697.38	0.26908	0.0092911	0.037155	Atp6ap2
ENSMUSG00000029810	1137.63	933.785	0.26906	0.013819	0.049949	Tmem176b
ENSMUSG00000031954	1973.01	1624.42	0.26883	0.0063951	0.027987	Cfdp1
ENSMUSG00000031197	2091.04	1720.81	0.26881	0.0091818	0.036861	Vbp1
ENSMUSG00000013593	5640.3	4646.6	0.26864	0.0051859	0.023785	Ndufs2
ENSMUSG00000044627	2675.03	2204.6	0.26826	0.0059385	0.026432	Swi5
ENSMUSG00000047675	6221.62	5130.71	0.26772	0.0044072	0.021084	Rps8
ENSMUSG00000044600	1644.06	1352.89	0.26767	0.010681	0.041206	Smim7
ENSMUSG00000059291	6708.05	5538.34	0.26751	0.0022586	0.012654	Rpl11
ENSMUSG00000030591	1759.71	1452.93	0.26749	0.0025242	0.013758	Psmd8
ENSMUSG00000039485	10987.8	9049.31	0.26625	0.013659	0.049575	Tspyl4
ENSMUSG00000029536	651.149	536.463	0.26589	0.012531	0.046561	Gatc
ENSMUSG00000005779	3348.95	2768.35	0.26569	0.002362	0.013089	Psmb4
ENSMUSG00000058966	3334.29	2759.46	0.26527	0.0014648	0.0090934	Fam57b
ENSMUSG00000002833	1648.85	1361.38	0.26465	0.0082438	0.034029	Hdgfrp2
ENSMUSG00000037197	1510.75	1249.63	0.26405	0.0032031	0.016449	Rbm17
ENSMUSG00000036564	35299.5	29188.3	0.26338	0.0068246	0.029405	Ndrg4
ENSMUSG00000022992	1113.62	921.325	0.26318	0.0060557	0.026819	Kansl2
ENSMUSG00000061983	5290.4	4377.86	0.26257	0.0065822	0.028574	Rps12
ENSMUSG00000019179	6314.04	5235.16	0.2625	0.0017866	0.010579	Mdh2
ENSMUSG00000028478	5353.84	4436.03	0.26239	0.0030378	0.015839	Clta
ENSMUSG00000002808	3982.87	3290.81	0.26228	0.013562	0.049336	Epdr1
ENSMUSG00000094410	2276.36	1882.21	0.26221	0.010346	0.040233	Zbed6
ENSMUSG00000020740	1478.24	1223.62	0.26212	0.0055883	0.025229	Gga3
ENSMUSG00000024099	4439.48	3679.51	0.26197	0.0032268	0.016543	Ndufv2
ENSMUSG00000028894	834.84	691.067	0.26096	0.010964	0.041987	Inpp5b
ENSMUSG00000040651	1095.33	907.259	0.26093	0.0087786	0.035616	Fam208a
ENSMUSG00000038150	1051.03	870.692	0.26041	0.0087644	0.035576	Ormdl3
ENSMUSG00000009894	6929.11	5750.7	0.26026	0.0031101	0.016088	Snap47
ENSMUSG00000014606	2072.44	1719.27	0.26012	0.0038421	0.018988	Slc25a11
ENSMUSG00000029148	1864.19	1544.27	0.25955	0.010137	0.039656	Nrbp1
ENSMUSG00000052738	2797.19	2321.52	0.25943	0.0043768	0.020981	Suclg1
ENSMUSG00000078427	925.171	766.576	0.2587	0.012981	0.047792	Sarnp
ENSMUSG00000032606	1931.95	1603.46	0.25799	0.0094712	0.037682	Nicn1
ENSMUSG00000031729	1541.01	1278.46	0.25737	0.012672	0.046962	Ist1
ENSMUSG00000038717	3490.99	2899.52	0.25717	0.0092593	0.037066	Atp5l
ENSMUSG00000042682	3302	2745.02	0.25711	0.0049831	0.023073	Selk
ENSMUSG00000038552	3294.72	2740.36	0.25681	0.0040897	0.019892	Fndc4
ENSMUSG00000032002	904.773	751.711	0.2564	0.011196	0.042613	Dcun1d5
ENSMUSG00000034820	1320.18	1096.91	0.2562	0.0079273	0.03301	Cpsf7
ENSMUSG00000018565	1148.74	953.761	0.25612	0.012486	0.046462	Elp5
ENSMUSG00000051185	1207.42	1004.59	0.25498	0.0095366	0.037865	Fam174a
ENSMUSG00000027282	2121.3	1765.22	0.25442	0.0091821	0.036861	Mtch2
ENSMUSG00000050063	3679.97	3067.11	0.25395	0.0049942	0.023118	Klk6
ENSMUSG00000078566	2929.41	2438.08	0.25391	0.01087	0.041739	Bnip3
ENSMUSG00000025917	1888.43	1574.95	0.25354	0.0039248	0.019299	Cops5
ENSMUSG00000021262	1308.3	1091.95	0.25181	0.005946	0.026451	Evl
ENSMUSG00000045752	1009.64	841.552	0.25172	0.012678	0.046973	Tssc4
ENSMUSG00000032705	1040.69	868.191	0.25085	0.01178	0.044404	Exd2
ENSMUSG00000028034	2157.37	1800.05	0.2503	0.011926	0.044839	Fubp1
ENSMUSG00000025939	1073.38	896.156	0.25008	0.012233	0.045738	Ube2w
ENSMUSG00000023460	1798.78	1503.26	0.24985	0.006708	0.029015	Rab12
ENSMUSG00000024516	3094.59	2588.94	0.24969	0.0037877	0.018795	Sec11c
ENSMUSG00000021024	2442.12	2039.92	0.24936	0.010605	0.041014	Psma6
ENSMUSG00000004945	1704.49	1423.1	0.24933	0.013046	0.047976	Tmem242
ENSMUSG00000003500	1170.37	977.009	0.24892	0.012319	0.04598	Impdh1
ENSMUSG00000016319	7055.2	5907.1	0.24875	0.0031315	0.016182	Slc25a5
ENSMUSG00000024583	2430.81	2034.31	0.24757	0.0074176	0.03144	Txnl1
ENSMUSG00000029616	1284.15	1073.97	0.24672	0.01311	0.048128	Erp29
ENSMUSG00000024121	6585.41	5513.6	0.24667	0.0090618	0.03649	Atp6v0c
ENSMUSG00000026701	6870.76	5750.44	0.2466	0.010773	0.041449	Prdx6
ENSMUSG00000060938	7113.17	5960.88	0.24657	0.0057004	0.025613	Rpl26
ENSMUSG00000000600	895.844	749.792	0.24631	0.013655	0.049572	Krit1
ENSMUSG00000018196	1273.7	1066.44	0.24613	0.011988	0.045037	Glrx2
ENSMUSG00000062867	1020.18	853.505	0.24606	0.013434	0.049043	Impdh2
ENSMUSG00000057841	3700.5	3102.82	0.2458	0.0062242	0.027384	Rpl32
ENSMUSG00000033938	2406.46	2016.62	0.24536	0.0097639	0.038574	Ndufb7
ENSMUSG00000041453	9608.58	8064	0.24494	0.0050278	0.023218	Rpl21
ENSMUSG00000014077	4980.54	4179.52	0.24451	0.0061254	0.027033	Chp1
ENSMUSG00000030854	2345.23	1968.05	0.24446	0.0067641	0.029185	Ptpn5
ENSMUSG00000028876	1438.46	1206.28	0.24425	0.011527	0.043607	Epha10
ENSMUSG00000038546	1696.04	1423.37	0.24363	0.011232	0.042697	Ranbp9
ENSMUSG00000020390	2493.03	2091.92	0.24315	0.010517	0.040754	Ube2b
ENSMUSG00000042508	1255.4	1053.44	0.24286	0.012915	0.047594	Dmtf1
ENSMUSG00000032412	4703.18	3951.78	0.24249	0.0076783	0.03224	Atp1b3
ENSMUSG00000028779	1283.86	1077.86	0.24246	0.012155	0.045531	Pef1
ENSMUSG00000016933	1643.3	1380.36	0.24233	0.0074763	0.031621	Plcg1
ENSMUSG00000003033	1438.9	1209.68	0.24073	0.01116	0.042507	Ap1m1
ENSMUSG00000012405	4032.03	3398.6	0.23926	0.0045533	0.021588	Rpl15
ENSMUSG00000029128	1393.56	1172.72	0.23904	0.011817	0.044516	Rab28
ENSMUSG00000024425	8109.67	6828.31	0.23878	0.012384	0.046167	Ndfip1
ENSMUSG00000000902	941.386	792.632	0.2385	0.012311	0.045963	Smarcb1
ENSMUSG00000020372	3548.22	2991.95	0.23756	0.008712	0.035428	Gnb2l1
ENSMUSG00000013160	3581.39	3021.58	0.23739	0.0069413	0.02981	Atp6v0d1
ENSMUSG00000021771	4782.33	4037.94	0.23737	0.0038851	0.019171	Vdac2
ENSMUSG00000028618	3868.84	3269.13	0.23564	0.0060529	0.026819	Tmem59
ENSMUSG00000040447	1213.25	1024.59	0.2349	0.010125	0.039619	Spns2
ENSMUSG00000029621	2662.72	2255.02	0.23212	0.0080291	0.033323	Arpc1a
ENSMUSG00000027327	1095.83	928.32	0.23087	0.013389	0.048935	1700037H04Rik
ENSMUSG00000038619	5029.59	4262.46	0.23063	0.01044	0.040496	Ensa
ENSMUSG00000004071	5177.49	4392.84	0.22987	0.0071645	0.030576	Cdip1
ENSMUSG00000034160	5721.45	4856.13	0.2292	0.0084741	0.034732	Ogt
ENSMUSG00000020402	10777.5	9159.27	0.2279	0.0065288	0.028444	Vdac1
ENSMUSG00000047215	6913.77	5877.36	0.22686	0.0098163	0.03872	Rpl9
ENSMUSG00000020894	7041.53	5991.08	0.22588	0.0088954	0.035977	Vamp2
ENSMUSG00000028945	2479.02	2111.98	0.22439	0.0082785	0.034136	Rheb
ENSMUSG00000059796	5191.84	4426.05	0.22373	0.0066763	0.028889	Eif4a1
ENSMUSG00000021877	1895.1	1614	0.22364	0.013642	0.049572	Arf4
ENSMUSG00000020089	2055.43	1751.57	0.22321	0.010031	0.039348	Ppa1
ENSMUSG00000062328	7280.93	6214.79	0.22201	0.00744	0.03151	Rpl17
ENSMUSG00000014769	3145.31	2684.94	0.22159	0.007932	0.033014	Psmb1
ENSMUSG00000008682	5511.2	4709.83	0.22053	0.0063829	0.02795	Rpl10
ENSMUSG00000028333	2904.4	2482.3	0.21926	0.012265	0.045806	Anp32b
ENSMUSG00000071649	3877.46	3316.13	0.21921	0.0082563	0.034063	B3gat3
ENSMUSG00000061477	6446.27	5516.95	0.21894	0.0051366	0.023616	Rps7
ENSMUSG00000035953	2375.26	2031.37	0.21853	0.011608	0.043873	Tmem55b
ENSMUSG00000023495	3583.03	3063.78	0.21845	0.012154	0.045531	Pcbp4
ENSMUSG00000022452	4351.75	3723.61	0.21782	0.011415	0.04327	Smdt1
ENSMUSG00000037771	4180.56	3578.91	0.21756	0.0099533	0.039162	Slc32a1
ENSMUSG00000029430	5017.79	4304.33	0.21521	0.0083315	0.034264	Ran
ENSMUSG00000031708	12411.2	10691.2	0.21038	0.0042592	0.020525	Tecr
ENSMUSG00000039114	2246.93	1934.7	0.20981	0.012998	0.047843	Nrn1
ENSMUSG00000027620	4909.89	4230.89	0.20834	0.013342	0.048804	Rbm39
ENSMUSG00000047766	4560.21	3938.5	0.20551	0.012726	0.047106	Lrrc49
ENSMUSG00000033065	11366.2	12953.5	-0.18455	0.010829	0.041623	Pfkm
ENSMUSG00000056429	5443.41	6251.63	-0.19464	0.011709	0.044181	Tgoln1
ENSMUSG00000025579	6999.08	8050.97	-0.19674	0.013768	0.049797	Gaa
ENSMUSG00000052707	2850.77	3283.03	-0.19852	0.010749	0.041375	Tnrc6a
ENSMUSG00000029120	9129.75	10546.2	-0.2025	0.011208	0.042628	Ppp2r2c
ENSMUSG00000015749	2992.74	3467.12	-0.20647	0.0090882	0.036578	Anp32e
ENSMUSG00000036966	3595.48	4166.52	-0.20672	0.011135	0.042434	Spryd3
ENSMUSG00000031207	2210.41	2563.52	-0.20838	0.0090509	0.036465	Msn
ENSMUSG00000068923	25085.1	29089.4	-0.20911	0.0036143	0.018108	Syt11
ENSMUSG00000022472	3740.52	4349.1	-0.21101	0.013135	0.048181	Desi1
ENSMUSG00000025016	5807.97	6755.1	-0.21123	0.013044	0.047976	Tm9sf3
ENSMUSG00000005338	7733.46	9006.12	-0.21314	0.011737	0.044262	Cadm3
ENSMUSG00000031425	251856	293321	-0.21315	0.013152	0.048203	Plp1
ENSMUSG00000018340	4750.83	5533.76	-0.21379	0.010231	0.039963	Anxa6
ENSMUSG00000002812	2101.72	2448.48	-0.21386	0.012795	0.047282	Flii
[truncated: 2,327 more rows]
