# Supplementary material for: SOX2 is essential for astrocyte maturation and its deletion leads to hyperactive behavior in mice
Source: Cell Rep. Author manuscript; Available in PMC 2023 Jan 25. (PMC9875714; doi:10.1016/j.celrep.2022.111842)
Supplement: 9 [file NIHMS1860001-supplement-9.xlsx]

## Sheet: Statistical Parameters
Figure	Statistical methods, sample size (n), t(df) values, or F values
Fig. 1A	Unpaired two-tailed Student's t test, n = 9 control, 11 Sox2 cKO. Total distance traveled, t(18) = 2.805 P = 0.0117; Velocity, t(18) = 2.973 P = 0.0082.
Fig. 1B	Unpaired two-tailed Student's t test, n = 11 control, 11 Sox2 icKO. Total distance traveled, t(20) = 3.485 P = 0.0023; Velocity, t(20) = 3.830 P = 0.001.
Fig. 1D	Unpaired two-tailed Student's t test, n = 13 control, 17 Sox2 cKO. Total distance traveled, t(28) = 5.584 P < 0.0001; % active time, Welch-corrected t(15.67) = 4.361 P = 0.0005.
Fig. 1F	Unpaired two-tailed Student's t test, n = 12 control, 10 Sox2 icKO. Total distance traveled, t(20) = 2.470 P < 0.0226; % active time, t(20) = 2.828 P = 0.0104.
Fig. 1H	Unpaired two-tailed Student's t test, n = 12 control, 10 Sox2 icKO. Total distance traveled, t(20) = 4.013 P < 0.0007; % active time, t(20) = 3.178 P = 0.0047.
Fig. 1K	Unpaired two-tailed Student's t test, n = 4 control, 4 Sox2 icKO. t(6) = 5.177 P = 0.0021.
Fig. 1L	Unpaired two-tailed Student's t test, n = 11 control, 11 Sox2 icKO. mEPSC frequency, Welch-corrected t(11.56) = 3.001 P = 0.0115. n = 8 control, 8 Sox2 icKO; mEPSC amplitude, Welch-corrected t(8.935) = 0.8576 P = 0.4135.
Fig. 1M	Unpaired two-tailed Student's t test, n = 10 control, 10 Sox2 icKO. mEPSC frequency, Welch-corrected t(10.99) = 2.793 P = 0.0175. n = 12 control, 12 Sox2 icKO; mEPSC amplitude, t(8.935) = 0.8576 P = 0.7672.
Fig. 1O	Unpaired two-tailed Student's t test, n = 4 control, 5 Sox2 icKO. Welch-corrected t(4.483) = 7.554 P = 0.001.
Fig. 2C	Unpaired two-tailed Student's t test, n = 28 control, 43 Sox2 icKO. Surface area, t(69) = 2.753 P = 0.0075; n = 3 control, 4 Sox2 icKO. Surface area, t(5) = 3.615 P = 0.0153.
Fig. 2D	Unpaired two-tailed Student's t test, n = 28 control, 43 Sox2 icKO. Surface area, t(69) = 2.737 P = 0.0079; n = 3 control, 4 Sox2 icKO. Astrocyte-enriched volume, t(5) = 2.928 P = 0.0327.
Fig. 2E	Unpaired two-tailed Student's t test, n = 19 control, 17 Sox2 icKO. Total process length, t(34) = 2.658 P = 0.0119; n = 3 control, 4 Sox2 icKO. Total process length, t(5) = 3.306 P = 0.0213.
Fig. 2G	Unpaired two-tailed Student's t test, n = 19 control, 17 Sox2 icKO. Total process area, t(34) = 3.376 P = 0.0019; n = 3 control, 4 Sox2 icKO. Total process area, t(5) = 2.780 P = 0.04389.
Fig. 2H	Unpaired two-tailed Student's t test, n = 19 control, 17 Sox2 icKO. Total volume of processes, t(34) = 2.632 P = 0.0127; n = 3 control, 4 Sox2 icKO. Total volume of processes, t(5) = 2.389 P = 0.0625.
Fig. 2N1	Unpaired two-tailed Student's t test, n = 23 control, 18 Sox2 icKO. t(39) = 2.511 P = 0.0163.
Fig. 2N2	Unpaired two-tailed Student's t test, n = 20 control, 19 Sox2 icKO. Welch-corrected t(25.56) = 2.068 P = 0.0489.
Fig. 2N3	Unpaired two-tailed Student's t test, n = 20 control, 17 Sox2 icKO. t(35) = 1.378 P = 0.1770.
Fig. 2O	Unpaired two-tailed Student's t test, n = 4 control, 4 Sox2 icKO. t(6) = 4.792 P = 0.003.
Fig. 2P	Unpaired two-tailed Student's t test, n = 4 control, 4 Sox2 icKO. Welch-corrected t(3.158) = 4.38 P = 0.0198.
Fig. 3J	Unpaired two-tailed Student's t test, n = 3 control, 3 Sox2 cKO. GFAP, t(4) = 3.304 P = 0.0298; SPARCL1, t(4) = 2.916 P = 0.0434; GLAST, t(4) = 3.030 P = 0.0388.
Fig. 3K	Unpaired two-tailed Student's t test, n = 4 control, 4 Sox2 cKO. Welch-corrected Sox2, t(3.065) = 3.713 P = 0.0327; Gfap, t(6) = 4.443 P = 0.0044; Aqp4, t(6) = 5.497 P = 0.0015; Welch-corrected Wnt7a, t(3.297) = 3.940 P = 0.0245; Ntrk2, t(6) = 7.967 P = 0.0002; Kcnj10, t(6) = 3.187 P = 0.0189; Sparcl1, t(6) = 4.091 P = 0.0064.
Fig. 4F	Unpaired two-tailed Student's t test, n = 4 control, 4 Sox2 icKO. t(3.193) = 4.335 P = 0.0199.
Fig. 4H	Unpaired two-tailed Student's t test, n = 3 control, 3 Sox2 icKO. t(4) = 4.832 P = 0.0085.
Fig. 4J	Unpaired two-tailed Student's t test, n = 4 control, 4 Sox2 cKO. Welch-corrected Slc1a2, t(3.284) = 4.926 P = 0.0129; Slc1a3, t(6) = 4.269 P = 0.0053.
Fig. 4K	Unpaired two-tailed Student's t test, n = 6 control, 6 Sox2 cKO. 1.5 hours, t(10) = 6.530 P < 0.0001; 4 hours, t(10) = 5.283 P = 0.0004.
