# Supplementary material for: SOX2 is essential for astrocyte maturation and its deletion leads to hyperactive behavior in mice
Source: Cell Rep. Author manuscript; Available in PMC 2023 Jan 25. (PMC9875714; doi:10.1016/j.celrep.2022.111842)
Supplement: 10 [file NIHMS1860001-supplement-10.xlsx]

## Sheet: Sheet1
Table S. Related to STAR Methods. qPCR primers and ChIP-qPCR primers used in this study.
qPCR gene name	Forward primer sequence	Reverse primer sequence	source	identifier
Sox2	CCAGCGCATGGACAGCTA	CCAGCGCATGGACAGCTA	Integrated DNA Technologies	N/A
Gfap	GTGTCAGAAGGCCACCTCAAG	CGAGTCCTTAATGACCTCACCAT	Integrated DNA Technologies	N/A
Nwd1	GATGAGCTATGAGAACTCCTGC	GCATGAACAAACTGGACAGC	Integrated DNA Technologies	N/A
Wnt7a	ACGAGTGTCAGTTTCAGTTCC	AATCGCATAGGTGAAGGCAG	Integrated DNA Technologies	N/A
Slc1a2	CAACGGAGGATATCAGTCTGC	TGTTGGGAGTCAATGGTGTC	Integrated DNA Technologies	N/A
Slc1a3	CAAGACACTGACACGCAAGGAC	CTTAACATCTTCCTTGGTGAGGC	Integrated DNA Technologies	N/A
Id3	CGACCGAGGAGCCTCTTAG	GCAGGATTTCCACCTGGCTA	Integrated DNA Technologies	N/A
Id4	CAGTGCGATATGAACGACTGC	GACTTTCTTGTTGGGCGGGAT	Integrated DNA Technologies	N/A
Sparcl1	TGCAGACAGGATCTTGACAC	TGGCCCCATTCCTTCAAG	Integrated DNA Technologies	N/A
Sox9	AGTACCCGCATCTGCACAAC	ACGAAGGGTCTCTTCTCGCT	Integrated DNA Technologies	N/A
Gli3	GGCCTCCAGTACCACTTCAA	CTGAGACCCTGCACACTCTG	Integrated DNA Technologies	N/A
Aqp4	ATCAGCATCGCTAAGTCCGTC	GAGGTGTGACCAGGTAGAGGA	Integrated DNA Technologies	N/A
Ntrk2	TGTAGTGTGGCAGGTGATCCGGT	GGAGCCCTGTGTGTGGCTTGTTT	Integrated DNA Technologies	N/A
Kcnj10	ACAAAGTTTGGCTTCGGCAC	TAGCGACCGACGTCATCTTG	Integrated DNA Technologies	N/A
Hsp90	AAACAAGGAGATTTTCCTCCGC	CCGTCAGGCTCTCATATCGAAT	Integrated DNA Technologies	N/A
Gfap (ChIP-qPCR)	TGGGCTGCTTTTATCCCAGG	AGGCCTCCTTCGATGCTTTC	Integrated DNA Technologies	N/A
Aqp4 (ChIP-qPCR, *1)	TCTGCAGTTCCCATCACCAC	CATCAGCCAGCCAGAGACAA	Integrated DNA Technologies	N/A
Aqp4 (ChIP-qPCR, *2)	TTTTCAGAGGCGCCAAAGGA	GGGTCTTGCCTTCCAGTGAG	Integrated DNA Technologies
Wnt7a (ChIP-qPCR)	GCCCTTTGTTGGCTGTGTTC	GGCCAGCTCCACTTTCTCTC	Integrated DNA Technologies	N/A
Ntrk2 (ChIP-qPCR)	TGTCAACTCTAAACCTCCTTCTT	GTACCCCTCTGAAGCCATTCA	Integrated DNA Technologies	N/A
Kcnj10 (ChIP-qPCR, *1)	GGTGGCAAGGGAGGAAAGAA	GGGGGATGGCTCAGAAAACA	Integrated DNA Technologies	N/A
Kcnj10 (ChIP-qPCR, *2)	GTCCTGCCCATTGTCAAAGC	ACTGTTTGGGGGAACTTGGG	Integrated DNA Technologies	N/A
Sparcl1 (ChIP-qPCR)	TCCAGGAAAAGCAGCTGACA	GGGGGTGTTCTCTCTGTTGA	Integrated DNA Technologies	N/A
Slc1a2 (ChIP-qPCR, site1, promoter)	CTGTGTGATGTGAGCCCGAG	GATCCCAGGGTCTAAGGAGTC	Integrated DNA Technologies	N/A
Slc1a2 (ChIP-qPCR, site2, enhancer)	TGAGGCCTGGCATTTTAAGAAG	AACAACCTCTCTCCAAAGCCTA	Integrated DNA Technologies	N/A
Slc1a2 (ChIP-qPCR, site3, inside)	CTGTGCCTGGGAGTTTCAAAAT	GTACTTGAATGGATGCGGGATT	Integrated DNA Technologies	N/A
Gfap (in situ hybridization)	GTGGATTTGGAGAGAAAGGTTG	GCGATTTAGGTGACACTATAGCTGGAGGTTGGAGAAAGTCTGT	Integrated DNA Technologies	N/A
